# Supplementary material for: Breaking the Cycle: A Yeast Mannan-Rich Fraction Beneficially Modulates Egg Quality and the Antimicrobial Resistome Associated with Layer Hen Caecal Microbiomes under Commercial Conditions
Source: Microorganisms. 2024 Jul 30;12(8):1562. doi: 10.3390/microorganisms12081562 (PMC11356413; doi:10.3390/microorganisms12081562)
Supplement: Supplementary file 1 [file microorganisms-12-01562-s001.zip]

Archive with 1 entries (1 files):
- microorganisms-3133909-Supplementary Tables.xlsx
