# Supplementary material for: Breaking the Cycle: A Yeast Mannan-Rich Fraction Beneficially Modulates Egg Quality and the Antimicrobial Resistome Associated with Layer Hen Caecal Microbiomes under Commercial Conditions
Source: Microorganisms. 2024 Jul 30;12(8):1562. doi: 10.3390/microorganisms12081562 (PMC11356413; doi:10.3390/microorganisms12081562)
Supplement: Supplementary file 1 [file microorganisms-12-01562-s001.zip › microorganisms-3133909-Supplementary Tables.xlsx]

## Sheet: Table S1
	Ingredients	Control Stage 1 (%)	Control Stage 2 (%)	Control Stage 3 (%)	Supplemented Stage 1 (%)	Supplemented Control Stage 2 (%)	Supplemented Control Stage 3 (%)	Calculated analyses2	Stage 1	Stage 2	Stage 3	Vitamin-mineral premix (mg)	Control Stage 1	Control Stage 2	Control Stage 3	Supplemented Stage 1	Supplemented Control Stage 2	Supplemented Control Stage 3
	Wheat	39.0382	34.9171	36.0636	39.0382	34.9171	36.0636	Crude Protein, %	16.5	17	16	Sodium Selenite	0.21	0.21	0.22	0.21	0.21	0.22
	Maize	15	15	15	15	15	15	Crude Fat %	4.25	3.5	3.75	Organic form of Selenised yest inactivated	0	0	0	0.14	0.14	0.14
	EU Distillers Grains	10	10	10	10	10	10	Crude Fibre, %	3.75	4	4.25	Copper (II) sulphate pentahydrate	10	10	10	10	10	10
	Milled Pollard	6	8.5	10	6	8.5	10	Ash, %	14	14	14	Copper Chelate of protein hydrolysate	0	0	0	5	5	5
	Rapeseed extract	0	2	3	0	2	3	Calcium, %	4.35	4.35	4.35	Manganese (II) oxide	90	90	90	90	90	90
	Hi Protein Sunflower Pellets	3.5	4	5	3.5	4	5	Total Phosphorus, %	0.55	0.55	0.5	Manganese chelate of protein hydrolysate	0	0	0	20	20	20
	Hipro Soya	12.7012	12.9878	8.36653	12.7012	12.9878	8.36653	Sodium, %	0.18	0.17	0.17	Zinc oxide	80	80	80	80	80	80
	Soya Oil	1.03603	0.496119	0.580734	1.03603	0.496119	0.580734	Methionine	0.46	0.41	0.38	Zinc Chelate of protein hydrolysate	0	0	0	20	20	20
	Fine Limestone	10.731	10.5699	10.6702	10.731	10.5699	10.6702	Lysine	0.86	0.82	0.75	Iron (II) sulphate monohydrate	30	30	30	30	30	30
	Mono dicalcium phosphate	0.530016	0.386689	0.168925	0.530016	0.386689	0.168925					Iron chelate of protein hydrolysate	0	0	0	5	5	5
	Sodium Bicarbonate	0.228674	0.130378	0.146739	0.228674	0.130378	0.146739					Calcium Iodate, anhydrous	3.5	3.5	3.5	3.5	3.5	3.5
	Salt	0.234211	0.270889	0.257896	0.234211	0.270889	0.257896					Vitamin A (IU)	8000	8000	8000	8000	8000	8000
	Lysine HCL	0.234897	0.11695	0.143168	0.234897	0.11695	0.143168					Vitamin D3 (IU)	3000	3000	3000	3000	3000	3000
	Methionine	0.194783	0.124243	0.102167	0.194783	0.124243	0.102167					Vitamin E (IU)	20	20	20	20	20	20
	L-Threonine	0.070931	0	0	0.070931	0	0
	Supplement	0	0	0	0.1	0.1	0.1
	Vitamin mineral premix1	0.5	0.5	0.5	0.5	0.5	0.5
	1Provided per kilogram of diet
	2Based on institutional or published values for feed ingredients.

## Sheet: Table S2
#Sample	InsertSize(bp)	SeqStrategy	RawData	RawReads(#)	Low_Q	N_num	Adapter	Duplication	Poly	CleanData	Clean_Q20	Clean_Q30	Clean_GC(%)	Effective(%)
J.C1	350	(150:150)	5015.77	33438494	0	0	0.53	0	0	5015.07	97.62	93.16	47.26	99.986
J.C2	350	(150:150)	5467.94	36452922	0.03	0.22	1.39	0	0	5465.34	97.05	91.84	44.97	99.952
J.C3	350	(150:150)	5340.44	35602952	0.04	0.23	0.56	0	0	5339.12	97.54	92.8	46.85	99.975
J.C4	350	(150:150)	5314.71	35431394	0.01	0.05	0.46	0	0	5313.92	96.85	91.49	47	99.985
J.C5	350	(150:150)	5142.32	34282136	0	0	1.25	0	0	5140.48	97.03	92.12	46.49	99.964
J.C6	350	(150:150)	5340.24	35601624	0.02	0.2	1.32	0	0	5337.68	96.89	91.57	45.26	99.952
J.C7	350	(150:150)	5555.8	37038678	0	0	0.6	0	0	5554.95	97.58	93.08	46.74	99.985
J.C8	350	(150:150)	5518.59	36790612	0	0	1.67	0	0	5516	96.64	91.55	43.17	99.953
J.C9	350	(150:150)	5280.77	35205164	0	0	0.56	0	0	5279.92	97.44	92.8	47.28	99.984
J.C10	350	(150:150)	5388.08	35920556	0	0	0.44	0	0	5387.41	97.09	92.09	45.05	99.987
J.C11	350	(150:150)	5085.04	33900294	0	0	0.57	0	0	5084.22	97.55	93.03	46.81	99.984
J.C12	350	(150:150)	5042.96	33619726	0	0	0.72	0	0	5041.85	97.35	92.63	45.97	99.978
J.T1	350	(150:150)	5359.54	35730266	0	0	0.7	0	0	5358.52	97.38	92.65	47.33	99.981
J.T2	350	(150:150)	5168.76	34458374	0	0	0.68	0	0	5167.82	97.56	93.02	45.45	99.982
J.T3	350	(150:150)	5661.38	37742564	0	0.02	1.43	0	0	5659.12	96.22	90.56	45.23	99.96
J.T4	350	(150:150)	5745.23	38301510	0.03	0.22	2.28	0	0	5741.14	96.68	91.33	44.06	99.929
J.T5	350	(150:150)	5720.47	38136484	0	0.01	0.86	0	0	5719.12	97.05	92.02	46.11	99.976
J.T6	350	(150:150)	5487.38	36582546	0	0.03	0.95	0	0	5485.9	96.71	91.38	46.52	99.973
J.T7	350	(150:150)	5261.06	35073724	0	0.04	0.91	0	0	5259.65	96.94	91.84	46.03	99.973
J.T8	350	(150:150)	5593.38	37289218	0.03	0.22	1.03	0	0	5591.36	97	91.79	46.33	99.964
J.T9	350	(150:150)	5451.51	36343410	0	0	0.89	0	0	5450.22	97.33	92.56	49.12	99.976
J.T10	350	(150:150)	5377.47	35849814	0	0.03	0.67	0	0	5376.39	97.06	92.06	46.55	99.98
J.T11	350	(150:150)	5392.05	35947020	0	0	1.52	0	0	5389.6	97.24	92.42	45.99	99.955
J.T12	350	(150:150)	5296.26	35308426	0	0	0.73	0	0	5295.16	97.53	93	46.92	99.979

## Sheet: S3.Unigenes.relative.p
phylum	J.C1	J.C2	J.C3	J.C4	J.C5	J.C6	J.C7	J.C8	J.C9	J.C10	J.C11	J.C12	J.T1	J.T2	J.T3	J.T4	J.T5	J.T6	J.T7	J.T8	J.T9	J.T10	J.T11	J.T12
k__Bacteria;p__Bacteroidetes	0.398093	0.444522	0.366777	0.33844	0.475984	0.292379	0.430391	0.404739	0.44097	0.399702	0.403748	0.419396	0.38235	0.380387	0.359508	0.357302	0.345556	0.465053	0.362921	0.464571	0.436264	0.401162	0.393864	0.40188	k__Bacteria;p__Bacteroidetes
k__Bacteria;p__Firmicutes	0.278225	0.249993	0.344848	0.365363	0.261723	0.392015	0.257996	0.278678	0.263002	0.274251	0.270252	0.27223	0.256203	0.258269	0.295684	0.320456	0.359187	0.275561	0.290003	0.262428	0.292087	0.263507	0.299601	0.295878	k__Bacteria;p__Firmicutes
k__Bacteria;p__Proteobacteria	0.0317769	0.0575247	0.0303627	0.041492	0.022677	0.0325789	0.0297154	0.0584723	0.0482895	0.0450242	0.0550238	0.0492377	0.0469123	0.0483546	0.0386306	0.0423383	0.0562419	0.0456037	0.0330781	0.0417115	0.0240566	0.0319179	0.0321685	0.0453755	k__Bacteria;p__Proteobacteria
k__Bacteria;p__Actinobacteria	0.0284634	0.00764865	0.0246572	0.0124071	0.0373706	0.0441078	0.0292575	0.0137553	0.00791801	0.0172774	0.0199236	0.0175665	0.0185799	0.0181647	0.0326695	0.0286863	0.0318139	0.0211055	0.0171045	0.0166646	0.0284043	0.0281177	0.0351165	0.00812762	k__Bacteria;p__Actinobacteria
k__Bacteria;p__Spirochaetes	0.0185167	0.00844981	0.00776157	0.00848297	0.00547605	0.00580943	0.0152353	0.00941348	0.01193	0.0343785	0.0117993	0.0101914	0.0135021	0.00875655	0.00905402	0.0069819	0.00531021	0.00339749	0.0101897	0.00762119	0.00724194	0.00775345	0.00578159	0.00795765	k__Bacteria;p__Spirochaetes
k__Bacteria;p__Fusobacteria	0.00523847	0.0247925	0.0115772	0.0325521	0.0100844	0.0173954	0.017664	0.0237719	0.0126771	0.0108016	0.00982182	0.00663571	0.0152053	0.0139817	0.00867547	0.0125989	0.00996595	0.0154303	0.00507325	0.00980689	0.00384661	0.00688744	0.00579755	0.00699328	k__Bacteria;p__Fusobacteria
k__Bacteria;p__Deferribacteres	0.00338528	0.00777612	0.00602222	0.00257939	0.00569502	0.0038592	0.00822965	0.0178562	0.00164287	0.00281471	0.0058971	0.00324088	0.000946263	0.00723698	0.00592246	0.00391277	0.00381009	0.0102208	0.0034863	0.00462759	0.000300893	0.0142589	0.00482937	0.0038796	k__Bacteria;p__Deferribacteres
k__Archaea;p__Euryarchaeota	0.00534676	0.00316754	0.0032915	0.00535003	0.00297946	0.00442056	0.00452595	0.00244877	0.00708455	0.00204371	0.00492311	0.0049002	0.0061954	0.00350513	0.00451657	0.00398563	0.00299879	0.00671649	0.00664147	0.00281296	0.0067389	0.00608078	0.00402247	0.00684101	k__Archaea;p__Euryarchaeota
k__Bacteria;p__Elusimicrobia	0.00312497	0.000389918	0.0018485	0.00592962	0.0016113	0.00349892	0.00328046	0.00060496	0.00217813	0.000772087	0.0016061	0.000662637	0.00194774	0.000959214	0.000979927	0.00328824	0.000796874	0.000714219	0.0057094	0.00329017	0.000493999	0.00439357	0.00288572	0.00285149	k__Bacteria;p__Elusimicrobia
k__Bacteria;p__Lentisphaerae	0.000596398	0.000362001	0.000299145	0.000774778	0.00018113	0.000379731	0.000695602	0.00030573	0.000897106	0.000290284	0.000379409	0.000382948	0.00584862	0.00273417	0.000507025	0.000296021	0.000241924	0.000215587	0.000522393	0.000970401	0.000230229	0.000374667	0.000210695	0.000725386	k__Bacteria;p__Lentisphaerae
k__Bacteria;p__Tenericutes	0.00475337	0.00361339	0.00425128	0.00554804	0.00388014	0.00573286	0.00315076	0.00491278	0.003281	0.00504733	0.00364357	0.00349524	0.0030617	0.00584677	0.00399498	0.005189	0.00469811	0.00170253	0.00448941	0.00486572	0.000868314	0.00379279	0.00332455	0.00534686	k__Bacteria;p__Tenericutes
k__Bacteria;p__Candidatus Melainabacteria	0.00235396	0.00218631	0.00206119	0.000914503	0.000911401	0.00114415	0.00275656	0.00209933	0.00300634	0.000930694	0.00316919	0.0051755	0.00556355	0.00359888	0.00195197	0.00136406	0.00153098	0.000490229	0.00499939	0.0014732	0.000195452	0.00104574	0.0011649	0.00455582	k__Bacteria;p__Candidatus Melainabacteria
k__Bacteria;p__Verrucomicrobia	0.00143915	0.00098487	0.000853719	0.0012827	0.000984502	0.00124976	0.00259152	0.000801431	0.00259831	0.000745678	0.00092773	0.003823	0.00521761	0.00222046	0.00215127	0.00113204	0.000439478	0.000808121	0.00127117	0.00160988	0.00129647	0.00133348	0.000969419	0.00247641	k__Bacteria;p__Verrucomicrobia
k__Bacteria;p__Chlamydiae	0.00278124	0.00455545	0.00277616	0.00195989	0.00122781	0.00190256	0.00123312	0.0019976	0.00200329	0.00178808	0.00435491	0.00313617	0.0029001	0.00476247	0.0034747	0.00366137	0.00106825	0.00125668	0.0042454	0.00240258	0.00411624	0.00351661	0.00280559	0.00179431	k__Bacteria;p__Chlamydiae
k__Bacteria;p__Synergistetes	0.00159991	0.000755729	0.000656659	0.00238752	0.000315714	0.000890367	0.000880297	0.000594495	0.00188476	0.000693416	0.00139561	0.0012929	0.00207682	0.0014148	0.000849397	0.00109163	0.000805574	0.00196758	0.00166832	0.00150627	0.0031041	0.00102077	0.000813232	0.00271166	k__Bacteria;p__Synergistetes
k__Bacteria;p__Candidatus Saccharibacteria	0.000594628	5.56733e-05	0.000301573	0.000740868	0.00129962	0.00093353	0.000829414	0.000218146	0.000248623	0.000756726	0.000464043	0.000210942	0.000427089	0.000280904	0.000655824	0.000633559	0.000164705	0.000984943	0.000243038	0.000445037	0.0012492	0.00110584	0.00106043	0.000185948	k__Bacteria;p__Candidatus Saccharibacteria
k__Bacteria;p__Kiritimatiellaeota	7.87639e-06	4.44248e-06	3.87531e-06	1.04489e-05	1.64626e-06	2.17442e-06	7.54843e-06	3.40308e-06	1.64013e-05	1.90643e-06	5.48282e-06	1.16447e-05	0.000730167	0.000328612	6.12557e-06	2.02682e-06	2.02939e-05	7.06062e-06	3.30618e-06	8.46055e-06	2.44629e-06	2.59031e-06	1.31725e-06	1.5671e-05	k__Bacteria;p__Kiritimatiellaeota
k__Bacteria;p__Planctomycetes	0.000194309	0.000162016	0.000131491	0.000264459	0.00010116	0.000138355	0.000192363	0.000144897	0.00035582	0.000117869	0.000180945	0.000229642	0.000601719	0.000345914	0.000164427	0.00015456	7.30481e-05	8.88597e-05	0.000240761	0.000282307	0.0001628	0.000127065	0.000134171	0.000325164	k__Bacteria;p__Planctomycetes
k__Bacteria;p__Fibrobacteres	0.000296837	0.000270869	0.000301416	0.000280628	0.000223677	0.000212416	0.000312599	0.0003522	0.000327989	0.000188691	0.000299094	0.000322981	0.000429457	0.000361553	0.000268973	0.000231593	0.000249669	0.000244043	0.000291114	0.000317186	0.00026112	0.00027415	0.000262477	0.000338795	k__Bacteria;p__Fibrobacteres
k__Bacteria;p__Chloroflexi	0.000177168	0.000139451	0.00016965	0.000266176	0.000119489	0.000129072	0.000154387	0.000135824	0.000251874	9.44892e-05	0.000167326	0.000178388	0.00038593	0.000234667	0.000117733	0.000104723	0.000114694	0.000129337	0.000262345	0.000179111	0.000228982	0.000127227	0.000119051	0.000261777	k__Bacteria;p__Chloroflexi
k__Bacteria;p__Cyanobacteria	0.000215134	0.000240826	0.000169756	0.000215552	0.000157313	0.000173247	0.000199701	0.000140979	0.000229581	0.000250436	0.000237204	0.000223264	0.0003798	0.000340969	0.000179926	0.000243576	0.000152484	0.000138128	0.000295366	0.000213978	0.00017917	0.000256652	0.000173672	0.000241453	k__Bacteria;p__Cyanobacteria
k__Bacteria;p__Candidatus Wolfebacteria	5.91612e-05	3.53447e-05	5.4668e-05	7.04734e-05	0.000100702	5.47845e-05	6.47359e-05	2.72682e-05	5.71758e-05	0.000142752	6.58133e-05	4.57008e-05	3.90388e-05	0.00034403	6.1155e-05	6.23908e-05	2.77495e-05	2.8681e-05	0.000107542	6.22353e-05	8.16344e-05	0.000137469	9.9278e-05	6.82697e-05	k__Bacteria;p__Candidatus Wolfebacteria
k__Bacteria;p__Candidatus Woesebacteria	3.62194e-05	2.13772e-05	2.01601e-05	3.08626e-05	2.42575e-05	3.00333e-05	3.44424e-05	2.27035e-05	2.08048e-05	3.94038e-05	1.95282e-05	2.4978e-05	2.79005e-05	0.00033264	5.348e-05	5.53728e-05	1.59626e-05	3.13571e-05	3.11182e-05	2.68304e-05	4.13158e-05	5.70649e-05	4.71862e-05	2.51485e-05	k__Bacteria;p__Candidatus Woesebacteria
k__Bacteria;p__Acidobacteria	5.33307e-05	4.69332e-05	6.01779e-05	0.000104102	2.18074e-05	4.33473e-05	6.37706e-05	3.21002e-05	0.000106228	2.10342e-05	5.83615e-05	5.78855e-05	0.000238039	0.000127089	6.49845e-05	3.81962e-05	2.82298e-05	3.84343e-05	0.000101541	6.27784e-05	7.52544e-05	4.9461e-05	4.71834e-05	0.000115222	k__Bacteria;p__Acidobacteria
k__Bacteria;p__Armatimonadetes	2.8275e-05	1.99414e-05	2.83075e-05	7.04411e-05	7.42989e-06	2.67819e-05	2.62721e-05	1.80011e-05	5.73125e-05	1.64567e-05	2.56562e-05	2.98508e-05	0.00013852	6.35113e-05	2.7513e-05	1.5385e-05	1.57392e-05	1.52696e-05	5.10332e-05	4.11436e-05	4.34883e-05	1.85297e-05	1.7848e-05	6.58625e-05	k__Bacteria;p__Armatimonadetes
k__Bacteria;p__Aquificae	7.72427e-05	6.65829e-05	4.59088e-05	6.09289e-05	3.6641e-05	4.45573e-05	5.33601e-05	4.40643e-05	9.49368e-05	5.63504e-05	9.28897e-05	6.60186e-05	0.000103306	0.000137004	5.5543e-05	5.45932e-05	2.38183e-05	3.0017e-05	7.47093e-05	5.31458e-05	4.31045e-05	7.80331e-05	4.96342e-05	5.47781e-05	k__Bacteria;p__Aquificae
k__Eukaryota;p__Mucoromycota	7.50638e-05	0.000120718	2.65338e-05	3.0405e-05	5.55665e-06	3.66462e-05	3.64079e-05	6.75698e-05	5.42819e-05	1.75253e-05	3.84052e-05	3.73672e-05	0.000110369	5.442e-05	3.73365e-05	4.73719e-05	5.77276e-05	2.25519e-05	5.88364e-05	3.10004e-05	2.40175e-05	2.42761e-05	2.21415e-05	0.000100518	k__Eukaryota;p__Mucoromycota
k__Bacteria;p__Candidatus Omnitrophica	3.84394e-05	2.61076e-05	4.21191e-05	7.78151e-05	2.33208e-05	3.31575e-05	4.8899e-05	4.63578e-05	6.40567e-05	3.55914e-05	4.12769e-05	4.88429e-05	0.000120503	7.66687e-05	4.34066e-05	4.59184e-05	2.66774e-05	3.0314e-05	6.50577e-05	4.91517e-05	3.0072e-05	4.77382e-05	3.26445e-05	7.39656e-05	k__Bacteria;p__Candidatus Omnitrophica
k__Eukaryota;p__Chytridiomycota	0.000110157	8.09488e-05	4.9541e-05	4.44007e-05	3.74768e-05	7.47969e-05	6.58849e-05	8.95188e-05	4.22652e-05	6.18039e-05	4.6661e-05	4.41197e-05	7.20918e-05	0.000116379	7.83636e-05	7.54558e-05	6.07661e-05	2.96794e-05	8.04327e-05	4.93167e-05	5.8593e-05	5.7638e-05	5.76178e-05	7.06807e-05	k__Eukaryota;p__Chytridiomycota
k__Bacteria;p__Candidatus Gottesmanbacteria	2.34915e-05	8.21804e-06	1.47797e-05	1.61846e-05	1.65135e-05	1.63886e-05	2.35638e-05	8.00788e-06	1.11881e-05	2.88179e-05	1.43261e-05	2.23914e-05	1.68188e-05	0.000108012	2.3025e-05	4.47292e-05	1.02898e-05	9.47475e-06	2.7818e-05	1.92953e-05	1.75775e-05	4.21717e-05	3.7278e-05	1.89169e-05	k__Bacteria;p__Candidatus Gottesmanbacteria
k__Eukaryota;p__Ascomycota	9.06613e-05	7.97263e-05	2.1931e-05	2.39929e-05	7.67365e-06	3.31637e-05	3.57685e-05	3.84285e-05	3.63238e-05	2.05759e-05	1.97286e-05	3.34008e-05	6.5971e-05	4.17392e-05	1.69092e-05	3.264e-05	3.58328e-05	1.30288e-05	3.62959e-05	2.31735e-05	2.12474e-05	1.99632e-05	2.37763e-05	6.85185e-05	k__Eukaryota;p__Ascomycota
k__Bacteria;p__Nitrospirae	6.32451e-05	5.27194e-05	4.5763e-05	4.74744e-05	1.89376e-05	3.20561e-05	4.42965e-05	3.5998e-05	7.78002e-05	7.18262e-05	4.77762e-05	7.48093e-05	8.54237e-05	7.19241e-05	2.82459e-05	2.60305e-05	2.92478e-05	3.04239e-05	5.4843e-05	4.21339e-05	4.10813e-05	6.80731e-05	2.79671e-05	7.00138e-05	k__Bacteria;p__Nitrospirae
k__Bacteria;p__Thermotogae	7.35177e-05	5.45652e-05	5.69606e-05	6.98351e-05	3.8597e-05	5.56575e-05	5.3845e-05	5.55692e-05	6.83701e-05	4.30563e-05	7.3923e-05	6.9414e-05	7.37529e-05	7.72498e-05	6.06168e-05	5.50109e-05	5.93191e-05	3.48089e-05	7.80837e-05	5.81801e-05	5.00334e-05	6.26118e-05	4.40913e-05	7.35748e-05	k__Bacteria;p__Thermotogae
k__Bacteria;p__Deinococcus-Thermus	2.5725e-05	1.2631e-05	2.02231e-05	2.95105e-05	8.47748e-06	1.38985e-05	1.78004e-05	1.56136e-05	3.33122e-05	9.57486e-06	1.86659e-05	2.5878e-05	7.80582e-05	4.49537e-05	2.21244e-05	1.60196e-05	1.23437e-05	9.60906e-06	2.80802e-05	2.02841e-05	1.98852e-05	1.76598e-05	1.33478e-05	2.07678e-05	k__Bacteria;p__Deinococcus-Thermus
k__Bacteria;p__Chlorobi	3.7055e-05	2.75176e-05	3.17395e-05	3.20645e-05	1.91403e-05	2.48283e-05	3.60023e-05	2.36868e-05	4.50196e-05	1.93818e-05	3.11362e-05	4.04547e-05	7.69446e-05	4.10812e-05	2.20268e-05	1.75954e-05	2.09417e-05	3.15328e-05	3.02639e-05	3.50385e-05	3.38444e-05	3.49864e-05	3.31823e-05	3.67274e-05	k__Bacteria;p__Chlorobi
k__Eukaryota;p__Basidiomycota	5.21402e-05	5.1203e-05	8.17032e-06	1.45948e-05	4.21614e-06	1.79355e-05	2.08978e-05	3.89495e-05	1.92135e-05	7.8631e-06	1.22135e-05	1.40293e-05	4.05455e-05	2.31855e-05	1.43526e-05	2.71504e-05	2.37186e-05	8.98337e-06	2.07297e-05	1.46148e-05	1.03551e-05	1.30394e-05	1.67242e-05	3.92753e-05	k__Eukaryota;p__Basidiomycota
k__Bacteria;p__Candidatus Kaiserbacteria	3.02435e-06	7.35578e-06	5.2329e-06	1.05839e-05	8.51302e-07	4.14418e-06	6.82888e-06	4.18709e-06	1.02332e-05	1.09316e-05	5.76657e-06	1.28771e-05	4.89925e-05	2.78461e-05	6.29717e-06	3.73559e-06	6.35188e-06	3.08338e-06	9.68127e-06	7.71723e-06	1.00574e-06	6.25588e-06	5.12295e-06	6.09903e-06	k__Bacteria;p__Candidatus Kaiserbacteria
k__Bacteria;p__Candidatus Moranbacteria	1.74728e-05	2.17734e-05	2.10495e-05	2.60896e-05	1.89589e-05	2.51621e-05	1.23331e-05	1.64211e-05	1.45947e-05	1.80857e-05	1.7057e-05	1.8464e-05	1.75369e-05	2.3404e-05	4.3361e-05	2.80769e-05	1.90707e-05	9.6007e-06	4.88666e-05	2.44064e-05	1.18243e-05	3.33567e-05	1.92016e-05	1.66119e-05	k__Bacteria;p__Candidatus Moranbacteria
k__Archaea;p__Candidatus Woesearchaeota	9.23655e-06	8.48195e-06	8.67915e-06	1.16114e-05	4.43081e-06	6.65654e-06	6.32219e-06	2.02312e-05	4.49049e-05	2.01727e-05	1.24242e-05	1.10887e-05	1.49615e-05	1.79636e-05	1.5837e-05	1.34674e-05	4.30907e-06	4.96209e-06	1.30444e-05	7.85989e-06	1.54236e-06	2.43329e-05	1.14152e-05	1.0032e-05	k__Archaea;p__Candidatus Woesearchaeota
k__Bacteria;p__Candidatus Falkowbacteria	2.13446e-05	1.06325e-05	1.62115e-05	2.26823e-05	1.10924e-05	2.07413e-05	2.33408e-05	3.72829e-05	2.62198e-05	1.38849e-05	2.35752e-05	2.80822e-05	2.22836e-05	3.01879e-05	3.39587e-05	4.0696e-05	1.13694e-05	7.46951e-06	1.65348e-05	2.50491e-05	6.75355e-06	2.87953e-05	4.23723e-05	2.96614e-05	k__Bacteria;p__Candidatus Falkowbacteria
k__Bacteria;p__Ignavibacteriae	2.94705e-05	3.12099e-05	2.52922e-05	3.31772e-05	2.4836e-05	2.8164e-05	3.229e-05	1.78356e-05	3.07142e-05	2.37919e-05	2.11754e-05	3.01523e-05	3.55642e-05	4.02195e-05	1.94751e-05	2.65364e-05	2.19631e-05	3.18885e-05	4.221e-05	3.30256e-05	3.0793e-05	2.42428e-05	1.61269e-05	4.18786e-05	k__Bacteria;p__Ignavibacteriae
k__Bacteria;p__Candidatus Peregrinibacteria	2.04609e-05	1.1618e-05	1.53393e-05	2.11014e-05	1.1761e-05	1.74675e-05	3.20773e-05	1.54049e-05	2.96847e-05	1.6939e-05	2.21671e-05	2.35996e-05	3.24778e-05	2.4148e-05	1.98972e-05	1.21857e-05	9.00639e-06	1.09189e-05	4.0122e-05	1.84112e-05	7.61608e-06	2.46227e-05	2.20815e-05	2.55005e-05	k__Bacteria;p__Candidatus Peregrinibacteria
k__Eukaryota;p__Microsporidia	4.88277e-06	7.30805e-06	1.53542e-06	1.3761e-06	2.05271e-06	7.19563e-06	1.93383e-06	3.81176e-05	2.75999e-06	4.9331e-06	2.09556e-06	3.9189e-06	4.4958e-06	2.22517e-06	9.88413e-06	2.19611e-05	3.99276e-06	2.15416e-06	4.87665e-06	4.83232e-06	1.82195e-06	2.05215e-06	7.98645e-06	2.9787e-06	k__Eukaryota;p__Microsporidia
k__Bacteria;p__Thermodesulfobacteria	1.29916e-05	7.67201e-06	7.58843e-06	1.61854e-05	4.30394e-06	1.02065e-05	6.35597e-06	1.08495e-05	1.28433e-05	1.08194e-05	1.12526e-05	1.06716e-05	3.44103e-05	2.19327e-05	8.97791e-06	9.82891e-06	6.251e-06	7.18997e-06	9.80048e-06	9.4242e-06	4.85277e-06	9.28432e-06	5.92222e-06	1.25853e-05	k__Bacteria;p__Thermodesulfobacteria
k__Bacteria;p__candidate division Zixibacteria	4.38417e-06	1.81001e-05	5.59978e-06	1.12901e-05	2.45219e-05	1.82117e-05	2.49631e-05	1.24544e-05	1.47473e-05	5.67888e-06	8.39084e-06	1.6201e-05	1.97079e-05	7.4087e-06	9.51701e-06	3.58941e-06	3.35654e-05	5.68584e-06	9.16129e-06	9.91517e-06	9.21466e-06	8.78501e-06	4.85974e-06	1.5097e-05	k__Bacteria;p__candidate division Zixibacteria
k__Bacteria;p__Candidatus Cloacimonetes	9.70731e-06	1.08941e-05	1.13208e-05	1.2072e-05	7.63047e-06	1.05298e-05	1.34227e-05	9.65994e-06	2.73018e-05	3.34119e-05	1.13509e-05	2.10144e-05	2.00796e-05	1.36023e-05	9.24881e-06	1.45413e-05	4.9045e-06	1.7486e-05	2.10176e-05	1.26756e-05	1.43233e-05	1.76383e-05	1.04675e-05	1.52094e-05	k__Bacteria;p__Candidatus Cloacimonetes
k__Bacteria;p__Candidatus Parcubacteria	7.73821e-06	5.10903e-06	9.13613e-06	2.72182e-05	4.14536e-06	1.17905e-05	1.61312e-05	7.22712e-06	2.44171e-05	7.39287e-06	8.08411e-06	7.70688e-06	9.05088e-06	1.14504e-05	2.09834e-05	1.27604e-05	5.00716e-06	7.76436e-06	1.68446e-05	1.66454e-05	8.12905e-06	3.2773e-05	1.29275e-05	1.01159e-05	k__Bacteria;p__Candidatus Parcubacteria
k__Archaea;p__Crenarchaeota	1.32972e-05	1.03353e-05	1.02231e-05	8.79655e-06	5.01485e-06	5.6224e-06	7.08451e-06	4.98381e-06	1.70416e-05	3.20721e-05	1.19841e-05	1.44166e-05	1.55207e-05	1.28694e-05	7.56924e-06	9.17601e-06	3.79016e-06	2.97554e-06	1.49706e-05	1.26726e-05	7.25114e-06	1.40836e-05	7.28986e-06	9.75833e-06	k__Archaea;p__Crenarchaeota
k__Eukaryota;p__Zoopagomycota	2.74916e-05	3.19756e-05	6.50505e-06	1.05632e-05	1.71958e-06	1.12175e-05	1.37307e-05	1.85774e-05	1.20272e-05	4.53887e-06	9.82665e-06	8.68621e-06	3.17017e-05	1.56852e-05	9.18855e-06	1.10054e-05	1.06393e-05	4.97908e-06	1.22446e-05	8.11374e-06	5.71665e-06	7.13088e-06	6.88502e-06	2.04004e-05	k__Eukaryota;p__Zoopagomycota
k__Bacteria;p__Candidatus Marinimicrobia	4.70805e-06	5.53186e-06	4.24901e-06	5.39318e-06	6.55333e-06	5.63383e-06	9.53924e-06	7.14657e-06	1.44154e-05	2.81537e-06	6.49801e-06	1.31248e-05	2.99781e-05	1.89819e-05	4.39407e-06	5.4193e-06	2.42389e-06	1.03725e-05	6.07364e-06	6.76423e-06	1.30635e-05	3.77014e-06	4.49311e-06	4.29794e-06	k__Bacteria;p__Candidatus Marinimicrobia
k__Bacteria;p__Candidatus Nomurabacteria	3.68044e-06	6.49592e-06	8.20806e-06	1.10128e-05	6.29982e-06	1.01719e-05	7.82238e-06	1.24e-05	1.8141e-05	3.00547e-06	7.98697e-06	9.63709e-06	1.28837e-05	2.19649e-05	8.17887e-06	1.67836e-05	6.77335e-06	3.25925e-06	7.54287e-06	1.10285e-05	3.12066e-06	8.08005e-06	2.92231e-05	1.56904e-05	k__Bacteria;p__Candidatus Nomurabacteria
k__Bacteria;p__Candidatus Firestonebacteria	2.60218e-06	4.44012e-06	3.22909e-06	3.99373e-06	2.69561e-06	3.67768e-06	3.32581e-06	1.89995e-06	8.09077e-06	3.17528e-06	7.96194e-06	6.02019e-06	2.7909e-05	1.39433e-05	6.01612e-06	2.86302e-06	2.39122e-06	2.9643e-06	5.73412e-06	4.01574e-06	1.95875e-06	6.1675e-06	3.87934e-06	6.43838e-06	k__Bacteria;p__Candidatus Firestonebacteria
k__Bacteria;p__Candidatus Taylorbacteria	6.29922e-06	5.84833e-06	7.17088e-06	1.26018e-05	6.05852e-07	3.38627e-06	5.74861e-06	2.64323e-05	1.42362e-05	8.75261e-06	9.352e-06	7.18315e-06	5.05015e-06	8.56277e-06	6.51577e-06	4.81007e-06	4.22962e-06	1.72158e-06	3.11697e-06	1.75791e-05	1.04642e-05	4.24664e-06	5.62489e-06	5.57397e-06	k__Bacteria;p__Candidatus Taylorbacteria
k__Bacteria;p__Candidatus Pacebacteria	1.66535e-05	6.39744e-06	1.19494e-05	8.19125e-06	6.81778e-06	4.39989e-06	7.27984e-06	2.01658e-06	7.11725e-06	1.07902e-05	9.3146e-06	1.17166e-05	1.34722e-05	1.32579e-05	2.62854e-05	2.4257e-05	7.71823e-06	2.95798e-06	2.09574e-05	1.34217e-05	8.65846e-06	1.33653e-05	9.21875e-06	1.1616e-05	k__Bacteria;p__Candidatus Pacebacteria
k__Bacteria;p__candidate division WWE3	1.94672e-05	6.27937e-06	1.58015e-05	1.91341e-05	7.52169e-06	1.24345e-05	1.22981e-05	1.17917e-05	1.59598e-05	2.09866e-05	1.04923e-05	1.64148e-05	1.42028e-05	1.34315e-05	2.48401e-05	1.13309e-05	1.36802e-05	4.53628e-06	1.95292e-05	1.36236e-05	4.50345e-06	1.57725e-05	2.05017e-05	1.40958e-05	k__Bacteria;p__candidate division WWE3
k__Bacteria;p__Candidatus Magasanikbacteria	1.09417e-05	1.01696e-05	1.23703e-05	1.64342e-05	9.53867e-06	1.12524e-05	1.10273e-05	5.13159e-06	2.12348e-05	1.65741e-05	1.56237e-05	1.25625e-05	1.72342e-05	1.50839e-05	1.69516e-05	1.06206e-05	7.37979e-06	4.9572e-06	2.30243e-05	1.53285e-05	1.2144e-05	1.42484e-05	1.12918e-05	1.44076e-05	k__Bacteria;p__Candidatus Magasanikbacteria
k__Bacteria;p__Candidatus Rokubacteria	3.14506e-06	1.13566e-06	2.72277e-06	6.56301e-06	6.41301e-07	2.48072e-06	2.93698e-06	6.71361e-07	6.60782e-06	1.33273e-06	2.95835e-06	2.60955e-06	2.2488e-05	1.07916e-05	1.50554e-06	1.2244e-06	1.1705e-06	1.90414e-06	4.98805e-06	3.66338e-06	4.91926e-06	2.14087e-06	6.71449e-07	6.6495e-06	k__Bacteria;p__Candidatus Rokubacteria
k__Bacteria;p__Candidatus Giovannonibacteria	9.13025e-06	2.912e-06	4.78172e-06	1.89043e-06	7.41289e-07	5.41433e-06	9.21976e-06	6.55908e-06	1.6876e-06	7.30215e-06	6.0507e-06	1.22261e-05	4.28774e-06	1.19489e-05	7.05022e-06	2.23907e-05	1.99006e-06	2.95833e-06	2.40258e-06	1.03434e-05	2.54685e-07	5.18156e-06	1.55298e-05	3.58434e-06	k__Bacteria;p__Candidatus Giovannonibacteria
k__Bacteria;p__Candidatus Uhrbacteria	1.39118e-05	8.57543e-06	1.00972e-05	1.85642e-05	6.48109e-06	1.41527e-05	1.64944e-05	1.90272e-05	2.08011e-05	7.72537e-06	9.20374e-06	1.25855e-05	1.54495e-05	1.46111e-05	1.04093e-05	1.33765e-05	6.62685e-06	7.09994e-06	1.61752e-05	1.5292e-05	7.57458e-06	2.17365e-05	1.37104e-05	1.73396e-05	k__Bacteria;p__Candidatus Uhrbacteria
k__Bacteria;p__Candidatus Riflebacteria	1.4945e-06	2.7064e-06	1.34504e-06	3.63769e-06	1.35425e-06	1.23122e-06	2.57911e-06	3.00983e-06	1.77454e-06	1.06341e-06	1.65422e-06	2.30518e-06	2.1415e-05	1.094e-05	1.65566e-06	2.94764e-06	2.72835e-06	3.10879e-06	1.07684e-06	2.89653e-06	2.68476e-06	1.25393e-06	3.50029e-07	1.81856e-06	k__Bacteria;p__Candidatus Riflebacteria
k__Bacteria;p__Candidatus Acetothermia	1.29959e-06	2.57236e-06	2.7737e-06	6.46729e-06	1.65052e-07	1.99852e-06	1.47938e-06	1.69204e-06	2.63287e-06	7.81133e-06	1.01375e-06	1.78841e-06	2.09116e-05	1.05454e-05	0	2.5856e-06	2.28798e-06	6.50109e-07	2.39692e-06	3.22932e-06	1.9194e-06	2.83214e-06	1.31974e-06	4.12498e-06	k__Bacteria;p__Candidatus Acetothermia
k__Bacteria;p__Nitrospinae	7.71609e-06	3.70376e-06	2.87501e-06	1.56404e-05	3.02053e-06	8.00158e-06	1.28638e-05	2.71713e-06	1.12586e-05	9.49412e-06	7.78274e-06	6.12941e-06	7.82373e-06	6.85919e-06	8.04715e-06	9.24959e-06	1.95432e-06	1.95312e-06	1.05135e-05	1.30032e-05	3.56666e-06	1.99739e-05	7.68339e-06	1.12548e-05	k__Bacteria;p__Nitrospinae
k__Bacteria;p__Calditrichaeota	6.78814e-06	1.05493e-05	1.90439e-05	1.49443e-05	1.97446e-05	7.578e-06	1.77118e-05	1.94754e-05	1.50853e-05	1.39331e-06	1.66988e-05	1.38216e-05	8.0642e-06	1.01045e-05	5.33569e-06	6.59298e-06	8.18396e-06	5.74487e-06	1.43313e-05	1.44474e-05	9.83305e-06	6.70799e-06	5.873e-06	1.15677e-05	k__Bacteria;p__Calditrichaeota
k__Bacteria;p__Candidatus Nealsonbacteria	1.05634e-05	4.56331e-06	1.3984e-05	6.18407e-06	3.52176e-06	7.98951e-06	8.28867e-06	7.85497e-06	1.02582e-05	1.02362e-05	1.28729e-05	1.91813e-05	1.06797e-05	1.50942e-05	1.4022e-05	9.75957e-06	4.1012e-06	3.47317e-06	1.11868e-05	8.91321e-06	5.70506e-07	8.50573e-06	8.02166e-06	1.19476e-05	k__Bacteria;p__Candidatus Nealsonbacteria
k__Bacteria;p__Candidatus Yanofskybacteria	8.23003e-06	4.74816e-06	6.37889e-06	1.68532e-05	6.877e-06	1.15454e-05	1.06254e-05	3.65253e-06	8.87724e-06	1.87436e-05	9.58367e-06	6.69093e-06	1.10368e-05	8.73439e-06	1.91344e-05	1.44161e-05	8.70379e-06	7.21997e-06	9.79129e-06	7.82498e-06	6.97274e-06	1.52753e-05	1.35323e-05	1.07335e-05	k__Bacteria;p__Candidatus Yanofskybacteria
k__Bacteria;p__Candidatus Buchananbacteria	4.16536e-06	1.53398e-06	2.76085e-06	6.02945e-06	2.85529e-06	4.72593e-06	3.80032e-06	1.80551e-06	3.00763e-06	3.51259e-06	4.66814e-06	2.52737e-06	1.89628e-05	1.24945e-05	5.5967e-06	3.56424e-06	3.97955e-06	1.68271e-06	2.54171e-06	3.31639e-06	1.70322e-06	7.18012e-06	3.20545e-06	3.07448e-06	k__Bacteria;p__Candidatus Buchananbacteria
k__Bacteria;p__Candidatus Raymondbacteria	3.75026e-06	3.16671e-06	3.13931e-06	3.40641e-06	2.42473e-06	5.5521e-06	3.03705e-06	5.30577e-06	2.93845e-06	3.49568e-06	2.4123e-06	3.50129e-06	2.48854e-06	9.1884e-07	8.42507e-06	5.25879e-06	3.20375e-06	1.71987e-05	6.25638e-06	9.31414e-06	2.89507e-06	3.3894e-06	8.09026e-06	2.05522e-06	k__Bacteria;p__Candidatus Raymondbacteria
k__Bacteria;p__Candidatus Roizmanbacteria	1.30435e-05	6.13868e-06	9.7971e-06	1.13453e-05	7.82309e-06	1.20486e-05	1.26038e-05	6.65743e-06	1.27429e-05	1.63074e-05	1.13212e-05	9.86686e-06	1.6226e-05	1.21176e-05	1.06285e-05	1.32334e-05	8.19369e-06	9.25984e-06	1.40193e-05	9.73121e-06	2.97003e-06	1.05822e-05	8.44428e-06	1.13192e-05	k__Bacteria;p__Candidatus Roizmanbacteria
k__Bacteria;p__Candidatus Levybacteria	9.3426e-06	5.78739e-06	9.76252e-06	6.17535e-06	6.49102e-06	1.30654e-05	1.08222e-05	8.02199e-06	5.36679e-06	1.35232e-05	9.15817e-06	8.07277e-06	7.88303e-06	1.10897e-05	1.57213e-05	1.25187e-05	7.64373e-06	5.25413e-06	1.08424e-05	9.65043e-06	1.15955e-05	1.61782e-05	1.49899e-05	8.78201e-06	k__Bacteria;p__Candidatus Levybacteria
k__Bacteria;p__Candidatus Margulisbacteria	9.87852e-06	9.27876e-06	9.70267e-06	1.30811e-05	6.52648e-06	4.82683e-06	8.64489e-06	4.68095e-06	1.18218e-05	2.24296e-06	8.0913e-06	6.62042e-06	1.36785e-05	1.17879e-05	5.73253e-06	3.60637e-06	4.87654e-06	5.86369e-06	6.43969e-06	8.2901e-06	9.42795e-06	4.76468e-06	3.98487e-06	1.44897e-05	k__Bacteria;p__Candidatus Margulisbacteria
k__Bacteria;p__Candidatus Zambryskibacteria	3.31881e-06	2.27778e-06	1.77742e-06	1.34683e-05	2.64274e-06	2.93437e-06	4.16987e-06	2.21406e-06	8.21947e-07	6.67087e-06	1.34653e-06	1.11447e-06	5.90741e-06	3.10922e-06	6.2481e-06	3.81045e-06	3.3322e-06	1.73022e-06	5.76021e-06	6.62791e-06	9.32152e-07	1.73096e-06	2.56694e-06	2.89223e-06	k__Bacteria;p__Candidatus Zambryskibacteria
k__Bacteria;p__Chrysiogenetes	6.07286e-07	1.0217e-06	1.29976e-06	3.7768e-06	4.04283e-06	3.80326e-06	4.65359e-06	1.32072e-05	4.40303e-06	1.41626e-06	1.71035e-06	2.27976e-06	9.71505e-07	4.45761e-06	5.11236e-06	1.37738e-06	8.41312e-07	3.88015e-06	1.17242e-06	9.21005e-07	1.82433e-06	9.83474e-06	3.88173e-06	2.72016e-06	k__Bacteria;p__Chrysiogenetes
k__Bacteria;p__Candidatus Kerfeldbacteria	4.71789e-06	4.81757e-06	3.76676e-06	1.27683e-05	5.10369e-06	6.75641e-06	6.98131e-06	4.41486e-06	9.65137e-06	6.49751e-06	4.8245e-06	4.03775e-06	7.92083e-06	5.71531e-06	8.08794e-06	4.99725e-06	3.32603e-06	2.43111e-06	5.56623e-06	6.907e-06	2.82177e-06	8.2056e-06	3.36846e-06	8.46586e-06	k__Bacteria;p__Candidatus Kerfeldbacteria
k__Bacteria;p__Candidatus Kryptonia	7.15653e-06	1.86565e-06	6.81211e-06	9.40308e-06	3.20229e-06	4.45258e-06	7.26292e-06	9.72989e-06	9.22598e-06	5.7419e-06	4.86354e-06	6.33188e-06	1.15606e-05	6.49129e-06	4.86423e-06	5.83876e-06	3.39702e-06	3.00625e-06	7.16239e-06	6.5075e-06	6.6504e-06	2.85042e-06	2.55013e-06	1.26168e-05	k__Bacteria;p__Candidatus Kryptonia
k__Bacteria;p__Candidatus Desantisbacteria	5.97808e-06	6.80416e-06	7.04066e-06	9.64272e-06	4.20152e-06	7.39018e-06	1.07309e-05	3.3369e-06	8.57944e-06	3.24271e-06	6.10329e-06	1.13542e-05	6.9769e-06	1.23783e-05	4.28168e-06	3.73817e-06	3.58449e-06	1.00071e-05	4.97646e-06	8.95223e-06	7.47678e-06	4.91224e-06	5.2471e-06	8.02436e-06	k__Bacteria;p__Candidatus Desantisbacteria
k__Bacteria;p__Candidatus Gracilibacteria	3.97991e-06	6.28861e-06	7.46444e-06	1.22122e-05	2.97027e-06	3.98694e-06	2.6448e-06	9.52015e-06	8.50631e-06	4.59264e-06	6.67859e-06	7.35018e-06	6.78776e-06	6.19098e-06	5.71272e-06	8.79337e-06	3.76038e-06	3.15364e-06	6.9106e-06	7.03151e-06	5.48957e-07	4.84443e-06	2.42933e-06	4.39328e-06	k__Bacteria;p__Candidatus Gracilibacteria
k__Bacteria;p__candidate division CPR2	7.48388e-06	2.69143e-06	6.63261e-06	4.26246e-06	1.20009e-05	7.55359e-06	6.57132e-06	3.06161e-06	4.13726e-06	4.1621e-06	3.58438e-06	3.32315e-06	3.98342e-06	5.88021e-06	6.33336e-06	5.12808e-06	5.81625e-06	4.88754e-06	9.92778e-06	5.47267e-06	3.61495e-06	7.34138e-06	8.22181e-06	3.21859e-06	k__Bacteria;p__candidate division CPR2
k__Bacteria;p__Gemmatimonadetes	5.14871e-06	6.65423e-06	5.10998e-06	8.88079e-06	2.17064e-06	3.70112e-06	3.40963e-06	5.93414e-06	1.04463e-05	1.14433e-06	3.90159e-06	4.72771e-06	1.09278e-05	8.55143e-06	1.72115e-06	2.45743e-06	3.10566e-06	2.49655e-06	7.02962e-06	4.59987e-06	7.62263e-06	1.44083e-06	1.7078e-06	1.18707e-05	k__Bacteria;p__Gemmatimonadetes
k__Bacteria;p__Candidatus Staskawiczbacteria	6.72085e-06	3.90865e-06	3.72612e-06	2.74734e-06	2.46639e-06	2.29884e-06	5.54211e-06	1.70554e-06	5.8795e-06	4.56254e-06	2.54029e-06	2.57575e-06	2.35152e-06	1.12624e-05	1.58078e-06	8.30116e-06	2.80169e-06	8.46184e-07	4.89449e-06	3.14329e-06	1.45682e-06	5.13294e-06	1.44859e-06	1.61049e-06	k__Bacteria;p__Candidatus Staskawiczbacteria
k__Bacteria;p__Dictyoglomi	3.38365e-06	4.72545e-06	4.64124e-06	1.08899e-05	2.87033e-06	4.25139e-06	4.86785e-06	3.53115e-06	1.03257e-05	1.79943e-06	4.38479e-06	4.38099e-06	7.50947e-06	6.52989e-06	4.69867e-06	3.72904e-06	4.47319e-06	3.71229e-06	8.0168e-06	4.30247e-06	8.89938e-06	2.85008e-06	3.63244e-06	1.1066e-05	k__Bacteria;p__Dictyoglomi
k__Archaea;p__Candidatus Bathyarchaeota	8.68808e-06	4.39292e-06	5.61292e-06	8.05392e-06	2.47272e-06	5.49555e-06	4.05223e-06	6.32483e-06	6.12705e-06	7.15485e-06	5.88098e-06	5.95102e-06	8.77459e-06	5.50263e-06	4.17885e-06	3.03353e-06	4.99101e-06	1.60761e-06	7.87709e-06	4.35818e-06	7.36726e-06	5.3604e-06	4.60003e-06	1.06635e-05	k__Archaea;p__Candidatus Bathyarchaeota
k__Bacteria;p__Candidatus Harrisonbacteria	4.64842e-06	1.57729e-06	1.83105e-06	4.16523e-07	4.22578e-06	1.05694e-05	5.81742e-06	7.15104e-07	1.05223e-07	5.64501e-06	2.15836e-06	9.81362e-07	2.40064e-06	1.14291e-06	2.7046e-06	4.02275e-06	1.97426e-06	5.43485e-08	2.22326e-06	1.05977e-06	6.70967e-06	4.27173e-06	6.07145e-06	8.32705e-07	k__Bacteria;p__Candidatus Harrisonbacteria
k__Bacteria;p__candidate division WOR-3	2.27208e-06	1.11106e-06	2.13135e-06	8.07103e-06	1.29029e-06	5.21665e-06	7.08213e-06	1.10762e-06	4.26872e-06	2.37732e-06	7.44378e-06	6.87102e-06	6.30197e-06	6.27954e-06	1.82594e-06	3.42523e-06	1.14385e-06	4.90934e-06	9.91508e-06	7.44444e-06	5.40737e-06	3.58988e-06	4.72679e-06	5.33085e-06	k__Bacteria;p__candidate division WOR-3
k__Bacteria;p__Candidatus Azambacteria	2.41765e-06	5.41033e-06	4.19935e-06	7.41763e-06	1.39057e-06	2.77799e-06	3.04349e-06	4.32252e-06	3.72449e-06	7.04645e-06	5.6124e-06	5.08161e-06	5.97882e-06	4.66404e-06	2.82804e-06	2.69043e-06	9.71427e-06	1.22632e-06	8.35574e-06	3.81509e-06	2.18223e-06	2.12601e-06	2.548e-06	4.96512e-06	k__Bacteria;p__Candidatus Azambacteria
k__Bacteria;p__Candidatus Berkelbacteria	2.53158e-06	3.9172e-06	2.73446e-06	6.07318e-06	1.34517e-06	3.88033e-06	4.34158e-06	1.55128e-06	4.91555e-06	2.33534e-06	6.16985e-06	6.46449e-06	5.32121e-06	4.71336e-06	2.32279e-06	2.95823e-06	2.55598e-06	1.74132e-06	9.5466e-06	6.58765e-06	2.33845e-06	8.29442e-06	3.08203e-06	5.33244e-06	k__Bacteria;p__Candidatus Berkelbacteria
k__Bacteria;p__Candidatus Aminicenantes	2.90051e-06	1.862e-06	4.2814e-06	7.19453e-06	6.64477e-07	2.3747e-06	3.29239e-06	1.58803e-06	9.50813e-06	8.54629e-07	3.0575e-06	2.67493e-06	6.73286e-06	4.03624e-06	1.0219e-06	1.31452e-06	2.26577e-06	1.77089e-06	5.43075e-06	3.60871e-06	5.28852e-06	1.07706e-06	1.3609e-06	9.54208e-06	k__Bacteria;p__Candidatus Aminicenantes
k__Archaea;p__Candidatus Micrarchaeota	6.2952e-06	1.42344e-07	2.70977e-06	2.99489e-06	3.15411e-06	1.98749e-06	2.56433e-06	1.54821e-06	3.33975e-06	5.21628e-06	2.96058e-06	4.07047e-06	4.24614e-06	3.46964e-06	8.77642e-06	3.21745e-06	2.6905e-06	6.37457e-07	9.50428e-06	1.72506e-06	5.55598e-07	6.82023e-06	2.95825e-06	3.51559e-06	k__Archaea;p__Candidatus Micrarchaeota
k__Bacteria;p__Balneolaeota	2.78619e-06	3.57208e-06	3.85111e-06	7.62954e-06	6.12991e-07	3.76566e-06	2.67402e-06	2.004e-06	9.47815e-06	2.62055e-06	5.69069e-06	6.81187e-06	5.16933e-06	4.822e-06	1.17968e-06	3.60094e-06	4.52438e-06	6.01429e-06	5.47585e-06	3.82179e-06	3.48625e-06	2.36664e-06	3.10083e-07	4.95588e-06	k__Bacteria;p__Balneolaeota
k__Bacteria;p__Candidatus Shapirobacteria	8.20535e-06	1.57544e-06	6.14165e-06	4.86944e-06	5.34866e-06	4.02961e-06	2.18131e-06	1.83279e-06	6.55016e-06	9.09009e-06	5.00117e-06	5.70642e-06	5.59505e-06	4.84529e-06	6.1616e-06	4.48634e-06	1.79228e-06	9.35037e-07	9.08259e-06	5.78814e-06	3.52925e-07	7.76452e-06	3.61313e-06	4.08267e-06	k__Bacteria;p__Candidatus Shapirobacteria
k__Archaea;p__Candidatus Heimdallarchaeota	3.10475e-06	9.0399e-06	1.90682e-06	2.50369e-06	1.25427e-06	7.10664e-07	8.08973e-07	1.77896e-06	3.72329e-06	4.84093e-07	2.45939e-06	1.64774e-06	2.30536e-06	3.29709e-06	2.47301e-07	1.51529e-06	7.82163e-07	6.73208e-07	2.35186e-06	1.49686e-06	5.86224e-07	2.22959e-06	8.08441e-07	2.48222e-06	k__Archaea;p__Candidatus Heimdallarchaeota
k__Eukaryota;p__Blastocladiomycota	8.8731e-06	5.40606e-06	8.51016e-07	2.37746e-06	9.94383e-08	2.3854e-06	4.61812e-06	2.92036e-06	2.65042e-06	1.38265e-06	2.7283e-07	1.83048e-06	5.69644e-06	2.47287e-06	5.61852e-07	2.0325e-06	2.4761e-06	8.73593e-07	2.97831e-06	1.21373e-06	1.2614e-06	2.47597e-06	9.93101e-07	5.84811e-06	k__Eukaryota;p__Blastocladiomycota
k__Bacteria;p__Candidatus Portnoybacteria	6.49848e-06	6.40604e-06	3.57076e-06	5.41257e-06	3.10188e-06	4.91696e-06	6.65605e-06	1.34733e-06	8.22108e-06	6.57322e-06	3.02294e-06	2.93598e-06	5.85511e-06	8.84866e-06	7.77838e-06	4.0389e-06	2.00792e-06	2.39937e-06	8.70702e-06	7.8037e-06	3.8902e-06	8.16024e-06	4.88329e-06	8.62574e-06	k__Bacteria;p__Candidatus Portnoybacteria
k__Bacteria;p__Candidatus Latescibacteria	1.39758e-06	2.55279e-06	3.59584e-06	4.42878e-06	0	2.16229e-06	2.02506e-06	5.17834e-06	8.53711e-06	1.88055e-07	2.40219e-06	4.66438e-06	4.55174e-06	2.55299e-06	1.37147e-06	9.33999e-08	8.38781e-07	1.30262e-07	6.82642e-06	3.36646e-06	3.9079e-06	1.09847e-06	6.86499e-07	5.51762e-06	k__Bacteria;p__Candidatus Latescibacteria
k__Bacteria;p__Candidatus Jorgensenbacteria	1.17339e-06	2.84597e-06	4.23567e-07	1.81234e-07	8.33785e-06	3.03453e-06	1.01553e-06	1.5763e-06	7.85449e-07	1.81361e-06	4.15301e-06	1.89034e-06	9.1077e-07	2.07817e-06	1.11195e-06	4.71304e-07	2.76586e-07	1.95553e-06	6.17839e-07	9.94654e-07	4.41773e-06	9.93404e-07	1.19998e-06	8.13738e-07	k__Bacteria;p__Candidatus Jorgensenbacteria
k__Bacteria;p__Candidatus Amesbacteria	2.05288e-06	4.12798e-06	2.26318e-06	3.72024e-06	7.76023e-06	4.19009e-06	3.07164e-06	2.70176e-06	1.00591e-06	4.43206e-06	1.53594e-06	1.67203e-06	1.84874e-06	1.88973e-06	4.69624e-06	1.64326e-06	1.7027e-06	1.06966e-06	3.90792e-06	3.49709e-06	3.60179e-06	8.05364e-06	3.01716e-06	2.34804e-06	k__Bacteria;p__Candidatus Amesbacteria
k__Bacteria;p__Candidatus Komeilibacteria	2.60105e-06	2.52273e-06	1.52423e-06	1.03941e-06	1.95796e-06	1.73167e-06	1.66582e-06	2.22974e-06	1.02608e-06	7.82064e-06	2.34443e-06	1.36507e-06	2.6846e-06	2.85204e-06	2.27544e-07	1.66483e-06	4.40881e-07	9.42465e-07	3.83334e-06	4.7361e-06	1.26012e-06	2.01961e-06	1.15318e-06	2.8805e-06	k__Bacteria;p__Candidatus Komeilibacteria
k__Bacteria;p__Candidatus Glassbacteria	1.96231e-06	1.80801e-06	1.73589e-06	3.78914e-06	3.45914e-06	2.79975e-06	2.88758e-06	3.93492e-06	4.92779e-06	3.24228e-06	2.40368e-06	2.00327e-06	2.71143e-06	8.15082e-07	1.67623e-06	2.01862e-06	2.52077e-06	2.14929e-06	7.79446e-06	2.27926e-06	4.04617e-06	6.04969e-06	9.1075e-07	3.5725e-06	k__Bacteria;p__Candidatus Glassbacteria
k__Bacteria;p__Candidatus Woykebacteria	1.01157e-06	2.04444e-06	1.64303e-06	2.36784e-06	3.55866e-06	2.28862e-06	7.13714e-06	9.19048e-07	2.62263e-06	7.19887e-07	5.49815e-06	2.64344e-06	6.21902e-06	1.98043e-06	2.88603e-06	3.16308e-06	1.8907e-06	7.08565e-06	6.41011e-06	1.87359e-06	5.66859e-07	7.20632e-06	4.46675e-06	2.30333e-06	k__Bacteria;p__Candidatus Woykebacteria
k__Bacteria;p__candidate division NC10	3.16637e-06	8.29508e-07	1.73809e-06	3.16412e-06	5.94044e-07	2.04163e-06	1.74003e-06	6.75004e-07	1.7896e-06	1.28079e-06	1.72552e-06	1.23285e-06	3.33512e-06	2.66382e-06	1.01867e-06	1.90481e-06	9.00822e-07	1.07151e-06	6.84931e-06	2.55305e-06	3.41802e-06	1.18577e-06	1.47372e-06	5.18563e-06	k__Bacteria;p__candidate division NC10
k__Bacteria;p__Candidatus Schekmanbacteria	2.93908e-06	1.43946e-06	3.41398e-06	5.60105e-06	1.53115e-06	3.87309e-06	3.58624e-06	2.43618e-06	4.13048e-06	2.67139e-06	3.61912e-06	2.85392e-06	3.45385e-06	2.55819e-06	3.54765e-06	1.98687e-06	1.02996e-06	9.88419e-07	4.02456e-06	2.4341e-06	1.99252e-06	2.46202e-06	1.32186e-06	6.78138e-06	k__Bacteria;p__Candidatus Schekmanbacteria
k__Bacteria;p__Candidatus Beckwithbacteria	1.97397e-06	3.2267e-06	6.39171e-07	4.03853e-06	2.15763e-06	3.87178e-06	1.21374e-06	2.14914e-06	4.97887e-06	1.13411e-06	3.70287e-06	7.0427e-07	3.99572e-06	2.43242e-06	4.65954e-06	2.75877e-06	3.40708e-06	1.86636e-06	4.09719e-06	1.71535e-06	1.23524e-06	6.76482e-06	1.59215e-06	4.12822e-06	k__Bacteria;p__Candidatus Beckwithbacteria
k__Bacteria;p__Candidatus Daviesbacteria	2.82863e-06	3.9307e-06	1.28803e-06	5.20539e-06	1.85074e-06	2.1607e-06	3.29031e-06	2.59287e-06	6.63348e-06	1.70503e-06	2.66324e-06	2.68401e-06	2.03297e-06	4.31205e-06	5.42653e-06	2.14135e-06	7.48465e-07	4.65005e-06	4.38546e-06	2.36586e-06	1.33303e-06	2.86134e-06	2.88152e-06	6.56305e-06	k__Bacteria;p__Candidatus Daviesbacteria
k__Bacteria;p__Candidatus Doudnabacteria	1.17031e-06	2.34218e-07	3.80062e-06	2.41464e-06	0	8.01501e-08	1.82305e-06	7.98835e-07	4.37862e-06	0	2.1884e-06	1.26191e-06	2.38809e-06	2.14489e-06	1.44368e-06	7.02907e-08	5.29033e-07	2.70609e-07	2.07532e-06	3.27223e-06	2.02682e-07	6.35594e-06	9.70661e-07	9.49126e-07	k__Bacteria;p__Candidatus Doudnabacteria
k__Bacteria;p__Candidatus Delongbacteria	4.5244e-06	2.0871e-06	1.36555e-06	1.40121e-06	1.27003e-06	1.1783e-06	2.84016e-06	1.66074e-06	7.68066e-07	1.14043e-06	2.19063e-06	3.43185e-06	2.26e-06	1.46528e-06	2.56749e-06	2.52427e-06	3.9557e-06	5.08564e-06	1.62584e-06	1.22345e-06	6.27438e-06	2.41947e-06	1.34636e-06	1.70961e-06	k__Bacteria;p__Candidatus Delongbacteria
k__Bacteria;p__Candidatus Abawacabacteria	2.85506e-06	5.15947e-07	1.64265e-06	2.55977e-06	6.14304e-06	1.11162e-06	1.02541e-06	1.41286e-06	0	1.38415e-06	1.51265e-06	7.60238e-07	5.07808e-07	1.94853e-06	2.6741e-07	2.22091e-07	3.40973e-06	2.86343e-07	9.40802e-07	7.16513e-07	1.30543e-06	8.46157e-07	6.33121e-07	4.7339e-07	k__Bacteria;p__Candidatus Abawacabacteria
k__Bacteria;p__Candidatus Fermentibacteria	5.92574e-06	4.38064e-06	2.7181e-06	5.00583e-06	1.50202e-06	4.05699e-06	2.36193e-06	4.73704e-06	6.00792e-06	1.36199e-06	2.99073e-06	3.13376e-06	4.06021e-06	4.39449e-06	2.62717e-06	3.88951e-06	3.29681e-06	1.45947e-06	4.42958e-06	3.33329e-06	5.41744e-06	2.81051e-06	2.03764e-06	4.59857e-06	k__Bacteria;p__Candidatus Fermentibacteria
k__Eukaryota;p__Cryptomycota	4.91761e-06	3.35557e-06	8.60144e-07	1.49936e-06	5.96726e-07	1.39135e-06	1.45295e-06	5.99269e-06	1.85478e-06	1.63753e-06	1.33775e-06	1.95681e-06	4.2465e-06	2.30482e-06	3.15595e-06	3.6895e-06	2.6601e-06	2.15847e-06	2.15592e-06	1.79062e-06	5.14313e-07	1.19337e-06	1.71526e-06	2.95881e-06	k__Eukaryota;p__Cryptomycota
k__Bacteria;p__Candidatus Brennerbacteria	6.71919e-07	2.26988e-06	1.74359e-06	1.60425e-06	1.87934e-07	2.51595e-07	7.6752e-08	9.15757e-07	2.93358e-06	3.226e-07	5.97387e-06	1.22759e-06	2.36427e-06	2.52466e-06	5.3106e-06	2.22024e-06	4.97014e-08	7.12762e-07	3.14019e-06	1.59508e-06	2.70722e-06	4.78209e-07	1.16278e-06	2.87549e-06	k__Bacteria;p__Candidatus Brennerbacteria
k__Archaea;p__Candidatus Lokiarchaeota	1.51264e-06	1.68553e-06	1.2417e-06	1.93954e-06	0	6.49724e-07	3.20103e-07	1.14769e-06	5.903e-06	0	9.77503e-07	3.81588e-06	1.36459e-06	1.36953e-06	0	1.05219e-07	8.45175e-07	1.77639e-07	1.51039e-06	1.25132e-06	1.24324e-06	8.50807e-08	1.18576e-06	1.82174e-06	k__Archaea;p__Candidatus Lokiarchaeota
k__Archaea;p__Candidatus Diapherotrites	2.95338e-06	1.28559e-06	4.17908e-06	4.40593e-07	1.71558e-07	1.82523e-06	2.24555e-07	1.83301e-06	2.84839e-06	4.64363e-06	2.45736e-06	5.72636e-06	1.48801e-06	1.77241e-06	8.71197e-07	5.27133e-06	1.18289e-06	3.26384e-06	2.83853e-06	1.9617e-06	7.71795e-07	2.32286e-06	3.42586e-07	1.03441e-06	k__Archaea;p__Candidatus Diapherotrites
k__Archaea;p__Thaumarchaeota	3.3742e-06	5.55437e-06	2.33025e-06	5.19806e-06	2.24026e-06	1.87069e-06	5.0423e-06	1.91887e-06	5.61604e-06	1.85756e-06	3.59358e-06	2.14859e-06	3.95449e-06	3.22019e-06	2.98353e-06	7.36511e-07	1.93308e-06	4.36621e-06	3.37762e-06	2.61858e-06	2.03202e-06	3.36453e-06	8.92479e-07	4.58501e-06	k__Archaea;p__Thaumarchaeota
k__Bacteria;p__Candidatus Wildermuthbacteria	2.22776e-06	2.36068e-06	2.89223e-06	1.6613e-06	1.19049e-06	3.25406e-06	7.51924e-07	7.33373e-07	1.70693e-06	4.80142e-06	4.05052e-06	1.79014e-06	1.84967e-06	3.29011e-06	2.63317e-06	4.32067e-06	9.9452e-07	1.99067e-06	4.48605e-06	2.37448e-06	2.05708e-06	4.3749e-06	5.45364e-06	2.86834e-06	k__Bacteria;p__Candidatus Wildermuthbacteria
k__Bacteria;p__Candidatus Tectomicrobia	1.08044e-06	5.03298e-07	1.43558e-06	4.45775e-06	2.58646e-07	1.40694e-06	1.75348e-06	1.63917e-07	1.86405e-06	2.07542e-06	1.8688e-06	7.16998e-07	4.12032e-06	1.42097e-06	6.77652e-07	1.19371e-06	5.76449e-07	2.46601e-07	5.19277e-06	2.10306e-06	2.83526e-06	1.37634e-06	1.09679e-06	4.39302e-06	k__Bacteria;p__Candidatus Tectomicrobia
k__Bacteria;p__Candidatus Vogelbacteria	4.33789e-06	0	5.37052e-07	3.17724e-06	0	2.36997e-07	2.33368e-06	1.37853e-06	1.11935e-06	4.06975e-07	2.09627e-06	1.31118e-06	2.84963e-06	3.05931e-06	1.34593e-06	3.33745e-07	0	2.22339e-06	1.73489e-06	1.16303e-06	5.1348e-06	1.85062e-06	0	3.32216e-06	k__Bacteria;p__Candidatus Vogelbacteria
k__Bacteria;p__Candidatus Collierbacteria	2.68727e-06	3.77239e-07	1.07208e-06	8.56086e-07	4.80749e-06	1.96057e-06	3.63329e-06	7.03806e-07	2.29776e-06	5.02113e-06	1.96719e-06	8.23986e-07	2.82e-06	5.67352e-07	1.39289e-06	1.93769e-06	1.53997e-06	8.2605e-07	2.67908e-06	3.29118e-06	9.50858e-07	1.49238e-06	3.18517e-06	9.67239e-07	k__Bacteria;p__Candidatus Collierbacteria
k__Bacteria;p__Candidatus Lindowbacteria	2.64622e-06	4.68991e-07	2.60404e-06	4.47026e-06	1.2193e-06	1.93857e-06	4.87044e-06	6.385e-07	2.44564e-06	1.95031e-06	3.36059e-06	1.23141e-06	3.17103e-06	5.15239e-07	1.26411e-06	8.7263e-07	2.36713e-07	1.7682e-07	2.60607e-06	1.30693e-06	2.43022e-06	3.85058e-06	1.26576e-06	3.55812e-06	k__Bacteria;p__Candidatus Lindowbacteria
k__Bacteria;p__Candidatus Hydrogenedentes	6.06713e-07	7.64314e-07	7.6976e-07	4.79868e-07	1.24911e-07	8.71627e-07	1.02027e-07	0	4.18961e-06	2.17892e-07	9.40832e-07	4.43917e-06	8.14825e-07	3.96056e-07	5.57049e-07	2.05988e-07	4.96921e-07	5.22469e-07	1.5021e-06	1.35801e-06	2.1369e-07	5.53482e-07	4.82159e-07	1.38645e-06	k__Bacteria;p__Candidatus Hydrogenedentes
k__Bacteria;p__Candidatus Wirthbacteria	7.06422e-07	5.63686e-07	1.13842e-06	1.48252e-06	1.02801e-06	3.38545e-06	1.14576e-06	9.22738e-07	5.09596e-07	1.4617e-06	1.13038e-06	3.43983e-07	1.58696e-06	1.73135e-06	1.00568e-06	6.09978e-07	1.59427e-06	5.38122e-07	2.4103e-06	8.72794e-07	7.43908e-07	1.25205e-06	4.04959e-06	1.46218e-06	k__Bacteria;p__Candidatus Wirthbacteria
k__Bacteria;p__candidate division CPR3	1.07847e-06	5.63863e-07	1.76578e-06	1.82987e-06	1.31641e-06	1.22995e-06	1.91321e-06	0	1.17157e-06	2.67496e-06	2.32351e-06	3.81794e-06	1.09258e-06	1.68523e-06	1.23169e-06	1.19683e-06	6.84972e-07	2.00767e-06	1.90869e-06	4.04917e-06	3.0692e-06	2.88312e-06	2.99585e-06	1.72444e-06	k__Bacteria;p__candidate division CPR3
k__Bacteria;p__Candidatus Handelsmanbacteria	3.67801e-06	4.01124e-07	1.48595e-06	1.91759e-06	3.90052e-07	2.0381e-07	7.9917e-07	1.21915e-06	1.23859e-06	2.04391e-07	4.15555e-07	3.82872e-06	3.96362e-06	7.76254e-07	2.64883e-07	4.70134e-07	0	8.71765e-07	1.0982e-06	1.47041e-06	8.70814e-07	1.17539e-06	2.96763e-07	1.83538e-06	k__Bacteria;p__Candidatus Handelsmanbacteria
k__Bacteria;p__Candidatus Ryanbacteria	2.54638e-06	2.24484e-07	1.17819e-06	1.3163e-06	5.913e-07	8.31574e-07	7.0184e-07	3.82472e-07	1.36575e-06	3.87747e-07	1.97806e-06	1.8937e-06	1.51607e-06	2.34882e-06	1.00719e-06	7.46632e-07	9.31332e-07	9.38836e-07	3.92771e-06	1.17455e-06	1.01027e-06	2.25333e-06	7.67726e-07	3.54196e-06	k__Bacteria;p__Candidatus Ryanbacteria
k__Bacteria;p__Candidatus Wallbacteria	2.68485e-06	1.68198e-06	2.17032e-06	2.7299e-06	1.29408e-06	1.14104e-06	9.66057e-07	1.37341e-07	1.10772e-06	1.6277e-06	1.00353e-06	1.95996e-06	3.03743e-06	1.04445e-06	2.23839e-06	2.28954e-06	1.436e-06	8.19795e-07	3.82291e-06	2.39837e-06	2.00735e-06	1.34517e-06	7.87171e-07	2.01199e-06	k__Bacteria;p__Candidatus Wallbacteria
k__Bacteria;p__Candidatus Curtissbacteria	1.05103e-06	6.07149e-07	1.12815e-07	6.16244e-07	7.27241e-07	2.00112e-06	1.3893e-06	1.74331e-07	2.30522e-06	9.7348e-07	4.86585e-07	1.23054e-06	2.32971e-06	9.14309e-07	1.0596e-06	1.51234e-06	5.61033e-07	1.05995e-07	1.47817e-07	8.6868e-07	1.35398e-07	5.73691e-07	1.02175e-07	3.79153e-06	k__Bacteria;p__Candidatus Curtissbacteria
k__Bacteria;p__Candidatus Atribacteria	1.08653e-06	1.77313e-06	2.32034e-06	2.86179e-06	3.72545e-06	2.6602e-06	1.43955e-06	2.05209e-06	1.0572e-06	1.87565e-06	1.38701e-06	1.53217e-06	2.963e-06	2.44799e-06	2.43204e-06	2.96481e-06	2.7453e-06	2.61055e-06	2.47969e-06	2.92816e-06	1.801e-06	9.04308e-07	2.73281e-06	1.79494e-06	k__Bacteria;p__Candidatus Atribacteria
k__Bacteria;p__Rhodothermaeota	2.26487e-06	2.31686e-06	2.0703e-06	2.1616e-06	7.92059e-08	3.67779e-07	9.81207e-07	4.26405e-07	3.21578e-06	1.23402e-06	1.97365e-06	3.33241e-06	2.95739e-06	2.21045e-06	1.62764e-06	4.78373e-07	1.0578e-06	6.01014e-07	2.63286e-06	3.62856e-06	1.03868e-06	1.28899e-06	1.03932e-06	1.78409e-06	k__Bacteria;p__Rhodothermaeota
k__Bacteria;p__Candidatus Colwellbacteria	2.69488e-07	5.6641e-07	1.64434e-07	3.87178e-07	1.51172e-07	0	1.68854e-07	3.32814e-06	3.18796e-07	3.56453e-07	2.61037e-07	1.10473e-06	1.50463e-07	6.04425e-07	2.33287e-07	0	1.36322e-07	7.01463e-08	8.4781e-07	2.72607e-07	0	4.28223e-07	1.16479e-07	2.54637e-07	k__Bacteria;p__Candidatus Colwellbacteria
k__Bacteria;p__Candidatus Microgenomates	1.18774e-06	6.09714e-07	1.07044e-06	2.40627e-06	2.75034e-07	6.39323e-07	8.86375e-08	1.19424e-06	1.19842e-06	1.56633e-06	5.78125e-07	2.98714e-06	1.52803e-06	3.88124e-07	1.88017e-07	1.85277e-07	5.21945e-07	3.17153e-07	4.19308e-07	5.99622e-07	7.80058e-07	0	1.32363e-07	1.07935e-06	k__Bacteria;p__Candidatus Microgenomates
k__Bacteria;p__Candidatus Kuenenbacteria	2.39323e-07	8.23611e-07	5.33841e-07	5.10302e-07	4.75235e-07	2.45057e-07	6.45117e-07	2.30742e-07	2.12909e-06	2.03943e-07	1.45339e-06	1.6353e-06	2.93417e-06	1.54124e-06	1.47558e-06	1.56967e-06	4.17572e-07	3.50731e-08	6.52161e-08	1.45252e-06	5.00749e-07	1.85453e-07	1.34658e-07	8.33592e-07	k__Bacteria;p__Candidatus Kuenenbacteria
k__Archaea;p__Candidatus Parvarchaeota	0	0	8.54202e-08	6.43532e-07	1.8277e-06	1.68429e-06	2.61496e-06	1.72426e-07	0	1.2802e-06	4.60224e-08	0	1.85279e-07	2.18316e-07	1.17645e-06	1.25346e-06	6.34104e-07	9.46793e-07	2.80378e-07	7.15422e-07	1.17181e-06	2.20561e-06	5.44579e-07	0	k__Archaea;p__Candidatus Parvarchaeota
k__Bacteria;p__Candidatus Adlerbacteria	0	0	0	4.09656e-08	5.04213e-07	8.09488e-07	4.31383e-07	0	4.36987e-07	2.53961e-06	4.78512e-08	0	0	2.05004e-07	1.42248e-07	8.84097e-07	7.82797e-07	0	2.1752e-07	1.10816e-07	1.89557e-07	2.0182e-07	0	9.58105e-07	k__Bacteria;p__Candidatus Adlerbacteria
k__Bacteria;p__Candidatus Niyogibacteria	6.81149e-08	1.48955e-07	6.7336e-07	0	0	0	1.29888e-07	0	7.14306e-08	0	7.25581e-07	9.38868e-07	2.67415e-07	4.52586e-07	2.28713e-07	0	0	0	2.0917e-06	0	0	0	0	3.15357e-07	k__Bacteria;p__Candidatus Niyogibacteria
k__Bacteria;p__Caldiserica	9.63986e-07	9.61297e-07	6.22686e-07	1.47887e-07	0	0	3.78927e-07	0	4.16411e-08	1.24951e-07	8.36793e-07	8.3206e-07	1.80645e-06	9.7431e-07	4.0396e-07	0	2.793e-07	0	4.96842e-08	1.78469e-06	6.80803e-07	2.2594e-07	0	2.05789e-06	k__Bacteria;p__Caldiserica
k__Bacteria;p__Candidatus Andersenbacteria	6.67432e-07	2.96026e-07	5.23568e-07	1.56302e-06	1.95649e-06	1.87024e-06	9.06988e-07	1.6321e-06	5.91231e-07	9.27087e-07	8.86043e-07	1.86653e-07	5.18875e-07	4.5658e-07	1.24947e-06	1.42161e-06	8.18621e-07	1.25824e-06	9.01561e-07	6.56825e-07	1.83364e-06	1.46222e-06	1.92539e-06	5.7104e-07	k__Bacteria;p__Candidatus Andersenbacteria
k__Bacteria;p__Candidatus Dadabacteria	6.62937e-07	9.76511e-07	3.11761e-07	1.86002e-06	0	2.28021e-07	2.70889e-07	7.46939e-07	1.9863e-07	0	4.10817e-07	0	0	6.00369e-07	2.91386e-07	4.25812e-07	6.51204e-07	6.85179e-08	2.11112e-07	9.71862e-08	0	0	5.51455e-07	2.25131e-07	k__Bacteria;p__Candidatus Dadabacteria
k__Bacteria;p__Candidatus Campbellbacteria	8.10747e-07	0	8.40196e-07	2.56598e-07	1.25289e-06	0	1.24141e-06	4.07148e-07	6.15124e-07	0	6.89281e-07	7.53432e-07	8.96208e-07	4.17408e-07	1.76144e-06	3.16583e-07	1.09943e-06	1.84522e-06	1.01408e-06	0	3.47389e-07	2.95787e-07	2.94884e-07	3.88612e-07	k__Bacteria;p__Candidatus Campbellbacteria
k__Bacteria;p__Candidatus Terrybacteria	7.89223e-07	2.65844e-07	1.0603e-06	7.82462e-07	1.64723e-07	6.49555e-07	1.39761e-07	2.49439e-07	5.81902e-07	3.53447e-07	5.59237e-07	3.95853e-07	1.83189e-06	9.88358e-07	1.61054e-06	2.71641e-07	1.10733e-06	1.98226e-07	1.68693e-06	3.29647e-07	1.19057e-07	1.16487e-06	2.29516e-07	1.17073e-06	k__Bacteria;p__Candidatus Terrybacteria
k__Bacteria;p__Candidatus Yonathbacteria	3.86788e-07	1.04671e-07	4.93909e-07	4.12777e-07	2.45451e-07	1.00355e-06	1.79214e-06	0	1.73671e-06	2.83384e-07	3.83105e-07	4.36266e-07	0	0	4.78047e-07	7.80772e-07	9.11627e-07	7.05331e-08	2.40579e-07	4.16228e-07	2.96546e-07	9.70702e-07	9.54749e-08	1.98797e-07	k__Bacteria;p__Candidatus Yonathbacteria
k__Archaea;p__Candidatus Aenigmarchaeota	0	1.12582e-07	0	5.14452e-07	7.71927e-07	1.23953e-07	0	0	0	0	0	0	1.01058e-07	1.95469e-07	6.28492e-07	0	0	7.87069e-07	1.03701e-07	0	0	1.69455e-06	0	0	k__Archaea;p__Candidatus Aenigmarchaeota
k__Bacteria;p__candidate division KD3-62	2.0673e-07	7.53468e-08	8.63757e-07	1.27392e-06	0	4.56263e-07	2.29957e-07	0	3.2519e-07	3.45195e-08	2.41304e-07	3.92554e-08	8.11608e-07	1.63525e-07	1.3616e-07	0	1.42722e-07	3.73249e-08	7.28733e-07	4.95007e-07	8.15021e-07	3.12096e-08	0	1.54293e-06	k__Bacteria;p__candidate division KD3-62
k__Bacteria;p__Candidatus Coatesbacteria	0	0	7.32296e-07	0	0	0	0	5.84333e-07	8.59812e-07	0	0	0	0	1.55651e-07	0	0	0	0	8.97982e-07	1.32441e-06	0	0	3.77261e-07	7.29728e-08	k__Bacteria;p__Candidatus Coatesbacteria
k__Bacteria;p__Candidatus Aerophobetes	0	0	0	0	0	0	0	0	1.29572e-06	0	3.74601e-08	3.41265e-07	1.21269e-06	4.97558e-07	0	0	3.87734e-08	4.05603e-08	0	3.84224e-08	2.38449e-07	0	0	3.0485e-07	k__Bacteria;p__Candidatus Aerophobetes
k__Archaea;p__Candidatus Thorarchaeota	2.12519e-07	0	6.57735e-08	7.07886e-08	0	3.41119e-07	2.70167e-07	0	0	7.09721e-08	1.41749e-07	1.61418e-07	1.26473e-06	0	1.8663e-07	1.36364e-07	7.33593e-08	7.674e-08	1.1158e-06	1.45391e-07	1.93348e-07	0	0	7.20971e-08	k__Archaea;p__Candidatus Thorarchaeota
k__Bacteria;p__Candidatus Edwardsbacteria	9.25143e-07	4.85382e-07	5.84186e-07	7.81979e-07	9.2289e-08	9.51783e-08	3.48153e-07	2.81732e-07	1.91463e-07	2.49879e-07	3.06247e-07	3.90531e-07	2.2283e-07	6.54099e-08	2.24397e-07	0	2.3511e-07	2.70187e-07	1.83883e-07	1.25486e-06	4.3158e-07	3.80223e-07	2.40164e-07	4.66351e-07	k__Bacteria;p__Candidatus Edwardsbacteria
k__Bacteria;p__Candidatus Lloydbacteria	2.44274e-07	1.15263e-07	9.78773e-08	2.1068e-07	0	3.80713e-07	2.01017e-07	3.75643e-07	3.15762e-07	1.22366e-07	0	3.51683e-07	0	2.08808e-07	1.38861e-07	0	6.54994e-07	0	0	8.11032e-07	0	1.23671e-06	1.38666e-07	2.06869e-07	k__Bacteria;p__Candidatus Lloydbacteria
k__Archaea;p__Candidatus Korarchaeota	3.91379e-07	5.34921e-07	0	2.93323e-07	0	0	1.86579e-07	6.97326e-07	0	2.94083e-07	5.87357e-07	0	0	1.20737e-06	0	0	0	4.23978e-07	9.85448e-08	0	8.90184e-08	5.3177e-07	0	0	k__Archaea;p__Candidatus Korarchaeota
k__Bacteria;p__Candidatus Sungbacteria	2.59313e-07	3.56487e-07	0	1.13479e-06	0	7.03628e-08	0	0	8.76035e-08	0	0	0	1.72098e-07	1.14838e-06	1.03395e-06	0	0	0	3.98612e-07	2.75036e-07	4.48626e-07	7.56685e-08	0	9.10722e-07	k__Bacteria;p__Candidatus Sungbacteria
k__Archaea;p__Candidatus Nanohaloarchaeota	3.07998e-07	0	0	0	0	0	0	0	0	0	1.54075e-07	0	4.53442e-07	1.46177e-07	1.01429e-06	2.96443e-07	7.97383e-07	0	0	1.58033e-07	0	0	0	7.83664e-07	k__Archaea;p__Candidatus Nanohaloarchaeota
k__Archaea;p__Candidatus Odinarchaeota	0	0	0	0	0	0	0	0	0	0	0	0	0	0	0	0	0	3.36579e-07	0	0	9.89354e-07	8.44301e-07	0	0	k__Archaea;p__Candidatus Odinarchaeota
k__Bacteria;p__Candidatus Eisenbacteria	1.17284e-07	7.40439e-07	0	3.20065e-07	0	0	0	6.50598e-07	7.20463e-07	0	6.17679e-07	9.45475e-07	5.39131e-07	2.53604e-07	0	0	0	3.46974e-07	1.30382e-07	9.36795e-08	4.16698e-07	9.32582e-07	1.20082e-07	6.13117e-07	k__Bacteria;p__Candidatus Eisenbacteria
k__Bacteria;p__Candidatus Spechtbacteria	7.86495e-07	1.68384e-07	1.17453e-07	9.23329e-07	4.75088e-07	6.09141e-07	1.2061e-07	0	1.32657e-07	5.06944e-07	0	1.75455e-07	4.53442e-07	0	2.02858e-07	0	1.59477e-07	0	4.37606e-07	3.89439e-07	1.40107e-07	5.33063e-07	0	1.28745e-07	k__Bacteria;p__Candidatus Spechtbacteria
k__Bacteria;p__Candidatus Chisholmbacteria	0	0	0	0	2.34917e-07	0	0	0	0	0	8.05392e-07	4.58575e-07	0	0	0	0	0	0	0	0	0	0	0	0	k__Bacteria;p__Candidatus Chisholmbacteria
k__Bacteria;p__Candidatus Fraserbacteria	4.96075e-08	5.42413e-08	0	3.06052e-07	0	1.19439e-07	5.41529e-07	3.53546e-07	6.04664e-07	1.49101e-07	1.98528e-07	2.92425e-07	1.81349e-07	0	2.61386e-07	0	0	0	3.22222e-07	1.52721e-07	6.35127e-07	1.34804e-07	6.52545e-08	1.00976e-07	k__Bacteria;p__Candidatus Fraserbacteria
Others	0.21143	0.181251	0.189887	0.171362	0.166258	0.190013	0.189518	0.177468	0.187696	0.200901	0.200659	0.196244	0.228403	0.235548	0.22884	0.205179	0.173934	0.147458	0.245693	0.171022	0.187684	0.221588	0.20383	0.199684	Others

## Sheet: S4.Unigenes.relative.c
class	J.C1	J.C2	J.C3	J.C4	J.C5	J.C6	J.C7	J.C8	J.C9	J.C10	J.C11	J.C12	J.T1	J.T2	J.T3	J.T4	J.T5	J.T6	J.T7	J.T8	J.T9	J.T10	J.T11	J.T12
p__Bacteroidetes;c__Bacteroidia	0.392857	0.438975	0.361829	0.332677	0.470664	0.287584	0.423358	0.399958	0.433801	0.394345	0.397695	0.412356	0.37563	0.372371	0.354347	0.352176	0.3415	0.457931	0.356742	0.457353	0.428627	0.394713	0.388008	0.395561	k__Bacteria;p__Bacteroidetes;c__Bacteroidia
p__Firmicutes;c__Clostridia	0.192783	0.176797	0.243199	0.242489	0.163467	0.253692	0.164639	0.180199	0.183643	0.173249	0.185195	0.193184	0.18149	0.185076	0.183338	0.212196	0.229507	0.183049	0.214786	0.173834	0.222256	0.167408	0.205037	0.210177	k__Bacteria;p__Firmicutes;c__Clostridia
p__Firmicutes;c__Negativicutes	0.0214554	0.0205836	0.0229277	0.0312391	0.032848	0.0544928	0.0285505	0.0476352	0.0166538	0.0311242	0.0321729	0.0177355	0.0194082	0.0165764	0.0421787	0.0409007	0.0490129	0.0368641	0.0221094	0.0289012	0.026256	0.0264289	0.0362483	0.0199882	k__Bacteria;p__Firmicutes;c__Negativicutes
p__Spirochaetes;c__Spirochaetia	0.0176849	0.00780918	0.00734143	0.00779413	0.00524275	0.00547692	0.0146731	0.00887626	0.0109161	0.0340645	0.0108962	0.00939943	0.0128518	0.0082464	0.00868444	0.00662455	0.00502219	0.00317003	0.00960582	0.00702503	0.00671662	0.00718564	0.00552289	0.00744032	k__Bacteria;p__Spirochaetes;c__Spirochaetia
p__Firmicutes;c__Bacilli	0.019679	0.0138327	0.0318841	0.0247025	0.0276124	0.0272817	0.0209028	0.00978241	0.0109108	0.0298279	0.0113518	0.0115084	0.0166201	0.0124363	0.0234363	0.0216209	0.0335691	0.0144658	0.0146392	0.0160435	0.00682375	0.0243253	0.0159161	0.0090284	k__Bacteria;p__Firmicutes;c__Bacilli
p__Fusobacteria;c__Fusobacteriia	0.00523847	0.0247925	0.0115772	0.0325521	0.0100844	0.0173954	0.017664	0.0237719	0.0126771	0.0108016	0.00982182	0.00663571	0.0152053	0.0139817	0.00867547	0.0125989	0.00996595	0.0154303	0.00507325	0.00980689	0.00384661	0.00688744	0.00579755	0.00699328	k__Bacteria;p__Fusobacteria;c__Fusobacteriia
p__Actinobacteria;c__Coriobacteriia	0.0263858	0.00643117	0.0213903	0.010018	0.0297244	0.0293739	0.0249292	0.0115933	0.00700335	0.0134575	0.017473	0.0160978	0.0163661	0.016273	0.0265307	0.0241156	0.0255421	0.0194331	0.0136519	0.0133036	0.0238038	0.024074	0.0300042	0.00700567	k__Bacteria;p__Actinobacteria;c__Coriobacteriia
p__Proteobacteria;c__Gammaproteobacteria	0.00763959	0.0224147	0.00398542	0.00973506	0.00564251	0.011044	0.00656554	0.0288051	0.00714904	0.0151235	0.0131917	0.013836	0.00945754	0.0055945	0.0124511	0.01293	0.025718	0.016373	0.0073194	0.00666769	0.00398365	0.00724916	0.00775533	0.00630132	k__Bacteria;p__Proteobacteria;c__Gammaproteobacteria
p__Deferribacteres;c__Deferribacteres	0.00338528	0.00777612	0.00602222	0.00257939	0.00569502	0.0038592	0.00822965	0.0178562	0.00164287	0.00281471	0.0058971	0.00324088	0.000946263	0.00723698	0.00592246	0.00391277	0.00381009	0.0102208	0.0034863	0.00462759	0.000300893	0.0142589	0.00482937	0.0038796	k__Bacteria;p__Deferribacteres;c__Deferribacteres
p__Proteobacteria;c__Alphaproteobacteria	0.00643027	0.0085854	0.00747645	0.0110231	0.00280562	0.00400228	0.00827084	0.00558572	0.0166439	0.00487495	0.0135012	0.0112061	0.0147517	0.00931671	0.00885166	0.0070013	0.00357242	0.00278263	0.00987737	0.00853589	0.00111043	0.00685666	0.00520818	0.0149034	k__Bacteria;p__Proteobacteria;c__Alphaproteobacteria
p__Firmicutes;c__Erysipelotrichia	0.00805838	0.00731989	0.0101844	0.00950655	0.00889181	0.0146015	0.00710839	0.0090177	0.00595643	0.00821681	0.00875155	0.00757319	0.00646444	0.00789907	0.00727962	0.00990016	0.0132177	0.011279	0.00512132	0.00748958	0.00407532	0.0102265	0.00905361	0.00528823	k__Bacteria;p__Firmicutes;c__Erysipelotrichia
p__Actinobacteria;c__Actinobacteria	0.00192287	0.00115229	0.00312703	0.00228988	0.00749412	0.0145434	0.00418127	0.00208243	0.000839389	0.00360406	0.00233193	0.00134176	0.00206737	0.00174812	0.00588834	0.00438645	0.00612971	0.00157944	0.00331321	0.00325505	0.00441495	0.00385804	0.00491845	0.00102608	k__Bacteria;p__Actinobacteria;c__Actinobacteria
p__Proteobacteria;c__Betaproteobacteria	0.00516571	0.00911487	0.00634732	0.00788364	0.00850924	0.00856039	0.00637216	0.0104239	0.00872292	0.0108862	0.0100143	0.0098227	0.00785435	0.0104438	0.00968789	0.0117579	0.0127674	0.0138791	0.00568492	0.0088319	0.00884484	0.00783597	0.0102393	0.00951692	k__Bacteria;p__Proteobacteria;c__Betaproteobacteria
p__Proteobacteria;c__Epsilonproteobacteria	0.00358681	0.00742343	0.00481602	0.00100574	0.00123515	0.00296516	0.00142123	0.00161145	0.00270376	0.00290529	0.00495441	0.00477953	0.00153938	0.0131185	0.00177502	0.00328289	0.00394718	0.00136545	0.00230657	0.00790122	0.00253894	0.00296831	0.00210003	0.00330717	k__Bacteria;p__Proteobacteria;c__Epsilonproteobacteria
p__Proteobacteria;c__Deltaproteobacteria	0.00472663	0.00485098	0.00380076	0.00615859	0.00284413	0.00405121	0.00491952	0.00696243	0.00808911	0.00523645	0.00606488	0.00519118	0.00826657	0.00691057	0.00360354	0.00530255	0.0068216	0.00910245	0.00465705	0.00511594	0.00674589	0.00439183	0.00510008	0.00639261	k__Bacteria;p__Proteobacteria;c__Deltaproteobacteria
p__Elusimicrobia;c__Elusimicrobia	0.00301901	0.000334001	0.00176519	0.00576994	0.00153536	0.00339009	0.00314639	0.000554804	0.00205297	0.000681106	0.00152325	0.000584539	0.00162859	0.000789419	0.000915704	0.00320126	0.000746667	0.000666701	0.00551153	0.00318295	0.000422558	0.00423976	0.00280102	0.00272271	k__Bacteria;p__Elusimicrobia;c__Elusimicrobia
p__Tenericutes;c__Mollicutes	0.00430008	0.00330528	0.00381007	0.00520972	0.00350876	0.00540653	0.00281333	0.00443441	0.00298141	0.00452513	0.0031956	0.00315582	0.00276523	0.00542807	0.00362413	0.00490494	0.00443055	0.00146352	0.00406738	0.00447413	0.000457955	0.0034313	0.00302513	0.00508547	k__Bacteria;p__Tenericutes;c__Mollicutes
p__Chlamydiae;c__Chlamydiia	0.00277185	0.00454977	0.00277158	0.00195439	0.00122628	0.00189951	0.00123004	0.00199197	0.00199109	0.00178195	0.00434495	0.0031272	0.00288982	0.00475677	0.00347084	0.00365508	0.00106439	0.00125385	0.00423638	0.00239924	0.00411373	0.00350999	0.00280226	0.00178481	k__Bacteria;p__Chlamydiae;c__Chlamydiia
p__Euryarchaeota;c__Methanomicrobia	0.00126933	0.00190965	0.00109227	0.0017148	0.0010538	0.00109529	0.0013569	0.000861886	0.00455229	0.000913808	0.00205526	0.00166861	0.00204215	0.00153909	0.00146053	0.00142764	0.00129453	0.00391582	0.00135817	0.00114235	0.00212137	0.00161265	0.00108514	0.00428616	k__Archaea;p__Euryarchaeota;c__Methanomicrobia
p__Euryarchaeota;c__Methanobacteria	0.00313431	0.000494512	0.00143866	0.00298645	0.00116854	0.00251023	0.00227815	0.000928945	0.00137532	0.00042356	0.00172875	0.00243087	0.00306513	0.000947039	0.00197669	0.00151148	0.001048	0.00180394	0.00434027	0.000794332	0.00385495	0.00329907	0.00213109	0.00149639	k__Archaea;p__Euryarchaeota;c__Methanobacteria
p__Synergistetes;c__Synergistia	0.00159991	0.000755729	0.000656659	0.00238752	0.000315714	0.000890367	0.000880297	0.000594495	0.00188476	0.000693416	0.00139561	0.0012929	0.00207682	0.0014148	0.000849397	0.00109163	0.000805574	0.00196758	0.00166832	0.00150627	0.0031041	0.00102077	0.000813232	0.00271166	k__Bacteria;p__Synergistetes;c__Synergistia
p__Verrucomicrobia;c__Verrucomicrobiae	0.000210298	0.000168624	0.000117059	0.000245206	7.79485e-05	9.11887e-05	0.000139785	9.00787e-05	0.00140016	7.72587e-05	0.000287774	0.00128061	0.00188077	0.000940224	0.000108038	8.22742e-05	0.000130936	0.000305894	0.000351637	0.000132873	0.000405745	8.45963e-05	8.48283e-05	0.00116462	k__Bacteria;p__Verrucomicrobia;c__Verrucomicrobiae
p__Verrucomicrobia;c__Opitutae	0.000257614	0.000257678	0.000239621	0.000301764	0.000159308	0.000243429	0.000500267	0.000197482	0.000374557	0.000216266	0.000279368	0.00151775	0.00171551	0.000465588	0.000373775	0.000203052	0.00013781	0.000196703	0.000244284	0.000376758	0.000224741	0.000272908	0.000200878	0.000628186	k__Bacteria;p__Verrucomicrobia;c__Opitutae
p__Bacteroidetes;c__Flavobacteriia	0.00105807	0.000925774	0.000993002	0.00113474	0.00103422	0.000954372	0.00131143	0.000884889	0.00129434	0.00111368	0.00116835	0.00132068	0.00133633	0.00151765	0.001135	0.00109201	0.000826499	0.00117103	0.00131941	0.00124488	0.00131204	0.00146117	0.00129738	0.00115042	k__Bacteria;p__Bacteroidetes;c__Flavobacteriia
p__Kiritimatiellaeota;c__Kiritimatiellae	7.87639e-06	4.44248e-06	3.87531e-06	1.04489e-05	1.64626e-06	2.17442e-06	7.54843e-06	3.40308e-06	1.64013e-05	1.90643e-06	5.48282e-06	1.16447e-05	0.000730167	0.000328612	6.12557e-06	2.02682e-06	2.02939e-05	7.06062e-06	3.30618e-06	8.46055e-06	2.44629e-06	2.59031e-06	1.31725e-06	1.5671e-05	k__Bacteria;p__Kiritimatiellaeota;c__Kiritimatiellae
p__Euryarchaeota;c__Thermoplasmata	0.000563325	0.000433666	0.000434005	0.000358836	0.000429063	0.00046905	0.000515363	0.000388779	0.000694746	0.000384915	0.000670167	0.000450438	0.000594079	0.000588644	0.000623609	0.000610102	0.000388281	0.000601104	0.00052901	0.000508049	0.000420683	0.000650437	0.000466121	0.000582881	k__Archaea;p__Euryarchaeota;c__Thermoplasmata
p__Firmicutes;c__Tissierellia	0.000523624	0.000450595	0.000502522	0.000533027	0.000288734	0.000425853	0.000367343	0.000400008	0.000501588	0.000465199	0.000509204	0.000495172	0.000484435	0.000606902	0.000505829	0.000470669	0.000386629	0.000296869	0.000558689	0.000418348	0.000386539	0.000459804	0.000395923	0.000527938	k__Bacteria;p__Firmicutes;c__Tissierellia
p__Bacteroidetes;c__Cytophagia	0.000358318	0.000256814	0.000297394	0.000386475	0.000316155	0.00031495	0.000420627	0.000282817	0.000410859	0.000389598	0.000383353	0.000448898	0.000430977	0.000541896	0.000349083	0.000372388	0.000212853	0.000350963	0.000416585	0.000443087	0.000444972	0.000466681	0.000431624	0.000391096	k__Bacteria;p__Bacteroidetes;c__Cytophagia
p__Bacteroidetes;c__Sphingobacteriia	0.000318442	0.000340237	0.000336531	0.000398544	0.000347563	0.000304936	0.000434058	0.000317039	0.000387477	0.000432617	0.000387151	0.000457639	0.000390514	0.000540908	0.000332911	0.000334631	0.000281969	0.000392148	0.000393109	0.000463076	0.000493491	0.000422645	0.000382094	0.000370212	k__Bacteria;p__Bacteroidetes;c__Sphingobacteriia
p__Fibrobacteres;c__Fibrobacteria	0.000287668	0.000262896	0.000293615	0.000271592	0.000220177	0.000206609	0.000304854	0.000345079	0.000314928	0.000185528	0.000290476	0.000306559	0.000386351	0.000338311	0.000261743	0.000224997	0.000243373	0.000239483	0.000282196	0.00030936	0.000253846	0.000269607	0.000258501	0.000326628	k__Bacteria;p__Fibrobacteres;c__Fibrobacteria
p__Bacteroidetes;c__Chitinophagia	0.000186226	0.000301584	0.000161606	0.000180391	0.000194061	0.000147052	0.000183315	0.000170982	0.000184956	0.000257931	0.000295484	0.000161277	0.000195682	0.000263234	0.000220305	0.000191125	0.000140528	0.000139782	0.00018204	0.000212798	0.000186424	0.000301698	0.000162025	0.00014994	k__Bacteria;p__Bacteroidetes;c__Chitinophagia
p__Planctomycetes;c__Planctomycetia	8.19968e-05	6.74265e-05	5.94776e-05	0.000109553	6.6004e-05	6.31444e-05	8.30518e-05	5.55099e-05	0.000147759	6.02463e-05	8.96148e-05	9.62753e-05	0.000243968	0.00014813	6.63307e-05	6.56949e-05	3.04305e-05	4.18453e-05	9.5489e-05	0.000105869	7.75772e-05	5.71276e-05	4.0043e-05	0.000147098	k__Bacteria;p__Planctomycetes;c__Planctomycetia
p__Planctomycetes;c__Phycisphaerae	5.37772e-05	3.29263e-05	2.99636e-05	6.37311e-05	1.4138e-05	3.33607e-05	6.01862e-05	3.42143e-05	8.91074e-05	2.59917e-05	3.6535e-05	6.33289e-05	0.000158013	9.61878e-05	4.03648e-05	3.73514e-05	1.47661e-05	1.81342e-05	6.33331e-05	8.72585e-05	3.31909e-05	3.05112e-05	3.35026e-05	6.86028e-05	k__Bacteria;p__Planctomycetes;c__Phycisphaerae
p__Aquificae;c__Aquificae	7.72427e-05	6.65829e-05	4.59088e-05	6.09289e-05	3.6641e-05	4.45573e-05	5.33601e-05	4.40643e-05	9.49368e-05	5.63504e-05	9.28897e-05	6.60186e-05	0.000103306	0.000137004	5.5543e-05	5.45932e-05	2.38183e-05	3.0017e-05	7.47093e-05	5.31458e-05	4.31045e-05	7.80331e-05	4.96342e-05	5.47781e-05	k__Bacteria;p__Aquificae;c__Aquificae
p__Chloroflexi;c__Anaerolineae	7.00104e-05	6.10134e-05	7.19312e-05	0.00011777	5.24608e-05	5.62631e-05	6.281e-05	5.85842e-05	0.000110823	3.27004e-05	6.54846e-05	8.29744e-05	0.000133826	9.36439e-05	5.01896e-05	4.37765e-05	4.63166e-05	6.44034e-05	8.87281e-05	7.34928e-05	9.33796e-05	4.87892e-05	5.12869e-05	0.00010392	k__Bacteria;p__Chloroflexi;c__Anaerolineae
p__Bacteroidetes;c__Saprospiria	3.39213e-05	2.60388e-05	3.28009e-05	3.39417e-05	3.31325e-05	3.1787e-05	5.53559e-05	3.05915e-05	3.97479e-05	3.86723e-05	4.45861e-05	5.03679e-05	3.76278e-05	0.000113292	3.59265e-05	7.17301e-05	2.78002e-05	3.4055e-05	5.66532e-05	3.51866e-05	4.17757e-05	6.04061e-05	7.91761e-05	4.06848e-05	k__Bacteria;p__Bacteroidetes;c__Saprospiria
p__Proteobacteria;c__Oligoflexia	6.31759e-05	4.05174e-05	4.68471e-05	5.73468e-05	5.62334e-05	4.28403e-05	4.13021e-05	2.96931e-05	8.77817e-05	8.72601e-05	5.81975e-05	5.78194e-05	0.000105604	8.35392e-05	9.89307e-05	9.62401e-05	2.51109e-05	3.47097e-05	7.53285e-05	5.54649e-05	4.2452e-05	6.36655e-05	7.13423e-05	6.59224e-05	k__Bacteria;p__Proteobacteria;c__Oligoflexia
p__Chytridiomycota;c__Neocallimastigomycetes	5.90102e-05	4.80255e-05	4.44102e-05	3.27778e-05	3.26466e-05	5.23077e-05	4.34148e-05	5.4488e-05	2.88256e-05	5.21264e-05	4.04555e-05	3.2355e-05	4.96513e-05	9.92636e-05	6.90769e-05	5.18875e-05	4.59986e-05	2.30126e-05	6.51871e-05	3.43871e-05	5.207e-05	4.58135e-05	4.0847e-05	4.92828e-05	k__Eukaryota;p__Chytridiomycota;c__Neocallimastigomycetes
p__Thermotogae;c__Thermotogae	7.35177e-05	5.45652e-05	5.69606e-05	6.98351e-05	3.8597e-05	5.56575e-05	5.3845e-05	5.55692e-05	6.83701e-05	4.30563e-05	7.3923e-05	6.9414e-05	7.37529e-05	7.72498e-05	6.06168e-05	5.50109e-05	5.93191e-05	3.48089e-05	7.80837e-05	5.81801e-05	5.00334e-05	6.26118e-05	4.40913e-05	7.35748e-05	k__Bacteria;p__Thermotogae;c__Thermotogae
p__Deinococcus-Thermus;c__Deinococci	2.5725e-05	1.2631e-05	2.02231e-05	2.95105e-05	8.47748e-06	1.38985e-05	1.78004e-05	1.56136e-05	3.33122e-05	9.57486e-06	1.86659e-05	2.5878e-05	7.80582e-05	4.49537e-05	2.21244e-05	1.60196e-05	1.23437e-05	9.60906e-06	2.80802e-05	2.02841e-05	1.98852e-05	1.76598e-05	1.33478e-05	2.07678e-05	k__Bacteria;p__Deinococcus-Thermus;c__Deinococci
p__Chlorobi;c__Chlorobia	3.53484e-05	2.38541e-05	3.05821e-05	2.90456e-05	1.77964e-05	2.1942e-05	3.2421e-05	2.23947e-05	4.10556e-05	1.81462e-05	2.78858e-05	3.58299e-05	7.45591e-05	3.80818e-05	2.0803e-05	1.63567e-05	1.92413e-05	3.0104e-05	2.80693e-05	3.23761e-05	2.86988e-05	3.31561e-05	3.03206e-05	3.44905e-05	k__Bacteria;p__Chlorobi;c__Chlorobia
p__Mucoromycota;c__Glomeromycetes	2.76117e-05	6.99873e-05	1.60032e-05	1.54047e-05	1.62377e-06	1.53762e-05	1.42101e-05	2.73185e-05	3.01791e-05	7.87004e-06	2.29931e-05	1.86311e-05	6.71048e-05	3.24522e-05	2.37927e-05	1.49508e-05	3.16483e-05	1.25667e-05	3.32227e-05	1.57669e-05	1.46468e-05	1.34908e-05	5.84273e-06	5.28452e-05	k__Eukaryota;p__Mucoromycota;c__Glomeromycetes
p__Elusimicrobia;c__Endomicrobia	3.01879e-05	4.64743e-06	1.73016e-05	3.35177e-05	1.99495e-05	2.30934e-05	3.98298e-05	1.11397e-05	2.87795e-05	8.65113e-06	2.21004e-05	1.5805e-05	5.75103e-05	2.71073e-05	1.95906e-05	1.97239e-05	9.39817e-06	5.40356e-06	6.65701e-05	2.38165e-05	7.33454e-06	3.72396e-05	1.47476e-05	2.76418e-05	k__Bacteria;p__Elusimicrobia;c__Endomicrobia
p__Nitrospirae;c__Nitrospira	3.85744e-05	2.90226e-05	2.62926e-05	2.84286e-05	1.32334e-05	1.79825e-05	2.99906e-05	1.7204e-05	4.36008e-05	1.90526e-05	2.65596e-05	4.80386e-05	4.38763e-05	3.32204e-05	1.81177e-05	1.23065e-05	1.47313e-05	1.98605e-05	3.60691e-05	2.30201e-05	1.91441e-05	3.40627e-05	1.47079e-05	4.20829e-05	k__Bacteria;p__Nitrospirae;c__Nitrospira
p__Lentisphaerae;c__Lentisphaeria	8.286e-06	6.11411e-06	4.22394e-06	7.38176e-06	3.52534e-06	5.00458e-06	8.61444e-06	2.91656e-06	1.23432e-05	4.26109e-06	6.90239e-06	4.19904e-06	4.60414e-05	2.01879e-05	5.9379e-06	5.2323e-06	2.7264e-06	3.33502e-06	6.55914e-06	1.04433e-05	3.22241e-06	3.44646e-06	3.13125e-06	1.11671e-05	k__Bacteria;p__Lentisphaerae;c__Lentisphaeria
p__Acidobacteria;c__Acidobacteriia	1.94598e-05	1.37228e-05	1.82151e-05	2.75497e-05	4.16667e-06	1.34789e-05	1.4639e-05	8.71212e-06	2.51148e-05	4.91713e-06	1.86864e-05	1.69937e-05	4.43228e-05	2.82903e-05	1.45219e-05	1.36114e-05	6.86833e-06	9.88851e-06	2.13408e-05	1.66552e-05	2.14158e-05	1.2885e-05	9.74002e-06	2.83105e-05	k__Bacteria;p__Acidobacteria;c__Acidobacteriia
p__Ignavibacteriae;c__Ignavibacteria	2.92559e-05	3.0736e-05	2.49826e-05	3.27651e-05	2.40905e-05	2.74573e-05	3.21876e-05	1.74622e-05	3.07142e-05	2.33692e-05	2.11754e-05	3.01523e-05	3.53629e-05	3.93109e-05	1.93185e-05	2.63297e-05	2.17289e-05	3.17722e-05	4.221e-05	3.18724e-05	3.0704e-05	2.38226e-05	1.57158e-05	4.15587e-05	k__Bacteria;p__Ignavibacteriae;c__Ignavibacteria
p__Fibrobacteres;c__Chitinispirillia	8.28175e-06	5.04401e-06	5.58965e-06	4.80409e-06	7.25319e-07	2.83485e-06	2.19226e-06	5.98352e-06	1.14601e-05	1.32254e-06	4.82284e-06	7.69427e-06	3.75071e-05	2.03949e-05	2.91397e-06	3.88803e-06	3.9692e-06	1.55314e-06	6.07724e-06	4.4676e-06	4.84408e-06	2.42211e-06	3.37554e-06	7.85397e-06	k__Bacteria;p__Fibrobacteres;c__Chitinispirillia
p__Chloroflexi;c__Chloroflexia	1.69658e-05	1.1922e-05	1.30238e-05	1.90667e-05	1.34781e-05	1.12523e-05	1.68473e-05	5.16051e-06	1.34392e-05	7.09409e-06	1.45342e-05	9.51701e-06	3.01656e-05	1.93447e-05	1.42434e-05	9.0131e-06	6.25252e-06	1.20223e-05	3.51748e-05	1.37722e-05	2.54503e-05	1.62618e-05	7.06161e-06	1.87939e-05	k__Bacteria;p__Chloroflexi;c__Chloroflexia
p__Thermodesulfobacteria;c__Thermodesulfobacteria	1.29916e-05	7.67201e-06	7.58843e-06	1.61854e-05	4.30394e-06	1.02065e-05	6.35597e-06	1.08495e-05	1.28433e-05	1.08194e-05	1.12526e-05	1.06716e-05	3.44103e-05	2.19327e-05	8.97791e-06	9.82891e-06	6.251e-06	7.18997e-06	9.80048e-06	9.4242e-06	4.85277e-06	9.28432e-06	5.92222e-06	1.25853e-05	k__Bacteria;p__Thermodesulfobacteria;c__Thermodesulfobacteria
p__Euryarchaeota;c__Archaeoglobi	1.29608e-05	8.32671e-06	1.09299e-05	8.52132e-06	2.9772e-06	8.78669e-06	9.53175e-06	6.94248e-06	1.21365e-05	3.52894e-06	1.09894e-05	1.21065e-05	1.69032e-05	9.25534e-06	1.77424e-05	1.49598e-05	5.94307e-06	6.09299e-06	1.72116e-05	1.05232e-05	5.50128e-06	9.16837e-06	8.7587e-06	3.42381e-05	k__Archaea;p__Euryarchaeota;c__Archaeoglobi
p__Crenarchaeota;c__Thermoprotei	1.21546e-05	1.03353e-05	1.02231e-05	8.79655e-06	5.01485e-06	5.6224e-06	7.08451e-06	4.98381e-06	1.70416e-05	3.20721e-05	1.17599e-05	1.3855e-05	1.53338e-05	1.25502e-05	7.3184e-06	9.17601e-06	3.79016e-06	2.97554e-06	1.49706e-05	1.24772e-05	7.25114e-06	1.39111e-05	7.28986e-06	8.95979e-06	k__Archaea;p__Crenarchaeota;c__Thermoprotei
p__Euryarchaeota;c__Halobacteria	1.76176e-05	2.40765e-05	1.38052e-05	1.23117e-05	8.99744e-06	1.22289e-05	1.26796e-05	1.02072e-05	2.76481e-05	2.54564e-05	1.65308e-05	2.39691e-05	2.57334e-05	2.33678e-05	1.87859e-05	1.02255e-05	1.0978e-05	1.60142e-05	1.78002e-05	1.24128e-05	1.34993e-05	1.47173e-05	1.64181e-05	3.1469e-05	k__Archaea;p__Euryarchaeota;c__Halobacteria
p__Chloroflexi;c__Dehalococcoidia	2.65331e-05	1.30606e-05	1.902e-05	1.88426e-05	1.3746e-05	1.31731e-05	1.67188e-05	1.44844e-05	2.34602e-05	1.50266e-05	2.41036e-05	2.23242e-05	2.85902e-05	1.95044e-05	1.19018e-05	6.25223e-06	1.42436e-05	1.56655e-05	2.74945e-05	1.7631e-05	1.8737e-05	1.00347e-05	9.61731e-06	2.97289e-05	k__Bacteria;p__Chloroflexi;c__Dehalococcoidia
p__Euryarchaeota;c__Thermococci	7.68208e-06	8.57723e-06	7.11306e-06	1.5226e-05	3.29195e-06	5.86198e-06	6.17922e-06	8.13132e-06	1.35408e-05	1.38552e-05	8.29721e-06	1.33492e-05	2.9458e-05	1.66962e-05	8.40369e-06	4.89221e-06	5.26256e-06	9.92182e-06	1.03695e-05	8.65074e-06	7.92873e-06	6.64182e-06	3.4467e-06	2.39987e-05	k__Archaea;p__Euryarchaeota;c__Thermococci
p__Chytridiomycota;c__Monoblepharidomycetes	2.81399e-05	1.08254e-05	3.38639e-06	4.77553e-06	3.83626e-06	1.18762e-05	1.29464e-05	9.37141e-06	4.45094e-06	6.11335e-06	2.50707e-06	3.22757e-06	5.72962e-06	6.52364e-06	4.73781e-06	1.22679e-05	6.93608e-06	3.30082e-06	6.46948e-06	6.6454e-06	1.73952e-06	6.4876e-06	7.86678e-06	5.84497e-06	k__Eukaryota;p__Chytridiomycota;c__Monoblepharidomycetes
p__Proteobacteria;c__Acidithiobacillia	8.02729e-06	1.22924e-05	6.12962e-06	1.03701e-05	4.10487e-06	7.8096e-06	6.38536e-06	9.74401e-06	7.82454e-06	2.52625e-05	8.28012e-06	9.43362e-06	2.69724e-05	1.49929e-05	7.69077e-06	3.21075e-06	6.5074e-06	8.63343e-06	8.66337e-06	5.55949e-06	6.61579e-06	1.40718e-05	5.34045e-06	7.96832e-06	k__Bacteria;p__Proteobacteria;c__Acidithiobacillia
p__Acidobacteria;c__Blastocatellia	2.27109e-06	1.4866e-06	3.7646e-06	9.21776e-06	1.0234e-07	2.7921e-06	3.22922e-06	0	1.05464e-05	2.40429e-07	3.59421e-06	3.07244e-06	2.64796e-05	1.20174e-05	8.88791e-07	7.8091e-07	2.22754e-06	8.60115e-07	7.49805e-06	4.71194e-06	7.13869e-06	1.20288e-06	1.15964e-06	1.35708e-05	k__Bacteria;p__Acidobacteria;c__Blastocatellia
p__Verrucomicrobia;c__Spartobacteria	9.61047e-06	5.43697e-06	5.89917e-06	1.04127e-05	2.53396e-06	4.81904e-06	9.63075e-06	6.42381e-06	2.14286e-05	3.77433e-06	8.61878e-06	2.59901e-05	1.78044e-05	1.62558e-05	8.08132e-06	2.27136e-06	2.54039e-06	3.96244e-06	7.67591e-06	1.09198e-05	8.74795e-06	5.54056e-06	2.70011e-06	1.64561e-05	k__Bacteria;p__Verrucomicrobia;c__Spartobacteria
p__Proteobacteria;c__Zetaproteobacteria	1.0125e-05	5.42308e-06	7.32699e-06	1.32015e-05	4.76775e-06	5.78775e-06	7.33085e-06	3.48904e-06	9.15984e-06	6.18992e-06	9.5904e-06	6.48483e-06	2.52553e-05	1.42518e-05	1.2035e-05	6.61955e-06	2.75732e-06	3.44422e-06	9.18912e-06	9.19171e-06	4.28271e-06	1.39845e-05	5.32832e-06	8.62582e-06	k__Bacteria;p__Proteobacteria;c__Zetaproteobacteria
p__Euryarchaeota;c__Methanococci	4.81532e-06	6.94717e-06	9.5224e-06	8.18199e-06	3.74605e-06	7.20495e-06	3.97935e-06	3.65058e-06	5.9029e-06	4.78828e-06	5.35331e-06	1.10199e-05	2.39859e-05	1.49744e-05	1.60097e-05	1.24688e-05	5.93095e-06	9.18336e-06	1.25785e-05	9.96066e-06	5.27365e-06	3.60615e-06	4.13485e-06	9.60582e-06	k__Archaea;p__Euryarchaeota;c__Methanococci
p__Chytridiomycota;c__Chytridiomycetes	1.55886e-05	1.65728e-05	1.23793e-06	4.52059e-06	8.45588e-07	7.89009e-06	6.39429e-06	2.35806e-05	7.09852e-06	2.55983e-06	2.25564e-06	6.37275e-06	1.09013e-05	7.88822e-06	4.01381e-06	1.03653e-05	6.51668e-06	2.4037e-06	5.5096e-06	5.82413e-06	3.99567e-06	4.16732e-06	7.37464e-06	1.06469e-05	k__Eukaryota;p__Chytridiomycota;c__Chytridiomycetes
p__Proteobacteria;c__Hydrogenophilalia	7.36887e-06	2.10068e-06	3.47164e-06	5.72482e-06	4.3448e-06	3.54443e-06	7.92195e-06	2.4726e-06	3.88324e-06	2.75764e-06	4.83896e-06	4.52858e-06	2.33662e-05	1.00175e-05	2.78663e-06	4.06719e-06	2.45692e-06	1.37517e-06	7.45755e-06	5.77871e-06	1.73431e-06	1.07872e-05	4.53581e-06	4.21742e-06	k__Bacteria;p__Proteobacteria;c__Hydrogenophilalia
p__Chloroflexi;c__Thermomicrobia	6.4636e-06	4.63569e-06	6.21139e-06	1.10557e-05	3.5266e-06	7.93093e-06	4.37019e-06	1.40807e-06	5.92189e-06	7.76532e-06	4.20645e-06	4.94053e-06	9.49431e-06	3.05091e-06	4.2237e-06	4.06082e-06	5.56415e-06	1.62021e-06	2.27257e-05	7.64577e-06	1.97912e-05	6.03509e-06	5.49252e-06	1.5658e-05	k__Bacteria;p__Chloroflexi;c__Thermomicrobia
p__Ascomycota;c__Saccharomycetes	2.25918e-05	1.97875e-05	6.16426e-06	4.43623e-06	2.35779e-06	7.68811e-06	6.49632e-06	6.585e-06	8.45887e-06	3.11143e-06	3.61606e-06	4.15938e-06	1.16944e-05	7.71778e-06	3.76012e-06	9.73138e-06	7.71351e-06	2.18337e-06	7.05633e-06	5.30147e-06	3.44999e-06	3.72541e-06	7.10664e-06	1.4322e-05	k__Eukaryota;p__Ascomycota;c__Saccharomycetes
p__Acidobacteria;c__Solibacteres	4.32599e-06	5.46256e-06	2.8354e-06	2.78315e-06	1.7231e-06	1.17949e-06	3.60818e-06	4.21075e-06	6.71582e-06	4.37747e-06	7.54081e-06	5.19511e-06	2.21055e-05	1.00089e-05	4.06423e-06	1.79743e-06	2.56658e-06	4.53775e-06	6.7507e-06	3.1564e-06	2.60804e-06	2.22227e-06	4.74343e-06	5.52975e-06	k__Bacteria;p__Acidobacteria;c__Solibacteres
p__Basidiomycota;c__Agaricomycetes	2.18919e-05	1.90046e-05	1.9663e-06	6.65142e-06	1.67268e-06	9.78143e-06	7.54083e-06	8.13531e-06	8.49959e-06	4.32058e-06	5.54123e-06	4.41351e-06	1.26941e-05	7.92024e-06	5.98191e-06	1.04364e-05	1.03914e-05	2.8905e-06	7.85092e-06	6.91715e-06	3.5464e-06	6.64158e-06	7.09257e-06	1.14311e-05	k__Eukaryota;p__Basidiomycota;c__Agaricomycetes
p__Calditrichaeota;c__Calditrichae	6.78814e-06	1.05493e-05	1.90439e-05	1.49443e-05	1.97446e-05	7.578e-06	1.77118e-05	1.94754e-05	1.50853e-05	1.39331e-06	1.66988e-05	1.38216e-05	8.0642e-06	1.01045e-05	5.33569e-06	6.59298e-06	8.18396e-06	5.74487e-06	1.43313e-05	1.44474e-05	9.83305e-06	6.70799e-06	5.873e-06	1.15677e-05	k__Bacteria;p__Calditrichaeota;c__Calditrichae
p__Cyanobacteria;c__Gloeobacteria	4.55155e-07	1.53621e-07	1.61243e-07	5.3958e-07	0	0	7.40974e-07	0	1.1479e-06	3.74346e-07	4.55379e-07	2.35642e-07	1.73576e-05	7.41269e-06	2.82772e-07	0	5.15163e-07	3.67762e-07	0	4.09424e-07	2.92952e-07	1.94445e-07	0	4.81032e-07	k__Bacteria;p__Cyanobacteria;c__Gloeobacteria
p__Chloroflexi;c__Ktedonobacteria	4.68908e-06	4.5511e-06	3.85742e-06	8.54976e-06	2.81877e-06	3.32684e-06	1.7199e-06	5.05892e-06	7.58235e-06	4.69845e-06	4.87129e-06	4.14274e-06	5.24376e-06	3.05283e-06	1.98781e-06	7.65811e-06	3.39108e-06	4.7708e-06	4.82208e-06	5.28817e-06	3.68106e-06	2.61561e-06	1.40888e-05	9.79495e-06	k__Bacteria;p__Chloroflexi;c__Ktedonobacteria
p__Chrysiogenetes;c__Chrysiogenetes	6.07286e-07	1.0217e-06	1.29976e-06	3.7768e-06	4.04283e-06	3.80326e-06	4.65359e-06	1.32072e-05	4.40303e-06	1.41626e-06	1.71035e-06	2.27976e-06	9.71505e-07	4.45761e-06	5.11236e-06	1.37738e-06	8.41312e-07	3.88015e-06	1.17242e-06	9.21005e-07	1.82433e-06	9.83474e-06	3.88173e-06	2.72016e-06	k__Bacteria;p__Chrysiogenetes;c__Chrysiogenetes
p__Proteobacteria;c__Candidatus Lambdaproteobacteria	2.69252e-06	6.58519e-06	2.63789e-06	1.48182e-06	3.79712e-06	3.53422e-06	5.67575e-06	1.25991e-05	1.17807e-06	3.6212e-06	4.3271e-06	2.77363e-06	1.79649e-06	5.15357e-06	8.63439e-06	2.7715e-06	2.19284e-06	5.73318e-06	2.48194e-06	3.3402e-06	1.96158e-06	7.76962e-06	5.1591e-06	2.12075e-06	k__Bacteria;p__Proteobacteria;c__Candidatus Lambdaproteobacteria
p__Zoopagomycota;c__Basidiobolomycetes	1.18836e-05	7.69312e-06	2.5811e-06	4.46138e-06	5.89953e-07	4.56156e-06	7.0381e-06	6.67481e-06	2.79626e-06	3.00945e-06	4.4674e-06	3.12954e-06	1.03966e-05	5.1591e-06	5.63763e-06	5.15819e-06	2.68657e-06	1.79825e-06	4.82686e-06	4.70979e-06	1.72874e-06	2.67979e-06	3.65053e-06	6.26027e-06	k__Eukaryota;p__Zoopagomycota;c__Basidiobolomycetes
p__Dictyoglomi;c__Dictyoglomia	3.38365e-06	4.72545e-06	4.64124e-06	1.08899e-05	2.87033e-06	4.25139e-06	4.86785e-06	3.53115e-06	1.03257e-05	1.79943e-06	4.38479e-06	4.38099e-06	7.50947e-06	6.52989e-06	4.69867e-06	3.72904e-06	4.47319e-06	3.71229e-06	8.0168e-06	4.30247e-06	8.89938e-06	2.85008e-06	3.63244e-06	1.1066e-05	k__Bacteria;p__Dictyoglomi;c__Dictyoglomia
p__Ascomycota;c__Sordariomycetes	1.03626e-05	1.03571e-05	5.09803e-06	5.99446e-06	4.46426e-07	6.30182e-06	7.09296e-06	1.09006e-05	4.02528e-06	5.92314e-06	2.83484e-06	4.51356e-06	7.56913e-06	6.34796e-06	1.52435e-06	4.61262e-06	4.10683e-06	3.44753e-06	5.94459e-06	4.04812e-06	1.77679e-06	2.71463e-06	2.41654e-06	9.85084e-06	k__Eukaryota;p__Ascomycota;c__Sordariomycetes
p__Firmicutes;c__Limnochordia	2.32436e-06	1.30919e-06	1.95374e-06	1.50291e-06	8.59145e-07	1.39724e-06	1.12606e-06	1.20938e-06	2.04192e-06	3.93802e-07	3.39913e-06	1.74761e-06	1.2442e-06	2.09913e-06	9.88229e-07	1.36364e-07	2.47436e-06	2.55875e-06	4.79194e-07	6.07858e-07	2.97766e-07	1.07175e-05	5.35778e-07	1.45887e-06	k__Bacteria;p__Firmicutes;c__Limnochordia
p__Acidobacteria;c__Holophagae	2.08401e-06	3.14019e-06	3.49606e-06	6.52449e-06	7.36927e-07	3.23346e-06	3.28569e-06	1.36627e-06	6.3526e-06	1.0409e-06	2.35958e-06	2.95066e-06	5.10209e-06	7.32769e-07	9.97623e-06	2.31415e-06	2.20301e-06	1.89316e-06	3.80791e-06	3.70499e-06	4.26028e-06	1.83075e-06	8.65978e-06	7.42979e-06	k__Bacteria;p__Acidobacteria;c__Holophagae
p__Actinobacteria;c__Thermoleophilia	9.60146e-06	4.67354e-06	8.22588e-06	6.28243e-06	6.58262e-06	4.11908e-06	4.04511e-06	1.24128e-06	3.07521e-06	3.62051e-06	6.65991e-06	5.76296e-06	6.72425e-06	6.54203e-06	9.83305e-06	5.70082e-06	1.82587e-06	3.29061e-06	4.94809e-06	3.69517e-06	6.01745e-06	5.69933e-06	4.42377e-06	7.12633e-06	k__Bacteria;p__Actinobacteria;c__Thermoleophilia
p__Ascomycota;c__Eurotiomycetes	9.6885e-06	4.73264e-06	1.75681e-06	2.27682e-06	2.19914e-06	4.24447e-06	2.14254e-06	5.1097e-06	3.97846e-06	2.1219e-06	2.70278e-06	3.70069e-06	9.23524e-06	4.85166e-06	1.79485e-06	2.98911e-06	4.58949e-06	6.20259e-07	4.74783e-06	2.71385e-06	2.4932e-06	2.63682e-06	2.19512e-06	4.35556e-06	k__Eukaryota;p__Ascomycota;c__Eurotiomycetes
p__Balneolaeota;c__Balneolia	2.78619e-06	3.57208e-06	3.85111e-06	7.62954e-06	6.12991e-07	3.76566e-06	2.67402e-06	2.004e-06	9.47815e-06	2.62055e-06	5.69069e-06	6.81187e-06	5.16933e-06	4.822e-06	1.17968e-06	3.60094e-06	4.52438e-06	6.01429e-06	5.47585e-06	3.82179e-06	3.48625e-06	2.36664e-06	3.10083e-07	4.95588e-06	k__Bacteria;p__Balneolaeota;c__Balneolia
p__Chloroflexi;c__Caldilineae	2.94786e-06	2.62146e-06	4.34833e-06	5.90183e-06	8.40319e-07	2.58762e-06	4.49849e-06	1.86885e-06	5.58946e-06	1.94943e-06	5.42821e-06	4.44903e-06	4.71205e-06	2.44863e-06	2.86038e-06	1.9548e-06	9.22169e-06	2.92993e-06	5.63973e-06	4.51085e-06	5.22481e-06	2.20826e-06	2.70563e-06	6.60566e-06	k__Bacteria;p__Chloroflexi;c__Caldilineae
p__Blastocladiomycota;c__Blastocladiomycetes	8.8731e-06	5.40606e-06	8.51016e-07	2.37746e-06	9.94383e-08	2.3854e-06	4.61812e-06	2.92036e-06	2.65042e-06	1.38265e-06	2.7283e-07	1.83048e-06	5.69644e-06	2.47287e-06	5.61852e-07	2.0325e-06	2.4761e-06	8.73593e-07	2.97831e-06	1.21373e-06	1.2614e-06	2.47597e-06	9.93101e-07	5.84811e-06	k__Eukaryota;p__Blastocladiomycota;c__Blastocladiomycetes
p__Ascomycota;c__Dothideomycetes	5.07e-06	4.71184e-06	8.9483e-07	1.63539e-06	6.46295e-07	1.63382e-06	1.7364e-06	2.92327e-06	3.20162e-06	7.35423e-07	1.91086e-06	8.86966e-06	4.42387e-06	3.04105e-06	7.58026e-07	2.63537e-06	2.65251e-06	9.0886e-07	3.86755e-06	2.24394e-06	5.86868e-06	2.17376e-06	1.76033e-06	6.20274e-06	k__Eukaryota;p__Ascomycota;c__Dothideomycetes
p__Actinobacteria;c__Rubrobacteria	4.52542e-06	2.13483e-06	2.84806e-06	6.20798e-06	1.18426e-06	4.19676e-06	2.89402e-06	3.09865e-06	4.32933e-06	7.93253e-06	3.98967e-06	1.85238e-06	3.63392e-06	4.10944e-06	2.43236e-06	3.48661e-06	1.72035e-06	2.36637e-06	2.47838e-06	4.12957e-06	7.60311e-06	6.3961e-06	3.99951e-07	6.02459e-06	k__Bacteria;p__Actinobacteria;c__Rubrobacteria
p__Euryarchaeota;c__Methanopyri	2.10832e-07	1.00462e-06	2.77255e-07	1.14767e-07	6.16696e-07	3.04175e-07	1.22644e-06	1.71889e-06	1.44529e-07	9.66546e-07	2.89565e-06	1.59639e-06	1.37804e-06	2.18033e-08	2.05591e-06	1.62575e-06	7.23126e-06	6.22082e-07	1.61941e-07	3.77148e-07	1.0449e-07	6.44998e-07	2.17549e-06	7.01334e-08	k__Archaea;p__Euryarchaeota;c__Methanopyri
p__Basidiomycota;c__Tremellomycetes	3.48389e-06	6.82211e-06	1.10011e-06	8.54413e-07	4.86288e-07	1.25951e-06	2.06672e-06	4.4627e-06	2.15496e-06	2.63577e-07	6.19744e-07	1.59905e-06	4.55213e-06	3.35166e-06	8.13792e-07	2.50398e-06	2.83492e-06	5.28068e-07	1.77142e-06	9.9902e-07	1.03307e-06	8.66e-07	6.10388e-07	4.64974e-06	k__Eukaryota;p__Basidiomycota;c__Tremellomycetes
p__Basidiomycota;c__Pucciniomycetes	8.82475e-07	3.49134e-06	2.04976e-06	1.06403e-06	0	5.73116e-07	1.81564e-07	6.64294e-06	1.34184e-06	2.25861e-07	7.86831e-07	8.92642e-07	4.73817e-06	1.67389e-06	7.00863e-07	0	1.66981e-06	1.96945e-06	2.49511e-06	4.59464e-07	1.0152e-06	0	6.13049e-08	2.8801e-06	k__Eukaryota;p__Basidiomycota;c__Pucciniomycetes
p__Actinobacteria;c__Acidimicrobiia	6.12501e-06	1.00762e-06	5.39299e-06	5.18696e-06	9.9999e-07	4.24163e-06	3.31211e-06	2.65449e-06	5.12534e-06	1.13343e-06	2.77141e-06	5.20013e-06	3.57877e-06	2.19916e-06	5.10517e-06	3.16659e-06	3.59664e-06	1.01817e-06	4.48429e-06	3.88888e-06	2.0381e-06	3.78074e-06	2.15627e-06	3.51535e-06	k__Bacteria;p__Actinobacteria;c__Acidimicrobiia
p__Gemmatimonadetes;c__Gemmatimonadetes	2.02156e-06	1.83285e-06	1.99954e-06	2.9149e-06	6.27895e-07	1.42628e-06	2.2359e-06	4.68034e-06	2.69107e-06	1.14433e-06	1.93757e-06	1.94396e-06	5.71821e-06	1.74084e-06	8.05441e-07	2.45743e-06	1.67078e-06	7.61542e-07	3.62524e-06	2.12758e-06	2.95478e-06	7.65806e-07	9.91528e-07	5.32762e-06	k__Bacteria;p__Gemmatimonadetes;c__Gemmatimonadetes
p__Euryarchaeota;c__Theionarchaea	7.40669e-07	7.49703e-07	6.33839e-07	5.25999e-06	1.33359e-06	1.14044e-06	2.11562e-06	2.40915e-06	5.18369e-06	1.69833e-06	2.12626e-06	2.45251e-06	4.18771e-06	3.48359e-06	9.80034e-07	2.02401e-06	8.13296e-08	2.82742e-07	3.34764e-06	2.58229e-06	8.81143e-07	2.23658e-06	1.85035e-06	3.11912e-06	k__Archaea;p__Euryarchaeota;c__Theionarchaea
p__Armatimonadetes;c__Fimbriimonadia	1.94003e-06	1.01852e-06	1.47215e-06	4.72571e-06	7.07611e-07	5.31744e-07	2.15632e-06	1.80051e-07	5.05009e-06	7.18459e-07	1.96088e-06	3.7984e-06	3.59979e-06	1.11662e-06	6.24043e-07	6.56552e-07	8.05004e-07	1.23096e-06	3.99744e-06	1.9318e-06	2.23313e-06	1.3741e-06	9.45731e-07	3.83491e-06	k__Bacteria;p__Armatimonadetes;c__Fimbriimonadia
p__Chloroflexi;c__Ardenticatenia	1.91547e-06	1.13093e-06	1.99871e-06	3.57574e-06	3.60286e-07	9.47746e-07	1.2234e-06	8.14957e-07	4.96518e-06	1.84916e-07	2.91191e-06	9.68945e-07	2.64585e-06	1.90637e-06	8.92002e-07	8.26497e-07	1.17854e-06	0	4.13244e-06	1.92813e-06	3.65734e-06	2.28864e-07	6.76622e-07	3.98681e-06	k__Bacteria;p__Chloroflexi;c__Ardenticatenia
p__Ascomycota;c__Leotiomycetes	4.25033e-06	4.27972e-06	1.59542e-06	1.67293e-06	4.76391e-07	4.59371e-06	2.04268e-06	1.46907e-06	1.66057e-06	3.32175e-06	2.14725e-06	2.29517e-06	2.40481e-06	4.17302e-06	4.70198e-06	7.15491e-07	2.50587e-06	1.5192e-06	9.34133e-07	6.88436e-07	1.783e-06	2.39339e-06	2.0211e-06	2.51986e-06	k__Eukaryota;p__Ascomycota;c__Leotiomycetes
p__Basidiomycota;c__Microbotryomycetes	3.66334e-06	3.66025e-06	2.27828e-07	4.89274e-07	8.98332e-07	1.79064e-06	2.15475e-06	3.41874e-06	1.21482e-06	8.95353e-07	4.71768e-07	1.73264e-06	2.24696e-06	1.88892e-06	1.4078e-06	2.72905e-06	1.95444e-06	7.2148e-07	1.18832e-06	6.14009e-07	7.2338e-07	8.27133e-07	1.5436e-06	4.68638e-06	k__Eukaryota;p__Basidiomycota;c__Microbotryomycetes
p__Verrucomicrobia;c__Methylacidiphilae	1.00245e-06	1.96867e-07	0	1.6465e-07	1.72273e-06	0	1.06618e-06	0	2.22562e-06	0	1.12832e-06	4.58815e-06	3.17446e-06	9.2936e-07	0	0	4.99723e-08	8.44088e-07	1.51984e-06	5.97823e-08	1.26886e-06	0	0	3.99707e-06	k__Bacteria;p__Verrucomicrobia;c__Methylacidiphilae
p__Thaumarchaeota;c__Nitrososphaeria	9.19994e-07	1.28323e-06	1.16457e-07	4.37672e-07	0	2.27962e-07	7.39407e-07	5.6854e-07	4.68598e-07	6.40542e-08	4.2697e-07	4.70181e-07	0	6.54086e-07	1.0852e-06	0	1.2736e-07	3.97689e-06	4.17442e-07	3.27456e-07	1.11891e-07	4.23902e-07	0	1.19448e-06	k__Archaea;p__Thaumarchaeota;c__Nitrososphaeria
p__Armatimonadetes;c__Chthonomonadetes	1.43914e-06	1.57277e-06	1.92077e-06	1.92884e-06	1.06664e-06	1.33447e-06	1.76457e-06	2.32487e-06	2.75395e-06	6.0454e-07	1.36759e-06	3.33225e-06	2.8894e-06	1.59125e-06	5.54461e-07	1.24857e-06	1.37839e-06	8.31702e-07	1.5833e-06	2.45738e-06	2.27526e-06	1.29005e-06	1.34061e-06	3.93281e-06	k__Bacteria;p__Armatimonadetes;c__Chthonomonadetes
p__Basidiomycota;c__Dacrymycetes	3.68044e-06	2.70072e-06	8.56755e-07	6.28936e-07	0	7.77845e-07	1.22266e-06	1.5818e-06	4.73207e-07	3.70357e-07	7.27432e-07	1.8954e-06	1.76734e-06	7.92396e-07	0	1.60412e-06	8.94762e-07	3.01159e-07	6.63929e-07	9.50589e-07	2.23782e-07	5.80446e-07	4.00417e-07	2.84906e-06	k__Eukaryota;p__Basidiomycota;c__Dacrymycetes
p__Rhodothermaeota;c__Rhodothermia	2.20504e-06	1.40099e-06	2.0703e-06	2.1616e-06	7.92059e-08	3.67779e-07	9.81207e-07	0	3.21578e-06	1.23402e-06	1.85393e-06	2.85524e-06	2.95739e-06	2.21045e-06	1.62764e-06	4.78373e-07	9.95844e-07	6.01014e-07	2.5726e-06	3.62856e-06	1.03868e-06	1.28899e-06	1.03932e-06	1.78409e-06	k__Bacteria;p__Rhodothermaeota;c__Rhodothermia
p__Basidiomycota;c__Exobasidiomycetes	3.56576e-06	3.50139e-06	6.02322e-08	6.09172e-07	1.8134e-07	2.0699e-07	1.54837e-06	2.0977e-06	1.23734e-06	0	1.43015e-06	4.89124e-07	2.65872e-06	1.23986e-06	2.16342e-06	2.34832e-06	9.61213e-07	2.90529e-07	1.19544e-06	5.50431e-07	6.15878e-07	1.50724e-06	1.09625e-06	1.80796e-06	k__Eukaryota;p__Basidiomycota;c__Exobasidiomycetes
p__Actinobacteria;c__Nitriliruptoria	0	2.33938e-06	2.75605e-07	2.48293e-07	5.74243e-07	8.29109e-07	0	0	1.49558e-06	3.40659e-06	7.95836e-07	4.54084e-07	7.82351e-07	7.51875e-07	1.29604e-07	9.46971e-07	5.09439e-07	1.07848e-06	1.2882e-06	5.04828e-07	0	0	2.58843e-07	1.67005e-06	k__Bacteria;p__Actinobacteria;c__Nitriliruptoria
p__Zoopagomycota;c__Entomophthoromycetes	3.39549e-06	2.06283e-06	6.12196e-07	7.96097e-07	4.39845e-08	8.27265e-07	1.5044e-06	8.04859e-07	6.49057e-07	2.07422e-07	6.31309e-07	4.78506e-07	1.91692e-06	6.84585e-07	0	1.53794e-06	8.12145e-07	0	5.97965e-07	4.33212e-07	4.36113e-07	4.17851e-07	3.21903e-07	1.3522e-06	k__Eukaryota;p__Zoopagomycota;c__Entomophthoromycetes
p__Basidiomycota;c__Ustilaginomycetes	1.25082e-06	2.89447e-06	0	4.17079e-07	0	0	1.03761e-06	2.74382e-06	1.53937e-06	9.59082e-07	3.47918e-07	3.64054e-07	3.13766e-06	1.0858e-06	0	1.88348e-07	9.11369e-07	0	7.38817e-07	1.02677e-07	9.10302e-08	5.71293e-07	1.28706e-07	2.12298e-06	k__Eukaryota;p__Basidiomycota;c__Ustilaginomycetes
p__Basidiomycota;c__Wallemiomycetes	6.01132e-07	3.65361e-07	2.4789e-07	3.33908e-07	0	3.08267e-07	8.06889e-07	3.17125e-07	2.68533e-07	1.67387e-07	2.67115e-07	0	6.88059e-07	4.1201e-07	1.05507e-06	6.85246e-07	3.57337e-07	0	9.63959e-07	3.54103e-07	0	0	3.04368e-06	5.21229e-07	k__Eukaryota;p__Basidiomycota;c__Wallemiomycetes
p__Ascomycota;c__Schizosaccharomycetes	2.98428e-06	1.63259e-06	7.94366e-08	5.37349e-07	3.18042e-07	8.78283e-07	1.16245e-06	1.41221e-06	1.36558e-07	6.20385e-08	4.63694e-07	1.10976e-06	3.5027e-07	5.32499e-07	1.63138e-07	1.15287e-06	4.33697e-07	2.93923e-07	2.6572e-07	9.00671e-07	5.63368e-08	9.05628e-07	2.04066e-06	6.63405e-07	k__Eukaryota;p__Ascomycota;c__Schizosaccharomycetes
p__Ascomycota;c__Pneumocystidomycetes	2.89316e-06	1.39438e-06	2.58508e-07	7.55587e-07	1.62777e-07	5.70444e-07	1.4389e-06	0	2.43471e-07	2.78686e-07	9.27676e-08	4.89708e-07	5.11234e-07	8.76839e-07	0	1.50676e-06	3.96724e-07	1.00445e-07	1.32082e-06	4.28554e-07	4.49381e-07	5.46915e-07	9.2094e-07	2.48306e-06	k__Eukaryota;p__Ascomycota;c__Pneumocystidomycetes
p__Candidatus Peregrinibacteria;c__Candidatus Peribacteria	1.48306e-06	1.46141e-06	7.28707e-07	2.82162e-07	2.26111e-06	1.56476e-06	6.84875e-07	3.3929e-07	4.29706e-07	8.95404e-07	1.10605e-06	1.1644e-06	6.26067e-07	5.58745e-07	1.07563e-06	5.54293e-07	4.04883e-07	7.44605e-07	1.10303e-06	3.45657e-07	1.47468e-06	1.11187e-06	2.71889e-06	1.03413e-06	k__Bacteria;p__Candidatus Peregrinibacteria;c__Candidatus Peribacteria
p__Ascomycota;c__Taphrinomycetes	6.91762e-07	2.65564e-06	4.46831e-08	4.80901e-08	1.40631e-07	0	0	5.14467e-07	1.04627e-06	0	1.44445e-07	1.71175e-07	1.70534e-06	8.78665e-07	0	3.6657e-07	8.091e-07	5.21332e-08	2.60078e-07	2.96648e-07	4.97637e-07	5.17475e-07	2.50493e-07	1.38293e-06	k__Eukaryota;p__Ascomycota;c__Taphrinomycetes
p__Proteobacteria;c__Candidatus Muproteobacteria	0	1.07747e-06	9.35964e-07	5.87426e-07	7.56204e-07	1.61234e-06	4.96773e-07	0	1.05327e-06	6.74707e-07	7.47195e-07	2.50227e-06	2.85678e-07	8.93237e-07	9.90747e-07	1.44734e-06	9.31126e-07	2.09261e-06	4.8415e-07	1.59573e-06	1.26128e-06	1.30279e-06	4.73853e-07	1.21715e-06	k__Bacteria;p__Proteobacteria;c__Candidatus Muproteobacteria
p__Chloroflexi;c__Thermoflexia	5.22634e-07	7.4348e-07	2.42774e-06	9.06153e-07	1.74453e-07	5.61182e-07	4.26436e-07	3.54539e-07	1.13231e-06	1.82591e-07	9.10234e-07	6.82431e-07	2.34689e-07	3.35229e-07	1.73274e-06	4.88045e-07	2.39682e-07	8.96496e-08	1.03329e-06	2.4505e-06	4.67589e-07	6.37898e-07	2.58404e-07	7.81595e-07	k__Bacteria;p__Chloroflexi;c__Thermoflexia
p__Nitrospinae;c__Nitrospinia	1.68452e-06	6.07247e-07	7.54305e-07	1.85529e-06	1.38067e-06	5.1166e-07	1.12344e-06	1.56208e-07	7.26783e-07	4.15156e-07	1.9241e-06	5.23416e-07	5.9837e-07	3.97479e-07	2.26793e-07	2.32605e-06	1.36187e-07	0	1.2195e-06	5.66989e-07	1.39587e-07	1.64303e-06	2.18744e-07	1.60018e-06	k__Bacteria;p__Nitrospinae;c__Nitrospinia
p__Fibrobacteres;c__Chitinivibrionia	5.97237e-07	1.72071e-06	6.81533e-07	5.68837e-07	3.67398e-07	1.39414e-06	1.6217e-06	6.43959e-07	1.8951e-07	1.41527e-06	1.75916e-06	1.20781e-06	3.81339e-07	1.22647e-06	5.55446e-07	8.33198e-07	1.24137e-06	5.48827e-07	4.24681e-07	6.95755e-07	6.49691e-08	5.65878e-07	3.16951e-07	9.24847e-07	k__Bacteria;p__Fibrobacteres;c__Chitinivibrionia
p__Basidiomycota;c__Malasseziomycetes	1.25302e-06	1.22558e-07	5.2036e-08	6.2961e-07	0	6.76442e-07	8.24384e-07	0	1.76316e-07	0	0	1.27704e-07	1.65018e-07	5.31973e-08	0	1.66297e-07	2.72825e-07	0	3.99796e-07	3.32637e-07	4.43643e-07	7.82523e-08	1.9911e-07	2.28155e-07	k__Eukaryota;p__Basidiomycota;c__Malasseziomycetes
p__Candidatus Nanohaloarchaeota;c__Nanohaloarchaea	3.07998e-07	0	0	0	0	0	0	0	0	0	1.54075e-07	0	4.53442e-07	1.46177e-07	1.01429e-06	2.96443e-07	7.97383e-07	0	0	1.58033e-07	0	0	0	7.83664e-07	k__Archaea;p__Candidatus Nanohaloarchaeota;c__Nanohaloarchaea
p__Ascomycota;c__Neolectomycetes	3.97987e-07	5.38599e-07	1.87365e-07	1.77861e-07	0	2.14271e-07	4.73289e-07	0	1.77439e-07	0	0	2.5065e-07	8.70961e-07	1.57948e-07	0	0	3.59541e-07	0	4.39307e-07	1.82651e-07	0	0	1.44695e-07	7.0671e-07	k__Eukaryota;p__Ascomycota;c__Neolectomycetes
p__Caldiserica;c__Caldisericia	1.97325e-07	8.2493e-07	2.5695e-07	1.47887e-07	0	0	1.41104e-07	0	4.16411e-08	0	3.97278e-08	4.05779e-07	7.79459e-08	3.76913e-08	0	0	4.11207e-08	0	4.96842e-08	1.01247e-07	0	0	0	8.53517e-07	k__Bacteria;p__Caldiserica;c__Caldisericia
p__Ascomycota;c__Xylonomycetes	1.16512e-07	5.53851e-07	6.3488e-08	5.82143e-08	0	0	0	2.07592e-07	2.54982e-07	0	0	1.32745e-07	7.95407e-07	4.90415e-07	0	1.12141e-07	3.43569e-07	1.26217e-07	4.03009e-07	0	1.2442e-07	0	7.66312e-08	3.76345e-07	k__Eukaryota;p__Ascomycota;c__Xylonomycetes
p__Ascomycota;c__Orbiliomycetes	3.89228e-07	1.69861e-07	0	0	0	0	5.56663e-07	0	0	0	0	0	1.52473e-07	7.74565e-07	0	0	1.60876e-07	0	0	0	3.54117e-07	0	0	4.74323e-07	k__Eukaryota;p__Ascomycota;c__Orbiliomycetes
p__Ascomycota;c__Pezizomycetes	2.10832e-07	6.58644e-07	2.23719e-07	0	0	5.07617e-07	3.01526e-07	0	0	5.43154e-07	1.05468e-07	1.20103e-07	1.18245e-07	1.14356e-07	0	0	1.09166e-07	0	0	0	0	0	1.38666e-07	0	k__Eukaryota;p__Ascomycota;c__Pezizomycetes
p__Euryarchaeota;c__Methanonatronarchaeia	0	0	7.21201e-08	0	0	0	0	5.53579e-07	0	0	0	0	0	7.37295e-08	0	0	8.04378e-08	0	3.91154e-07	1.59419e-07	7.06681e-08	0	2.0435e-07	0	k__Archaea;p__Euryarchaeota;c__Methanonatronarchaeia
p__Basidiomycota;c__Mixiomycetes	4.37281e-07	0	0	7.28277e-08	0	1.75473e-07	1.38975e-07	0	0	0	0	0	0	6.91783e-08	0	1.40292e-07	0	0	7.34017e-08	0	0	6.60153e-08	0	0	k__Eukaryota;p__Basidiomycota;c__Mixiomycetes
p__Euryarchaeota;c__Hadesarchaea	0	0	3.62722e-07	2.60252e-07	0	0	0	0	0	0	1.30284e-07	1.48362e-07	1.27808e-07	1.23605e-07	0	2.50669e-07	2.69703e-07	1.41066e-07	0	1.33631e-07	3.55419e-07	0	0	0	k__Archaea;p__Euryarchaeota;c__Hadesarchaea
Others	0.262003	0.226466	0.238387	0.243424	0.204788	0.241966	0.241407	0.222623	0.250948	0.246184	0.251222	0.256344	0.286512	0.290263	0.280255	0.251077	0.21713	0.18771	0.294933	0.222744	0.230617	0.268943	0.24719	0.268467	Others

## Sheet: S5.Unigenes.relative.o
order	J.C1	J.C2	J.C3	J.C4	J.C5	J.C6	J.C7	J.C8	J.C9	J.C10	J.C11	J.C12	J.T1	J.T2	J.T3	J.T4	J.T5	J.T6	J.T7	J.T8	J.T9	J.T10	J.T11	J.T12
c__Bacteroidia;o__Bacteroidales	0.39211	0.438143	0.361108	0.331906	0.469793	0.286944	0.422396	0.399094	0.432752	0.393594	0.396832	0.411357	0.374669	0.371332	0.353632	0.351447	0.340835	0.456902	0.355929	0.456338	0.427642	0.393924	0.387208	0.394647	k__Bacteria;p__Bacteroidetes;c__Bacteroidia;o__Bacteroidales
c__Clostridia;o__Clostridiales	0.18988	0.174601	0.240531	0.239504	0.161667	0.251404	0.162474	0.178042	0.180932	0.171091	0.182845	0.19016	0.178609	0.182501	0.18065	0.209414	0.226418	0.180948	0.21209	0.17186	0.219829	0.16525	0.202875	0.207055	k__Bacteria;p__Firmicutes;c__Clostridia;o__Clostridiales
c__Negativicutes;o__Selenomonadales	0.00607729	0.00566061	0.00959457	0.00997584	0.0162979	0.0373922	0.0140897	0.0304086	0.00300127	0.0105311	0.0143829	0.00167114	0.00579518	0.00352753	0.0233724	0.0216949	0.0289261	0.0205522	0.00996603	0.0131528	0.00926422	0.0115541	0.0160505	0.00541814	k__Bacteria;p__Firmicutes;c__Negativicutes;o__Selenomonadales
c__Fusobacteriia;o__Fusobacteriales	0.00523221	0.0247465	0.0115539	0.0324891	0.0100688	0.0173647	0.0176319	0.0237292	0.0126518	0.0107784	0.00980238	0.00662397	0.0151796	0.0139586	0.00866019	0.0125717	0.00994681	0.0154015	0.00506671	0.00978959	0.00383897	0.00687573	0.00578686	0.00698153	k__Bacteria;p__Fusobacteria;c__Fusobacteriia;o__Fusobacteriales
c__Spirochaetia;o__Brachyspirales	0.00686605	0.00178246	0.00257598	0.00137547	0.00339038	0.00187016	0.00985829	0.00239161	0.00237457	0.0314457	0.00271351	0.00252141	0.00650069	0.00300093	0.00398584	0.00212777	0.00111134	0.00101778	0.00269064	0.00133621	0.000350836	0.00176495	0.00177442	0.00194545	k__Bacteria;p__Spirochaetes;c__Spirochaetia;o__Brachyspirales
c__Bacilli;o__Lactobacillales	0.0137057	0.00962579	0.0267366	0.0193707	0.0237223	0.0217059	0.0135977	0.00559925	0.00514232	0.0244144	0.00667257	0.00657901	0.0110692	0.00573829	0.018	0.016897	0.0293111	0.0104884	0.00813164	0.0112219	0.00301605	0.0147464	0.0104128	0.00367284	k__Bacteria;p__Firmicutes;c__Bacilli;o__Lactobacillales
c__Coriobacteriia;o__Coriobacteriales	0.0235545	0.00559189	0.0185236	0.00889387	0.0278612	0.0270605	0.0227193	0.0104209	0.00557776	0.0114978	0.0154519	0.013916	0.0144893	0.0146655	0.0243041	0.0212029	0.0219496	0.0178073	0.0121838	0.0122447	0.0219236	0.0221965	0.0281659	0.00600021	k__Bacteria;p__Actinobacteria;c__Coriobacteriia;o__Coriobacteriales
c__Gammaproteobacteria;o__Aeromonadales	0.00181312	0.017821	0.00154718	0.00280972	0.00341316	0.00834075	0.00389618	0.021784	0.00490085	0.00664417	0.00860654	0.0108645	0.00624126	0.00311749	0.00965726	0.0105429	0.0213174	0.0133457	0.0048322	0.00429053	0.00262693	0.00402643	0.00580424	0.00414132	k__Bacteria;p__Proteobacteria;c__Gammaproteobacteria;o__Aeromonadales
c__Negativicutes;o__Acidaminococcales	0.0105313	0.0131288	0.0108431	0.0184335	0.00479656	0.0133477	0.011966	0.0147142	0.0125805	0.0172993	0.0151586	0.0149667	0.0116577	0.0115423	0.0141048	0.0155143	0.0177096	0.0144204	0.00980397	0.0132659	0.0133853	0.0117006	0.0168119	0.0125351	k__Bacteria;p__Firmicutes;c__Negativicutes;o__Acidaminococcales
c__Deferribacteres;o__Deferribacterales	0.00338528	0.00777612	0.00602222	0.00257939	0.00569502	0.0038592	0.00822965	0.0178562	0.00164287	0.00281471	0.0058971	0.00324088	0.000946263	0.00723698	0.00592246	0.00391277	0.00381009	0.0102208	0.0034863	0.00462759	0.000300893	0.0142589	0.00482937	0.0038796	k__Bacteria;p__Deferribacteres;c__Deferribacteres;o__Deferribacterales
c__Erysipelotrichia;o__Erysipelotrichales	0.00805838	0.00731989	0.0101844	0.00950655	0.00889181	0.0146015	0.00710839	0.0090177	0.00595643	0.00821681	0.00875155	0.00757319	0.00646444	0.00789907	0.00727962	0.00990016	0.0132177	0.011279	0.00512132	0.00748958	0.00407532	0.0102265	0.00905361	0.00528823	k__Bacteria;p__Firmicutes;c__Erysipelotrichia;o__Erysipelotrichales
c__Actinobacteria;o__Bifidobacteriales	0.00131411	0.000760198	0.00256668	0.00169356	0.00696004	0.0138188	0.00361383	0.0017053	0.000287783	0.00293785	0.00170939	0.000809388	0.00135862	0.000955574	0.00507202	0.00370522	0.00561899	0.00112984	0.00256941	0.00274845	0.0035364	0.0031415	0.00417241	0.000447167	k__Bacteria;p__Actinobacteria;c__Actinobacteria;o__Bifidobacteriales
c__Betaproteobacteria;o__Burkholderiales	0.00499083	0.00881928	0.00614347	0.0076484	0.00825456	0.00835416	0.00618173	0.0100502	0.0084375	0.010635	0.009721	0.00951764	0.00750551	0.0100745	0.00926879	0.0114567	0.0117379	0.0136384	0.00543726	0.00862361	0.00863172	0.00754811	0.00994294	0.00920341	k__Bacteria;p__Proteobacteria;c__Betaproteobacteria;o__Burkholderiales
c__Epsilonproteobacteria;o__Campylobacterales	0.00356037	0.0073818	0.00478562	0.00098416	0.0012096	0.00293692	0.00138986	0.00157502	0.00267903	0.00287734	0.00491789	0.00475276	0.00151482	0.0130925	0.00173848	0.00325519	0.00393051	0.00134342	0.00228202	0.00786128	0.00251515	0.00293563	0.0020649	0.00327935	k__Bacteria;p__Proteobacteria;c__Epsilonproteobacteria;o__Campylobacterales
c__Alphaproteobacteria;o__Rhodospirillales	0.00502299	0.00770213	0.00627766	0.00652406	0.00223328	0.00264897	0.0061101	0.00455438	0.0128279	0.00256454	0.011266	0.00908982	0.0112715	0.00692314	0.00545759	0.00492282	0.00268384	0.00169213	0.00679487	0.00617012	0.000524767	0.00329988	0.00347747	0.0124479	k__Bacteria;p__Proteobacteria;c__Alphaproteobacteria;o__Rhodospirillales
c__Negativicutes;o__Veillonellales	0.00465375	0.00166138	0.00234429	0.00265075	0.0113474	0.00347074	0.0023319	0.00225081	0.000958637	0.00301619	0.00242569	0.000962098	0.00181354	0.00137012	0.00437363	0.00340708	0.00211198	0.0016936	0.00214855	0.00231225	0.00344429	0.00301333	0.00314915	0.00190121	k__Bacteria;p__Firmicutes;c__Negativicutes;o__Veillonellales
c__Spirochaetia;o__Spirochaetales	0.0107844	0.00599082	0.00473277	0.00637947	0.00183266	0.0035812	0.00477866	0.0064378	0.0084955	0.00259874	0.00814174	0.00683639	0.00631787	0.00521629	0.0046709	0.00447388	0.00388554	0.00212953	0.00687464	0.00565844	0.00633567	0.00538232	0.00372648	0.00545878	k__Bacteria;p__Spirochaetes;c__Spirochaetia;o__Spirochaetales
c__Bacilli;o__Bacillales	0.0057787	0.00404023	0.00493206	0.00512697	0.00372818	0.00537246	0.00713076	0.00402653	0.00555822	0.00520212	0.00451044	0.00474842	0.0053806	0.00647898	0.00522874	0.00452276	0.00406649	0.00383885	0.00626543	0.0046576	0.0036615	0.00939981	0.00532047	0.00516523	k__Bacteria;p__Firmicutes;c__Bacilli;o__Bacillales
c__Deltaproteobacteria;o__Desulfovibrionales	0.00259946	0.00365021	0.00252561	0.00432973	0.00241794	0.00327809	0.00283615	0.00577803	0.00512591	0.00473284	0.00428558	0.0035977	0.00516144	0.00384759	0.00257923	0.00461965	0.00608139	0.00821364	0.00333725	0.00388051	0.00569155	0.00325795	0.0045311	0.00392422	k__Bacteria;p__Proteobacteria;c__Deltaproteobacteria;o__Desulfovibrionales
c__Gammaproteobacteria;o__Enterobacterales	0.00460298	0.00251534	0.0012508	0.00535782	0.00113865	0.00128099	0.00126008	0.00463525	0.000626296	0.00694858	0.00281572	0.000989248	0.000668578	0.000542601	0.00068829	0.000617203	0.000839708	0.00159854	0.000562615	0.00112401	0.000447468	0.00163094	0.000436983	0.000424175	k__Bacteria;p__Proteobacteria;c__Gammaproteobacteria;o__Enterobacterales
c__Elusimicrobia;o__Elusimicrobiales	0.00301901	0.000334001	0.00176519	0.00576994	0.00153536	0.00339009	0.00314639	0.000554804	0.00205297	0.000681106	0.00152325	0.000584539	0.00162859	0.000789419	0.000915704	0.00320126	0.000746667	0.000666701	0.00551153	0.00318295	0.000422558	0.00423976	0.00280102	0.00272271	k__Bacteria;p__Elusimicrobia;c__Elusimicrobia;o__Elusimicrobiales
c__Mollicutes;o__Mycoplasmatales	0.00375825	0.00254309	0.00285518	0.00427873	0.00309797	0.00490996	0.00243638	0.00366019	0.00195389	0.00397846	0.00257361	0.00250915	0.00213866	0.00401894	0.00316752	0.00448122	0.00389249	0.00113951	0.00301781	0.0038755	0.000304761	0.0030705	0.00277368	0.0036909	k__Bacteria;p__Tenericutes;c__Mollicutes;o__Mycoplasmatales
c__Chlamydiia;o__Chlamydiales	0.00276555	0.00454239	0.00276442	0.00194407	0.0012253	0.00189397	0.00122349	0.00198722	0.00196844	0.00178015	0.00432933	0.00312007	0.00287318	0.00474691	0.00345862	0.00364649	0.00106191	0.00124445	0.00422615	0.00239343	0.00411269	0.00350634	0.00279673	0.00177281	k__Bacteria;p__Chlamydiae;c__Chlamydiia;o__Chlamydiales
c__Methanomicrobia;o__Methanomicrobiales	0.00114996	0.0017899	0.000947403	0.00159977	0.000958912	0.000994847	0.00125258	0.000803844	0.00441219	0.000807732	0.00189346	0.00153171	0.00183814	0.00130078	0.00132341	0.00130598	0.00116012	0.00381955	0.00105218	0.00105131	0.00199557	0.00137562	0.00097651	0.00409968	k__Archaea;p__Euryarchaeota;c__Methanomicrobia;o__Methanomicrobiales
c__Methanobacteria;o__Methanobacteriales	0.00313431	0.000494512	0.00143866	0.00298645	0.00116854	0.00251023	0.00227815	0.000928945	0.00137532	0.00042356	0.00172875	0.00243087	0.00306513	0.000947039	0.00197669	0.00151148	0.001048	0.00180394	0.00434027	0.000794332	0.00385495	0.00329907	0.00213109	0.00149639	k__Archaea;p__Euryarchaeota;c__Methanobacteria;o__Methanobacteriales
c__Unclassified;o__Caudovirales	0.00260094	0.00263894	0.0021788	0.00136893	0.00147936	0.00282604	0.00165766	0.0011682	0.0017784	0.00378831	0.00200954	0.00277101	0.00317555	0.0029617	0.00360618	0.00258813	0.00186872	0.00106392	0.00278764	0.0012599	0.00174748	0.00329146	0.00293168	0.001381	k__Viruses;p__Unclassified;c__Unclassified;o__Caudovirales
c__Coriobacteriia;o__Eggerthellales	0.00245742	0.000729642	0.00252593	0.00097848	0.00159281	0.00197193	0.00189285	0.00103284	0.00127282	0.00179513	0.00170237	0.0019054	0.00164639	0.00138762	0.00185741	0.00261159	0.00319202	0.00139087	0.00128021	0.000923101	0.00161327	0.00163522	0.00156035	0.000892551	k__Bacteria;p__Actinobacteria;c__Coriobacteriia;o__Eggerthellales
c__Synergistia;o__Synergistales	0.00159991	0.000755729	0.000656659	0.00238752	0.000315714	0.000890367	0.000880297	0.000594495	0.00188476	0.000693416	0.00139561	0.0012929	0.00207682	0.0014148	0.000849397	0.00109163	0.000805574	0.00196758	0.00166832	0.00150627	0.0031041	0.00102077	0.000813232	0.00271166	k__Bacteria;p__Synergistetes;c__Synergistia;o__Synergistales
c__Deltaproteobacteria;o__Myxococcales	0.00174001	0.000816913	0.000900508	0.0013271	0.000178509	0.000431627	0.00165128	0.000705715	0.0023694	0.000171972	0.00130923	0.00110729	0.00162004	0.00225076	0.000625005	0.000296637	0.000349794	0.000485265	0.000832834	0.000780693	0.000676528	0.000682672	0.000217774	0.00194074	k__Bacteria;p__Proteobacteria;c__Deltaproteobacteria;o__Myxococcales
c__Verrucomicrobiae;o__Verrucomicrobiales	0.000206869	0.000166036	0.000108148	0.000234964	7.68189e-05	8.75173e-05	0.000135959	8.8403e-05	0.00138009	7.55126e-05	0.000280178	0.00124507	0.00176317	0.000893512	0.000104174	7.9434e-05	0.000126689	0.00030074	0.000345968	0.000129922	0.000399753	8.09261e-05	8.30582e-05	0.00113984	k__Bacteria;p__Verrucomicrobia;c__Verrucomicrobiae;o__Verrucomicrobiales
c__Flavobacteriia;o__Flavobacteriales	0.00105016	0.00091327	0.000983065	0.00112027	0.00102603	0.000941771	0.00129271	0.000878672	0.00128024	0.00106218	0.00115667	0.00130572	0.00130619	0.00149422	0.00112671	0.00108746	0.000820796	0.00115427	0.00130865	0.0012309	0.00129495	0.00143603	0.00128721	0.00114018	k__Bacteria;p__Bacteroidetes;c__Flavobacteriia;o__Flavobacteriales
c__Mollicutes;o__Acholeplasmatales	0.000495603	0.000729118	0.000907823	0.000880432	0.000361937	0.000457176	0.000332005	0.000712294	0.00098748	0.000494446	0.000578819	0.000608975	0.000588881	0.0012364	0.000418058	0.000388616	0.000500384	0.0003043	0.00100013	0.000549072	0.000131932	0.000314068	0.00021283	0.00134561	k__Bacteria;p__Tenericutes;c__Mollicutes;o__Acholeplasmatales
c__Kiritimatiellae;o__Kiritimatiellales	7.87639e-06	4.44248e-06	3.87531e-06	1.04489e-05	1.64626e-06	2.17442e-06	7.54843e-06	3.40308e-06	1.64013e-05	1.90643e-06	5.48282e-06	1.16447e-05	0.000730167	0.000328612	6.12557e-06	2.02682e-06	2.02939e-05	7.06062e-06	3.30618e-06	8.46055e-06	2.44629e-06	2.59031e-06	1.31725e-06	1.5671e-05	k__Bacteria;p__Kiritimatiellaeota;c__Kiritimatiellae;o__Kiritimatiellales
c__Alphaproteobacteria;o__Rhizobiales	0.000318842	0.000298384	0.000279284	0.000708863	0.000193499	0.000321586	0.000407536	0.000346042	0.000602466	0.000451788	0.000459271	0.000421484	0.000687376	0.000390525	0.000670113	0.000428567	0.000513035	0.000302121	0.00059656	0.000420509	0.000187717	0.000652773	0.000379929	0.000440627	k__Bacteria;p__Proteobacteria;c__Alphaproteobacteria;o__Rhizobiales
c__Gammaproteobacteria;o__Pseudomonadales	0.000349053	0.000435928	0.000326799	0.000231685	0.000259746	0.000262104	0.00034448	0.000462286	0.000322603	0.000279451	0.000475468	0.00046853	0.000664069	0.000495546	0.000490284	0.000377692	0.000689238	0.000221583	0.000598701	0.000250116	0.000181288	0.000315715	0.000312758	0.000536877	k__Bacteria;p__Proteobacteria;c__Gammaproteobacteria;o__Pseudomonadales
c__Alphaproteobacteria;o__Rickettsiales	0.000164271	5.5037e-05	0.000121491	0.000626907	4.70683e-05	0.000146107	0.000268419	7.91326e-05	0.000468777	0.000287123	0.000255954	0.000212529	0.000355617	0.000248639	0.000394531	0.000242906	4.5723e-05	0.00011342	0.000387761	0.000298891	4.16497e-05	0.000461113	0.000198771	0.000273754	k__Bacteria;p__Proteobacteria;c__Alphaproteobacteria;o__Rickettsiales
c__Betaproteobacteria;o__Neisseriales	6.54182e-05	6.53444e-05	7.08334e-05	6.04146e-05	0.000106671	5.31862e-05	5.04468e-05	0.000154902	7.13229e-05	6.83873e-05	9.14853e-05	8.67583e-05	9.90445e-05	8.28639e-05	0.000203865	0.000101585	0.0006014	7.40413e-05	7.80064e-05	5.60886e-05	8.02074e-05	9.02389e-05	0.000120809	9.37822e-05	k__Bacteria;p__Proteobacteria;c__Betaproteobacteria;o__Neisseriales
c__Deltaproteobacteria;o__Desulfobacterales	0.00012308	0.000137247	0.000123621	0.000135641	6.69804e-05	9.33809e-05	0.000120819	0.000130939	0.000204343	9.06974e-05	0.000151511	0.000171888	0.000555719	0.00028332	0.000126153	0.000115605	0.000132418	0.000110204	0.0001303	0.000133524	0.000131102	0.000133097	8.00928e-05	0.000160746	k__Bacteria;p__Proteobacteria;c__Deltaproteobacteria;o__Desulfobacterales
c__Cytophagia;o__Cytophagales	0.000358318	0.000256814	0.000297394	0.000386475	0.000316155	0.00031495	0.000420627	0.000282817	0.000410859	0.000389598	0.000383353	0.000448898	0.000430977	0.000541896	0.000349083	0.000372388	0.000212853	0.000350963	0.000416585	0.000443087	0.000444972	0.000466681	0.000431624	0.000391096	k__Bacteria;p__Bacteroidetes;c__Cytophagia;o__Cytophagales
c__Sphingobacteriia;o__Sphingobacteriales	0.000318375	0.000340237	0.000336531	0.000398142	0.000347563	0.000303644	0.000433756	0.000316322	0.000387477	0.000432617	0.000387016	0.000457639	0.000390448	0.000540908	0.000332737	0.000334631	0.000281865	0.000387219	0.000393109	0.000462732	0.000492916	0.000422219	0.000382094	0.000370109	k__Bacteria;p__Bacteroidetes;c__Sphingobacteriia;o__Sphingobacteriales
c__Tissierellia;o__Tissierellales	0.000443661	0.000376403	0.000419133	0.000418878	0.000232289	0.000341673	0.000302264	0.000339454	0.000404548	0.000392223	0.000427957	0.000400614	0.000399627	0.000502858	0.000441452	0.00038514	0.000305704	0.00023386	0.000459711	0.000349116	0.000295363	0.000380673	0.000338315	0.000412529	k__Bacteria;p__Firmicutes;c__Tissierellia;o__Tissierellales
c__Clostridia;o__Thermoanaerobacterales	0.000359635	0.000326761	0.000330318	0.00041861	0.000202542	0.000260965	0.000297592	0.000262917	0.000444695	0.000226252	0.000323409	0.000409137	0.000441442	0.000412503	0.00027497	0.000261897	0.000255508	0.000188489	0.000353722	0.000292997	0.000271262	0.000240125	0.000231303	0.000459013	k__Bacteria;p__Firmicutes;c__Clostridia;o__Thermoanaerobacterales
c__Opitutae;o__Opitutales	6.08346e-05	4.97978e-05	4.74904e-05	7.03679e-05	3.10282e-05	4.64939e-05	7.91189e-05	3.78715e-05	9.53168e-05	3.85028e-05	8.26179e-05	0.000271324	0.000441352	0.000136832	6.81359e-05	3.88279e-05	5.88944e-05	4.84217e-05	6.24043e-05	8.6778e-05	4.60107e-05	5.17624e-05	3.06405e-05	0.00014033	k__Bacteria;p__Verrucomicrobia;c__Opitutae;o__Opitutales
c__Alphaproteobacteria;o__Rhodobacterales	0.000148088	0.000114016	0.000136941	0.000424497	9.43022e-05	0.000156252	0.000209237	0.000125076	0.000309976	0.000245857	0.000216131	0.000211933	0.000383996	0.000245723	0.0003557	0.000228618	8.34584e-05	0.000108102	0.000299341	0.000254117	5.68255e-05	0.000376311	0.0001757	0.000221652	k__Bacteria;p__Proteobacteria;c__Alphaproteobacteria;o__Rhodobacterales
c__Thermoplasmata;o__Methanomassiliicoccales	0.000368826	0.00027406	0.000277503	0.00023762	0.000283338	0.000298133	0.000337613	0.000255527	0.000411607	0.000247251	0.000421557	0.000289056	0.000388044	0.000383606	0.000403517	0.000390669	0.000248009	0.000389181	0.00032614	0.000316609	0.000271684	0.000420369	0.000304049	0.000376722	k__Archaea;p__Euryarchaeota;c__Thermoplasmata;o__Methanomassiliicoccales
c__Opitutae;o__Puniceicoccales	0.000190615	0.000178431	0.000144208	0.000205449	0.000127364	0.00019341	0.000409593	0.000155511	0.000184524	0.000174202	0.0001212	0.000298055	0.000290786	0.00019832	0.000298332	0.000159363	3.67685e-05	5.77811e-05	0.00014835	0.000282969	0.000134139	0.000211891	0.000168738	0.000160252	k__Bacteria;p__Verrucomicrobia;c__Opitutae;o__Puniceicoccales
c__Gammaproteobacteria;o__Alteromonadales	9.8923e-05	9.39525e-05	7.87999e-05	9.0045e-05	6.54728e-05	9.32995e-05	8.64808e-05	0.000145997	9.54224e-05	0.000104623	0.000107493	9.88677e-05	0.000165486	0.000141422	0.000182517	0.000139333	0.000395352	0.000120768	0.000129376	7.47702e-05	7.81887e-05	0.000131305	0.000120905	9.80539e-05	k__Bacteria;p__Proteobacteria;c__Gammaproteobacteria;o__Alteromonadales
c__Fibrobacteria;o__Fibrobacterales	0.000287668	0.000262896	0.000293615	0.000271592	0.000220177	0.000206609	0.000304854	0.000345079	0.000314928	0.000185528	0.000290476	0.000306559	0.000386351	0.000338311	0.000261743	0.000224997	0.000243373	0.000239483	0.000282196	0.00030936	0.000253846	0.000269607	0.000258501	0.000326628	k__Bacteria;p__Fibrobacteres;c__Fibrobacteria;o__Fibrobacterales
c__Bacteroidia;o__Marinilabiliales	0.00019178	0.000168278	0.000183704	0.000226042	0.000220072	0.000169175	0.000266075	0.000197629	0.000269865	0.000168301	0.000228481	0.000266294	0.000300065	0.000351101	0.000178492	0.000185772	0.000154537	0.000238793	0.000227665	0.000268081	0.000276599	0.000211352	0.000199551	0.00021525	k__Bacteria;p__Bacteroidetes;c__Bacteroidia;o__Marinilabiliales
c__Gammaproteobacteria;o__Pasteurellales	8.24167e-05	0.000116399	7.17687e-05	0.000338135	0.000104344	0.000131155	0.000102118	0.000136985	0.000105815	0.000146712	9.17065e-05	0.000134114	0.00012692	0.000108348	9.24663e-05	0.000118703	8.4442e-05	8.48409e-05	0.000100716	0.000102067	6.70495e-05	0.000111129	8.36854e-05	0.000105953	k__Bacteria;p__Proteobacteria;c__Gammaproteobacteria;o__Pasteurellales
c__Betaproteobacteria;o__Nitrosomonadales	3.83056e-05	9.63804e-05	4.93726e-05	6.58869e-05	5.84505e-05	4.6859e-05	6.3626e-05	0.000132024	8.52959e-05	5.10237e-05	7.2094e-05	7.80869e-05	6.39955e-05	5.23865e-05	0.000121802	7.24689e-05	0.000335834	4.75329e-05	5.80204e-05	4.72867e-05	2.6244e-05	8.26739e-05	7.69799e-05	8.75538e-05	k__Bacteria;p__Proteobacteria;c__Betaproteobacteria;o__Nitrosomonadales
c__Chitinophagia;o__Chitinophagales	0.000186226	0.000301584	0.000161606	0.000180391	0.000194061	0.000147052	0.000183315	0.000170982	0.000184956	0.000257931	0.000295484	0.000161277	0.000195682	0.000263234	0.000220305	0.000191125	0.000140528	0.000139782	0.00018204	0.000212798	0.000186424	0.000301698	0.000162025	0.00014994	k__Bacteria;p__Bacteroidetes;c__Chitinophagia;o__Chitinophagales
c__Deltaproteobacteria;o__Desulfuromonadales	5.89913e-05	6.7383e-05	6.56641e-05	7.82599e-05	6.31725e-05	6.83983e-05	8.64651e-05	8.51948e-05	8.09639e-05	6.9415e-05	6.9611e-05	7.42697e-05	0.000277495	0.000166493	7.76418e-05	7.68903e-05	5.22657e-05	7.27889e-05	7.65908e-05	6.58309e-05	4.75466e-05	8.70944e-05	6.67098e-05	9.06687e-05	k__Bacteria;p__Proteobacteria;c__Deltaproteobacteria;o__Desulfuromonadales
c__Gammaproteobacteria;o__Cardiobacteriales	3.65825e-06	7.06235e-06	1.00233e-05	6.90911e-06	1.01017e-05	6.32389e-06	5.64896e-06	5.14674e-05	4.62611e-06	1.893e-05	1.34808e-05	4.67936e-06	1.03684e-05	4.2728e-06	7.39004e-05	2.44175e-05	0.000265121	1.26763e-05	1.457e-05	3.37705e-06	1.07744e-05	1.64316e-05	3.7866e-05	1.10283e-05	k__Bacteria;p__Proteobacteria;c__Gammaproteobacteria;o__Cardiobacteriales
c__Actinobacteria;o__Micrococcales	0.00012762	7.68642e-05	0.000105553	0.000118371	0.000143509	0.00015918	0.000129457	8.29812e-05	0.000106603	0.000174825	0.000139642	8.62885e-05	0.000148388	0.000140433	0.000239613	0.000192859	0.000135273	0.000121545	0.000191197	0.000107294	0.00025062	0.000181428	0.000193828	0.000127973	k__Bacteria;p__Actinobacteria;c__Actinobacteria;o__Micrococcales
c__Gammaproteobacteria;o__Oceanospirillales	7.00394e-05	0.000166582	7.10346e-05	0.000101354	4.51532e-05	8.69742e-05	0.000124957	0.000117728	0.000117153	7.79522e-05	9.53987e-05	0.00013053	0.000237853	0.000148679	0.000109182	0.000104	9.74825e-05	8.4431e-05	0.000126919	0.000102264	5.2479e-05	0.000102735	8.56233e-05	0.00010038	k__Bacteria;p__Proteobacteria;c__Gammaproteobacteria;o__Oceanospirillales
c__Planctomycetia;o__Planctomycetales	6.87479e-05	5.9313e-05	4.6649e-05	9.30282e-05	3.51304e-05	5.0872e-05	6.66003e-05	3.4195e-05	0.000130248	5.02377e-05	7.77079e-05	7.65087e-05	0.00022517	0.00013175	5.62801e-05	5.27831e-05	2.47469e-05	2.99239e-05	8.45514e-05	9.07823e-05	6.33757e-05	4.8205e-05	3.10273e-05	0.00012119	k__Bacteria;p__Planctomycetes;c__Planctomycetia;o__Planctomycetales
c__Gammaproteobacteria;o__Vibrionales	9.65851e-05	0.000183042	0.000112238	0.000104758	0.000111621	0.000126813	0.000128863	0.000172657	0.000142838	0.000107988	0.000170118	0.000171974	0.000149384	0.000135199	0.000153325	0.000145112	0.000197961	0.000145098	0.000130717	0.000112029	0.00010981	0.000147126	0.00012508	0.000140545	k__Bacteria;p__Proteobacteria;c__Gammaproteobacteria;o__Vibrionales
c__Alphaproteobacteria;o__Sphingomonadales	6.20996e-05	3.29107e-05	5.71812e-05	0.00019647	2.60772e-05	6.01471e-05	9.17597e-05	4.25868e-05	0.000145153	0.000109026	9.7388e-05	9.34097e-05	0.000136494	9.29293e-05	0.000174209	9.2179e-05	2.21737e-05	4.68715e-05	0.000163434	9.45288e-05	3.73065e-05	0.000146994	7.48862e-05	0.000110648	k__Bacteria;p__Proteobacteria;c__Alphaproteobacteria;o__Sphingomonadales
c__Methanomicrobia;o__Methanosarcinales	7.0271e-05	7.28491e-05	8.90177e-05	7.79828e-05	5.34277e-05	6.58491e-05	5.34794e-05	3.4193e-05	8.73767e-05	5.4355e-05	0.000111309	9.84434e-05	0.000116399	0.00017904	7.06079e-05	7.28721e-05	9.70546e-05	6.15338e-05	0.000176585	5.7965e-05	6.24185e-05	0.000144904	6.06216e-05	0.000122267	k__Archaea;p__Euryarchaeota;c__Methanomicrobia;o__Methanosarcinales
c__Actinobacteria;o__Actinomycetales	0.000142262	0.000112233	0.0001658	0.000156348	0.000148002	0.000178867	0.000146913	0.000111401	0.000127822	0.000125974	0.000145636	0.00013479	0.000118366	0.000124006	0.000114887	0.000123739	0.000117468	0.000101317	0.000123848	9.68577e-05	0.000117392	0.000115778	0.000121747	0.000117105	k__Bacteria;p__Actinobacteria;c__Actinobacteria;o__Actinomycetales
c__Alphaproteobacteria;o__Pelagibacterales	4.19361e-05	3.03461e-05	4.4947e-05	8.85401e-05	2.17992e-05	3.11852e-05	3.47774e-05	1.56263e-05	0.000165837	4.91236e-05	4.3505e-05	5.37212e-05	7.02184e-05	9.57434e-05	6.34787e-05	7.97414e-05	1.13436e-05	1.19368e-05	6.40322e-05	5.06028e-05	2.28749e-05	6.3875e-05	5.69598e-05	5.35102e-05	k__Bacteria;p__Proteobacteria;c__Alphaproteobacteria;o__Pelagibacterales
c__Gammaproteobacteria;o__Thiotrichales	6.74326e-05	8.73543e-05	5.55334e-05	6.89984e-05	3.70917e-05	7.30261e-05	5.80518e-05	5.94102e-05	6.90703e-05	0.000108321	6.43423e-05	6.40515e-05	0.000157376	8.58431e-05	7.26629e-05	6.4005e-05	6.06564e-05	6.26078e-05	9.48841e-05	5.58307e-05	4.34107e-05	6.45665e-05	6.92566e-05	7.3963e-05	k__Bacteria;p__Proteobacteria;c__Gammaproteobacteria;o__Thiotrichales
c__Actinobacteria;o__Corynebacteriales	9.92141e-05	7.32376e-05	0.000101749	0.000112719	7.0064e-05	0.000101462	8.30383e-05	5.00187e-05	7.39999e-05	0.000138284	0.000104045	0.000104068	0.000126647	0.000136225	0.000154452	0.000148591	7.47492e-05	5.33764e-05	0.000148456	9.75144e-05	0.000118621	0.000127793	0.000134714	0.00010557	k__Bacteria;p__Actinobacteria;c__Actinobacteria;o__Corynebacteriales
c__Mollicutes;o__Entomoplasmatales	2.38854e-05	1.7682e-05	2.57011e-05	3.05172e-05	3.96851e-05	2.06685e-05	2.92194e-05	3.00213e-05	2.42243e-05	3.21255e-05	2.32372e-05	2.22692e-05	2.37686e-05	0.000150227	2.62784e-05	1.68957e-05	1.53896e-05	1.33101e-05	2.49997e-05	2.9697e-05	1.89247e-05	3.49767e-05	2.79885e-05	2.8587e-05	k__Bacteria;p__Tenericutes;c__Mollicutes;o__Entomoplasmatales
c__Gammaproteobacteria;o__Methylococcales	3.85285e-05	4.18389e-05	3.72989e-05	4.35438e-05	2.94932e-05	2.90513e-05	3.61338e-05	5.30904e-05	8.9338e-05	3.82897e-05	3.88081e-05	0.000137442	0.000110554	6.63427e-05	3.65723e-05	3.43301e-05	3.03982e-05	3.36035e-05	5.30119e-05	3.44434e-05	2.88209e-05	4.17671e-05	7.96628e-05	5.464e-05	k__Bacteria;p__Proteobacteria;c__Gammaproteobacteria;o__Methylococcales
c__Clostridia;o__Halanaerobiales	0.000101771	0.000100121	0.000104855	0.000126235	8.20248e-05	0.000112595	9.46942e-05	7.47113e-05	8.44016e-05	0.000113026	0.000110068	0.000104429	9.92901e-05	0.000112309	0.000105425	9.70261e-05	8.26081e-05	5.08541e-05	0.000115466	8.06454e-05	7.93723e-05	0.000136992	9.0682e-05	9.93051e-05	k__Bacteria;p__Firmicutes;c__Clostridia;o__Halanaerobiales
c__Gammaproteobacteria;o__Chromatiales	3.54191e-05	3.04879e-05	4.46921e-05	4.85456e-05	4.38332e-05	6.04618e-05	3.50432e-05	3.31912e-05	5.42939e-05	5.83875e-05	5.72749e-05	5.10065e-05	0.000133151	8.27838e-05	5.44208e-05	5.48302e-05	5.78135e-05	4.29916e-05	8.96025e-05	5.84567e-05	3.78877e-05	7.5807e-05	4.08551e-05	6.14781e-05	k__Bacteria;p__Proteobacteria;c__Gammaproteobacteria;o__Chromatiales
c__Thermoplasmata;o__Thermoplasmatales	6.53677e-05	5.97917e-05	5.00588e-05	3.70239e-05	4.65944e-05	6.18745e-05	6.18899e-05	4.90324e-05	0.000130257	4.75445e-05	8.37394e-05	5.37616e-05	7.31697e-05	7.94315e-05	7.86781e-05	7.18202e-05	4.88553e-05	6.82167e-05	7.72456e-05	6.76221e-05	5.27439e-05	7.57696e-05	4.92849e-05	6.89512e-05	k__Archaea;p__Euryarchaeota;c__Thermoplasmata;o__Thermoplasmatales
c__Unclassified;o__Oscillatoriales	5.43575e-05	5.85382e-05	4.24006e-05	3.83849e-05	5.69137e-05	4.10269e-05	4.07887e-05	3.21909e-05	4.74533e-05	6.78154e-05	5.20164e-05	4.64727e-05	0.000105496	0.000129239	4.64728e-05	5.10958e-05	4.94868e-05	2.63641e-05	7.88955e-05	4.77873e-05	4.01803e-05	6.46104e-05	3.2428e-05	4.33311e-05	k__Bacteria;p__Cyanobacteria;c__Unclassified;o__Oscillatoriales
c__Unclassified;o__Nostocales	5.3179e-05	0.00011657	5.56952e-05	7.62934e-05	5.5622e-05	5.20848e-05	7.134e-05	6.17029e-05	7.31349e-05	8.23647e-05	9.42024e-05	6.58198e-05	9.3445e-05	8.00998e-05	4.90732e-05	7.89873e-05	5.31844e-05	4.65566e-05	7.03223e-05	7.59754e-05	5.48863e-05	7.01089e-05	5.06584e-05	6.40818e-05	k__Bacteria;p__Cyanobacteria;c__Unclassified;o__Nostocales
c__Saprospiria;o__Saprospirales	3.39213e-05	2.60388e-05	3.28009e-05	3.39417e-05	3.31325e-05	3.1787e-05	5.53559e-05	3.05915e-05	3.97479e-05	3.86723e-05	4.45861e-05	5.03679e-05	3.76278e-05	0.000113292	3.59265e-05	7.17301e-05	2.78002e-05	3.4055e-05	5.66532e-05	3.51866e-05	4.17757e-05	6.04061e-05	7.91761e-05	4.06848e-05	k__Bacteria;p__Bacteroidetes;c__Saprospiria;o__Saprospirales
c__Aquificae;o__Aquificales	4.85772e-05	5.32247e-05	3.14414e-05	4.53531e-05	1.7539e-05	3.21612e-05	3.29429e-05	2.46287e-05	7.94526e-05	4.0349e-05	7.24142e-05	4.4035e-05	7.70846e-05	0.000111634	3.44685e-05	2.929e-05	1.57974e-05	2.74459e-05	5.04689e-05	3.68097e-05	3.5856e-05	6.49447e-05	2.58771e-05	3.56194e-05	k__Bacteria;p__Aquificae;c__Aquificae;o__Aquificales
c__Gammaproteobacteria;o__Cellvibrionales	2.40835e-05	1.89526e-05	1.92335e-05	2.59426e-05	2.04685e-05	1.44175e-05	2.29577e-05	2.01872e-05	2.32622e-05	1.33703e-05	2.57987e-05	2.8969e-05	2.14271e-05	0.000110724	2.01358e-05	1.51123e-05	1.54726e-05	1.46118e-05	2.17356e-05	2.37156e-05	2.42519e-05	2.0914e-05	1.58681e-05	3.06659e-05	k__Bacteria;p__Proteobacteria;c__Gammaproteobacteria;o__Cellvibrionales
c__Anaerolineae;o__Anaerolineales	5.82599e-05	5.17447e-05	6.09409e-05	9.68037e-05	4.73342e-05	4.93485e-05	5.38559e-05	5.16338e-05	9.76238e-05	2.35162e-05	5.65247e-05	7.49354e-05	0.000100492	7.58585e-05	4.3476e-05	3.82096e-05	4.06493e-05	5.99434e-05	7.81938e-05	6.33014e-05	7.73831e-05	4.43747e-05	4.24326e-05	8.53784e-05	k__Bacteria;p__Chloroflexi;c__Anaerolineae;o__Anaerolineales
c__Deltaproteobacteria;o__Syntrophobacterales	5.7461e-05	3.79198e-05	3.759e-05	4.85842e-05	2.27545e-05	3.68405e-05	5.15858e-05	4.87185e-05	5.45522e-05	4.16067e-05	5.22027e-05	4.7927e-05	9.9612e-05	6.88235e-05	4.01183e-05	3.88281e-05	2.64712e-05	3.60833e-05	4.91926e-05	5.60987e-05	3.735e-05	4.85215e-05	4.0717e-05	5.41637e-05	k__Bacteria;p__Proteobacteria;c__Deltaproteobacteria;o__Syntrophobacterales
c__Neocallimastigomycetes;o__Neocallimastigales	5.90102e-05	4.80255e-05	4.44102e-05	3.27778e-05	3.26466e-05	5.23077e-05	4.34148e-05	5.4488e-05	2.88256e-05	5.21264e-05	4.04555e-05	3.2355e-05	4.96513e-05	9.92636e-05	6.90769e-05	5.18875e-05	4.59986e-05	2.30126e-05	6.51871e-05	3.43871e-05	5.207e-05	4.58135e-05	4.0847e-05	4.92828e-05	k__Eukaryota;p__Chytridiomycota;c__Neocallimastigomycetes;o__Neocallimastigales
c__Gammaproteobacteria;o__Legionellales	2.46968e-05	2.60244e-05	2.22471e-05	5.48019e-05	1.4554e-05	2.80131e-05	4.12854e-05	9.74907e-05	3.58798e-05	3.16029e-05	3.03186e-05	3.38734e-05	3.68933e-05	2.79078e-05	3.51744e-05	4.2507e-05	2.0043e-05	3.58403e-05	4.10717e-05	2.90944e-05	1.22882e-05	5.82247e-05	3.08213e-05	2.93046e-05	k__Bacteria;p__Proteobacteria;c__Gammaproteobacteria;o__Legionellales
c__Unclassified;o__Synechococcales	5.98215e-05	3.26028e-05	3.29392e-05	4.26263e-05	1.65291e-05	2.80487e-05	3.0819e-05	1.71229e-05	4.62144e-05	3.64283e-05	3.82703e-05	5.70592e-05	8.70849e-05	5.81912e-05	3.48224e-05	6.08241e-05	2.01504e-05	1.95433e-05	5.96127e-05	4.26309e-05	3.16948e-05	3.74472e-05	3.99344e-05	5.18451e-05	k__Bacteria;p__Cyanobacteria;c__Unclassified;o__Synechococcales
c__Gammaproteobacteria;o__Xanthomonadales	4.09542e-05	6.6435e-05	2.90807e-05	4.41085e-05	4.43256e-05	5.03185e-05	4.88396e-05	5.55426e-05	5.3702e-05	4.39539e-05	5.66112e-05	6.85006e-05	6.26606e-05	6.68458e-05	4.0398e-05	6.20904e-05	8.17322e-05	3.86909e-05	4.05556e-05	5.22203e-05	3.96447e-05	4.60815e-05	5.11322e-05	4.53312e-05	k__Bacteria;p__Proteobacteria;c__Gammaproteobacteria;o__Xanthomonadales
c__Chlorobia;o__Chlorobiales	3.53484e-05	2.38541e-05	3.05821e-05	2.90456e-05	1.77964e-05	2.1942e-05	3.2421e-05	2.23947e-05	4.10556e-05	1.81462e-05	2.78858e-05	3.58299e-05	7.45591e-05	3.80818e-05	2.0803e-05	1.63567e-05	1.92413e-05	3.0104e-05	2.80693e-05	3.23761e-05	2.86988e-05	3.31561e-05	3.03206e-05	3.44905e-05	k__Bacteria;p__Chlorobi;c__Chlorobia;o__Chlorobiales
c__Glomeromycetes;o__Glomerales	2.76117e-05	6.99873e-05	1.60032e-05	1.54047e-05	1.62377e-06	1.53762e-05	1.42101e-05	2.73185e-05	3.01791e-05	7.87004e-06	2.29931e-05	1.86311e-05	6.71048e-05	3.24522e-05	2.37927e-05	1.49508e-05	3.16483e-05	1.25667e-05	3.32227e-05	1.57669e-05	1.46468e-05	1.34908e-05	5.84273e-06	5.28452e-05	k__Eukaryota;p__Mucoromycota;c__Glomeromycetes;o__Glomerales
c__Actinobacteria;o__Streptomycetales	4.10077e-05	3.30684e-05	3.63228e-05	4.70678e-05	2.24294e-05	5.28428e-05	5.12507e-05	2.93569e-05	5.05122e-05	4.04835e-05	5.47878e-05	4.0854e-05	6.73377e-05	5.3715e-05	3.85759e-05	4.30778e-05	4.05523e-05	3.14988e-05	5.9992e-05	3.9817e-05	5.17572e-05	6.50674e-05	6.25876e-05	4.54341e-05	k__Bacteria;p__Actinobacteria;c__Actinobacteria;o__Streptomycetales
c__Endomicrobia;o__Endomicrobiales	3.01879e-05	4.64743e-06	1.73016e-05	3.35177e-05	1.99495e-05	2.30934e-05	3.98298e-05	1.11397e-05	2.87795e-05	8.65113e-06	2.21004e-05	1.5805e-05	5.75103e-05	2.71073e-05	1.95906e-05	1.97239e-05	9.39817e-06	5.40356e-06	6.65701e-05	2.38165e-05	7.33454e-06	3.72396e-05	1.47476e-05	2.76418e-05	k__Bacteria;p__Elusimicrobia;c__Endomicrobia;o__Endomicrobiales
c__Oligoflexia;o__Bdellovibrionales	2.21109e-05	1.29788e-05	1.78321e-05	2.71337e-05	2.47067e-05	1.62779e-05	1.56545e-05	1.33187e-05	3.28102e-05	3.08129e-05	2.36435e-05	2.29705e-05	6.64144e-05	4.12758e-05	4.42675e-05	4.89703e-05	9.98692e-06	1.66322e-05	3.82881e-05	2.36081e-05	1.8343e-05	2.33817e-05	3.04587e-05	3.21729e-05	k__Bacteria;p__Proteobacteria;c__Oligoflexia;o__Bdellovibrionales
c__Gammaproteobacteria;o__Orbales	1.49402e-05	6.14921e-05	2.71082e-05	2.88098e-05	1.43185e-05	2.62992e-05	2.76922e-05	6.20993e-05	5.82736e-05	2.2652e-05	3.22412e-05	4.61648e-05	4.90611e-05	3.1751e-05	3.50579e-05	4.08212e-05	4.56265e-05	2.57946e-05	4.40864e-05	1.80025e-05	1.07457e-05	2.33383e-05	2.11334e-05	4.59165e-05	k__Bacteria;p__Proteobacteria;c__Gammaproteobacteria;o__Orbales
c__Actinobacteria;o__Streptosporangiales	2.31329e-05	1.27128e-05	1.37386e-05	2.09333e-05	1.43251e-05	2.18105e-05	1.71954e-05	9.54282e-06	2.2145e-05	2.06063e-05	2.74331e-05	2.02919e-05	3.54996e-05	5.88421e-05	1.97839e-05	1.43511e-05	1.43064e-05	2.50117e-05	2.23094e-05	1.81242e-05	6.05147e-05	2.5708e-05	2.21116e-05	3.70478e-05	k__Bacteria;p__Actinobacteria;c__Actinobacteria;o__Streptosporangiales
c__Alphaproteobacteria;o__Holosporales	1.37219e-05	1.63117e-05	1.7942e-05	4.14103e-05	7.54398e-07	1.07293e-05	2.51472e-05	1.51378e-05	4.64423e-05	1.89477e-05	4.4615e-05	2.54683e-05	5.66272e-05	2.16813e-05	2.64564e-05	2.05429e-05	1.06696e-05	8.98638e-06	3.45799e-05	2.59936e-05	2.14002e-06	2.86341e-05	1.54808e-05	3.78594e-05	k__Bacteria;p__Proteobacteria;c__Alphaproteobacteria;o__Holosporales
c__Actinobacteria;o__Propionibacteriales	3.86773e-05	1.71112e-05	2.82065e-05	2.61682e-05	2.09704e-05	4.18746e-05	2.62829e-05	2.0032e-05	3.02975e-05	4.01267e-05	2.67988e-05	3.3106e-05	3.18988e-05	2.53341e-05	2.67573e-05	2.5233e-05	2.04382e-05	2.89636e-05	3.6493e-05	3.83916e-05	5.28244e-05	3.2985e-05	3.23988e-05	3.72491e-05	k__Bacteria;p__Actinobacteria;c__Actinobacteria;o__Propionibacteriales
c__Alphaproteobacteria;o__Caulobacterales	2.09639e-05	1.07961e-05	1.39038e-05	5.24235e-05	9.6441e-06	2.24786e-05	2.62652e-05	1.51296e-05	3.733e-05	3.8499e-05	2.35282e-05	2.52773e-05	3.37581e-05	2.56719e-05	4.30447e-05	2.14568e-05	1.00024e-05	1.19578e-05	4.82663e-05	3.45546e-05	8.53424e-06	5.11485e-05	2.38824e-05	3.24258e-05	k__Bacteria;p__Proteobacteria;c__Alphaproteobacteria;o__Caulobacterales
c__Unclassified;o__Bacteroidetes Order II. Incertae sedis	1.6689e-05	5.84229e-06	9.57405e-06	1.33262e-05	6.61151e-06	2.35771e-05	1.2734e-05	3.42244e-06	1.06878e-05	1.91522e-05	1.15704e-05	1.12168e-05	4.89376e-05	2.44153e-05	1.24279e-05	9.49932e-06	9.30174e-06	5.77654e-06	1.56854e-05	1.31082e-05	1.47754e-05	1.25875e-05	1.2411e-05	1.7401e-05	k__Bacteria;p__Bacteroidetes;c__Unclassified;o__Bacteroidetes Order II. Incertae sedis
c__Betaproteobacteria;o__Rhodocyclales	1.19649e-05	1.63319e-05	1.24709e-05	2.25335e-05	1.54501e-05	1.88598e-05	1.38671e-05	1.21717e-05	2.26629e-05	2.99369e-05	1.92541e-05	2.31883e-05	4.80316e-05	4.11628e-05	1.53479e-05	2.06554e-05	1.58717e-05	2.39465e-05	1.40935e-05	2.25006e-05	2.1077e-05	1.49682e-05	2.0099e-05	2.53622e-05	k__Bacteria;p__Proteobacteria;c__Betaproteobacteria;o__Rhodocyclales
c__Nitrospira;o__Nitrospirales	3.6807e-05	2.68153e-05	2.4854e-05	2.60289e-05	1.28834e-05	1.63563e-05	2.77326e-05	1.60867e-05	4.15247e-05	1.78643e-05	2.54552e-05	4.75344e-05	4.21737e-05	3.28346e-05	1.75504e-05	1.17577e-05	1.28594e-05	1.94334e-05	3.32996e-05	2.07896e-05	1.65286e-05	3.22069e-05	1.37273e-05	4.02525e-05	k__Bacteria;p__Nitrospirae;c__Nitrospira;o__Nitrospirales
c__Lentisphaeria;o__Lentisphaerales	8.286e-06	6.11411e-06	4.22394e-06	7.38176e-06	3.52534e-06	5.00458e-06	8.61444e-06	2.91656e-06	1.23432e-05	4.26109e-06	6.90239e-06	4.19904e-06	4.60414e-05	2.01879e-05	5.9379e-06	5.2323e-06	2.7264e-06	3.33502e-06	6.55914e-06	1.04433e-05	3.22241e-06	3.44646e-06	3.13125e-06	1.11671e-05	k__Bacteria;p__Lentisphaerae;c__Lentisphaeria;o__Lentisphaerales
c__Deinococci;o__Deinococcales	1.42725e-05	4.67721e-06	1.00035e-05	1.32036e-05	1.55875e-06	6.35294e-06	7.77916e-06	5.00638e-06	1.06338e-05	3.8114e-06	9.30625e-06	9.88383e-06	4.51176e-05	2.76609e-05	1.17569e-05	6.7571e-06	4.00628e-06	3.41728e-06	1.54461e-05	8.68802e-06	8.83992e-06	8.53723e-06	5.77651e-06	9.25966e-06	k__Bacteria;p__Deinococcus-Thermus;c__Deinococci;o__Deinococcales
c__Acidobacteriia;o__Acidobacteriales	1.94598e-05	1.37228e-05	1.82151e-05	2.75497e-05	4.16667e-06	1.34789e-05	1.4639e-05	8.71212e-06	2.51148e-05	4.91713e-06	1.86864e-05	1.69937e-05	4.43228e-05	2.82903e-05	1.45219e-05	1.36114e-05	6.86833e-06	9.88851e-06	2.13408e-05	1.66552e-05	2.14158e-05	1.2885e-05	9.74002e-06	2.83105e-05	k__Bacteria;p__Acidobacteria;c__Acidobacteriia;o__Acidobacteriales
c__Unclassified;o__Haloplasmatales	4.00703e-05	2.72756e-05	2.77792e-05	4.01123e-05	2.53913e-05	2.51502e-05	2.85162e-05	3.52263e-05	4.28499e-05	2.99236e-05	3.08898e-05	3.43103e-05	3.76758e-05	3.71277e-05	2.79109e-05	1.78589e-05	1.95581e-05	2.13996e-05	2.57519e-05	2.68254e-05	1.34929e-05	1.67586e-05	1.67214e-05	3.94498e-05	k__Bacteria;p__Unclassified;c__Unclassified;o__Haloplasmatales
c__Thermotogae;o__Thermotogales	3.00539e-05	2.47507e-05	3.04346e-05	3.29941e-05	1.4293e-05	2.95933e-05	2.47655e-05	2.01917e-05	3.40247e-05	1.81106e-05	2.60635e-05	2.93029e-05	3.79639e-05	4.09579e-05	3.14998e-05	3.06257e-05	2.3058e-05	1.74916e-05	3.6328e-05	2.88227e-05	2.83262e-05	3.21311e-05	2.31734e-05	2.99609e-05	k__Bacteria;p__Thermotogae;c__Thermotogae;o__Thermotogales
c__Oligoflexia;o__Bacteriovoracales	3.53535e-05	2.54441e-05	1.88635e-05	9.11827e-06	2.90411e-05	1.98245e-05	1.61049e-05	1.43872e-05	3.96941e-05	3.66307e-05	2.47454e-05	2.62996e-05	2.94032e-05	3.33253e-05	3.88107e-05	3.91378e-05	1.41664e-05	1.43403e-05	2.50262e-05	2.13235e-05	2.0493e-05	2.21087e-05	3.40696e-05	2.49492e-05	k__Bacteria;p__Proteobacteria;c__Oligoflexia;o__Bacteriovoracales
c__Deltaproteobacteria;o__Desulfurellales	1.82416e-05	8.69999e-06	1.31731e-05	2.31815e-05	1.13484e-05	9.90432e-06	8.87049e-06	9.39264e-06	2.04582e-05	2.14557e-05	1.68042e-05	1.32923e-05	2.41297e-05	1.38393e-05	1.47154e-05	1.20656e-05	1.54329e-05	8.97362e-06	3.80468e-05	1.5727e-05	3.37065e-06	1.83507e-05	1.88721e-05	1.84196e-05	k__Bacteria;p__Proteobacteria;c__Deltaproteobacteria;o__Desulfurellales
c__Chitinispirillia;o__Chitinispirillales	8.28175e-06	5.04401e-06	5.58965e-06	4.80409e-06	7.25319e-07	2.83485e-06	2.19226e-06	5.98352e-06	1.14601e-05	1.32254e-06	4.82284e-06	7.69427e-06	3.75071e-05	2.03949e-05	2.91397e-06	3.88803e-06	3.9692e-06	1.55314e-06	6.07724e-06	4.4676e-06	4.84408e-06	2.42211e-06	3.37554e-06	7.85397e-06	k__Bacteria;p__Fibrobacteres;c__Chitinispirillia;o__Chitinispirillales
c__Thermodesulfobacteria;o__Thermodesulfobacteriales	1.29916e-05	7.67201e-06	7.58843e-06	1.61854e-05	4.30394e-06	1.02065e-05	6.35597e-06	1.08495e-05	1.28433e-05	1.08194e-05	1.12526e-05	1.06716e-05	3.44103e-05	2.19327e-05	8.97791e-06	9.82891e-06	6.251e-06	7.18997e-06	9.80048e-06	9.4242e-06	4.85277e-06	9.28432e-06	5.92222e-06	1.25853e-05	k__Bacteria;p__Thermodesulfobacteria;c__Thermodesulfobacteria;o__Thermodesulfobacteriales
c__Archaeoglobi;o__Archaeoglobales	1.29608e-05	8.32671e-06	1.09299e-05	8.52132e-06	2.9772e-06	8.78669e-06	9.53175e-06	6.94248e-06	1.21365e-05	3.52894e-06	1.09894e-05	1.21065e-05	1.69032e-05	9.25534e-06	1.77424e-05	1.49598e-05	5.94307e-06	6.09299e-06	1.72116e-05	1.05232e-05	5.50128e-06	9.16837e-06	8.7587e-06	3.42381e-05	k__Archaea;p__Euryarchaeota;c__Archaeoglobi;o__Archaeoglobales
c__Alphaproteobacteria;o__Kordiimonadales	7.76044e-06	4.4099e-06	7.13167e-06	3.3705e-05	9.27745e-07	8.81701e-06	1.33401e-05	5.15014e-06	2.50062e-05	1.03597e-05	1.43754e-05	1.59068e-05	1.65902e-05	1.04985e-05	2.35199e-05	9.60061e-06	1.65094e-06	6.64892e-06	2.26407e-05	1.59269e-05	1.25347e-06	1.51488e-05	1.4543e-05	1.43672e-05	k__Bacteria;p__Proteobacteria;c__Alphaproteobacteria;o__Kordiimonadales
c__Deinococci;o__Thermales	1.1063e-05	7.77838e-06	1.01559e-05	1.60065e-05	6.91873e-06	7.54556e-06	9.40947e-06	9.05469e-06	2.1653e-05	5.76346e-06	8.797e-06	1.5599e-05	3.25583e-05	1.6814e-05	1.03676e-05	9.2625e-06	7.86232e-06	5.81921e-06	1.26342e-05	1.12669e-05	1.10452e-05	8.81172e-06	7.39066e-06	9.88045e-06	k__Bacteria;p__Deinococcus-Thermus;c__Deinococci;o__Thermales
c__Unclassified;o__Mucorales	2.75713e-05	3.15816e-05	6.76293e-06	9.48056e-06	2.24851e-06	1.23015e-05	1.27854e-05	2.39566e-05	1.50645e-05	5.72608e-06	1.10602e-05	1.07232e-05	2.72554e-05	1.50696e-05	9.87476e-06	1.85103e-05	1.48326e-05	7.8996e-06	1.69946e-05	1.03057e-05	5.43254e-06	6.42505e-06	9.65185e-06	2.91536e-05	k__Eukaryota;p__Mucoromycota;c__Unclassified;o__Mucorales
c__Planctomycetia;o__Candidatus Brocadiales	1.30605e-05	7.70153e-06	1.26537e-05	1.63366e-05	3.08735e-05	1.22724e-05	1.63096e-05	2.1315e-05	1.69852e-05	1.00086e-05	1.11413e-05	1.89188e-05	1.72695e-05	1.50197e-05	9.1865e-06	1.29117e-05	5.43194e-06	1.15825e-05	1.07479e-05	1.49904e-05	1.39169e-05	8.92261e-06	9.01567e-06	2.55655e-05	k__Bacteria;p__Planctomycetes;c__Planctomycetia;o__Candidatus Brocadiales
c__Thermotogae;o__Petrotogales	2.23551e-05	1.50537e-05	1.62002e-05	2.04469e-05	1.92627e-05	1.67642e-05	1.63044e-05	2.45644e-05	1.77971e-05	1.64897e-05	2.70576e-05	2.46363e-05	2.29502e-05	2.28716e-05	1.88659e-05	1.48761e-05	2.99801e-05	1.31862e-05	2.63789e-05	1.78044e-05	1.44154e-05	2.01257e-05	1.55981e-05	2.3569e-05	k__Bacteria;p__Thermotogae;c__Thermotogae;o__Petrotogales
c__Thermococci;o__Thermococcales	7.68208e-06	8.57723e-06	7.11306e-06	1.5226e-05	3.29195e-06	5.86198e-06	6.17922e-06	8.13132e-06	1.35408e-05	1.38552e-05	8.29721e-06	1.33492e-05	2.9458e-05	1.66962e-05	8.40369e-06	4.89221e-06	5.26256e-06	9.92182e-06	1.03695e-05	8.65074e-06	7.92873e-06	6.64182e-06	3.4467e-06	2.39987e-05	k__Archaea;p__Euryarchaeota;c__Thermococci;o__Thermococcales
c__Chloroflexia;o__Chloroflexales	1.04188e-05	8.39425e-06	1.10343e-05	1.63721e-05	1.2486e-05	1.05921e-05	1.55856e-05	4.60693e-06	1.23781e-05	5.90335e-06	1.27006e-05	7.83049e-06	2.78058e-05	1.64882e-05	1.28692e-05	7.9364e-06	5.74997e-06	1.1327e-05	2.91711e-05	1.27948e-05	2.32502e-05	1.47874e-05	6.13803e-06	1.62275e-05	k__Bacteria;p__Chloroflexi;c__Chloroflexia;o__Chloroflexales
c__Actinobacteria;o__Jiangellales	1.82264e-06	1.27848e-06	2.69709e-06	3.68871e-06	0	1.69767e-06	2.54527e-06	1.62395e-06	3.03251e-06	6.93077e-07	2.50967e-06	2.05597e-06	2.87095e-05	1.15763e-05	1.1039e-06	1.64684e-06	4.4708e-07	4.95525e-07	1.82185e-06	3.34606e-06	3.3718e-06	1.39886e-06	9.32245e-07	2.98565e-06	k__Bacteria;p__Actinobacteria;c__Actinobacteria;o__Jiangellales
c__Monoblepharidomycetes;o__Monoblepharidales	2.81399e-05	1.08254e-05	3.38639e-06	4.77553e-06	3.83626e-06	1.18762e-05	1.29464e-05	9.37141e-06	4.45094e-06	6.11335e-06	2.50707e-06	3.22757e-06	5.72962e-06	6.52364e-06	4.73781e-06	1.22679e-05	6.93608e-06	3.30082e-06	6.46948e-06	6.6454e-06	1.73952e-06	6.4876e-06	7.86678e-06	5.84497e-06	k__Eukaryota;p__Chytridiomycota;c__Monoblepharidomycetes;o__Monoblepharidales
c__Acidithiobacillia;o__Acidithiobacillales	8.02729e-06	1.22924e-05	6.12962e-06	1.03701e-05	4.10487e-06	7.8096e-06	6.38536e-06	9.74401e-06	7.82454e-06	2.52625e-05	8.28012e-06	9.43362e-06	2.69724e-05	1.49929e-05	7.69077e-06	3.21075e-06	6.5074e-06	8.63343e-06	8.66337e-06	5.55949e-06	6.61579e-06	1.40718e-05	5.34045e-06	7.96832e-06	k__Bacteria;p__Proteobacteria;c__Acidithiobacillia;o__Acidithiobacillales
c__Aquificae;o__Desulfurobacteriales	2.68807e-05	1.18474e-05	1.23965e-05	1.41897e-05	1.66723e-05	1.13932e-05	1.49597e-05	8.59061e-06	1.43719e-05	1.60014e-05	1.98324e-05	2.03976e-05	2.4511e-05	2.4368e-05	2.09745e-05	2.5084e-05	6.72389e-06	2.34452e-06	2.35763e-05	1.60441e-05	7.24851e-06	1.30196e-05	2.37571e-05	1.51618e-05	k__Bacteria;p__Aquificae;c__Aquificae;o__Desulfurobacteriales
c__Methanococci;o__Methanococcales	4.81532e-06	6.94717e-06	9.5224e-06	8.18199e-06	3.74605e-06	7.20495e-06	3.97935e-06	3.65058e-06	5.9029e-06	4.78828e-06	5.35331e-06	1.10199e-05	2.39859e-05	1.49744e-05	1.60097e-05	1.24688e-05	5.93095e-06	9.18336e-06	1.25785e-05	9.96066e-06	5.27365e-06	3.60615e-06	4.13485e-06	9.60582e-06	k__Archaea;p__Euryarchaeota;c__Methanococci;o__Methanococcales
c__Hydrogenophilalia;o__Hydrogenophilales	7.36887e-06	2.10068e-06	3.47164e-06	5.72482e-06	4.3448e-06	3.54443e-06	7.92195e-06	2.4726e-06	3.88324e-06	2.75764e-06	4.83896e-06	4.52858e-06	2.33662e-05	1.00175e-05	2.78663e-06	4.06719e-06	2.45692e-06	1.37517e-06	7.45755e-06	5.77871e-06	1.73431e-06	1.07872e-05	4.53581e-06	4.21742e-06	k__Bacteria;p__Proteobacteria;c__Hydrogenophilalia;o__Hydrogenophilales
c__Unclassified;o__Chroococcales	1.45103e-05	7.95409e-06	8.02678e-06	1.51819e-05	9.86503e-06	2.32715e-05	1.40171e-05	1.33781e-05	1.8556e-05	1.92594e-05	1.66782e-05	1.63488e-05	1.46102e-05	1.72151e-05	1.38727e-05	1.40857e-05	8.64644e-06	1.07263e-05	1.46124e-05	1.38676e-05	6.56479e-06	2.07558e-05	1.1631e-05	1.64422e-05	k__Bacteria;p__Cyanobacteria;c__Unclassified;o__Chroococcales
c__Methanomicrobia;o__Methanocellales	2.10064e-06	1.26711e-05	4.81461e-06	3.6733e-06	1.29192e-06	1.19254e-06	1.00388e-06	6.87922e-06	4.87679e-06	8.78634e-07	2.84776e-06	3.47743e-06	2.31483e-05	1.04511e-05	2.73572e-06	3.52476e-06	2.1207e-06	1.43594e-06	2.85437e-06	3.34636e-06	1.84003e-06	1.68368e-06	2.24304e-06	1.69834e-06	k__Archaea;p__Euryarchaeota;c__Methanomicrobia;o__Methanocellales
c__Saccharomycetes;o__Saccharomycetales	2.25918e-05	1.97875e-05	6.16426e-06	4.43623e-06	2.35779e-06	7.68811e-06	6.49632e-06	6.585e-06	8.45887e-06	3.11143e-06	3.61606e-06	4.15938e-06	1.16944e-05	7.71778e-06	3.76012e-06	9.73138e-06	7.71351e-06	2.18337e-06	7.05633e-06	5.30147e-06	3.44999e-06	3.72541e-06	7.10664e-06	1.4322e-05	k__Eukaryota;p__Ascomycota;c__Saccharomycetes;o__Saccharomycetales
c__Thermoprotei;o__Thermoproteales	3.42849e-06	1.75643e-06	4.87556e-06	3.63916e-06	1.23662e-06	2.4866e-06	2.34186e-06	1.89669e-06	9.69547e-06	2.23949e-05	3.73979e-06	5.21601e-06	9.25855e-06	5.2751e-06	1.51979e-07	6.64135e-06	1.40251e-06	2.10179e-06	1.05174e-05	7.48638e-06	1.44659e-06	1.1663e-05	2.90391e-06	3.46107e-06	k__Archaea;p__Crenarchaeota;c__Thermoprotei;o__Thermoproteales
c__Clostridia;o__Natranaerobiales	7.72524e-06	1.06755e-05	7.35095e-06	2.22789e-05	7.70128e-06	5.18163e-06	1.01499e-05	6.02544e-06	1.17816e-05	9.14893e-06	1.1875e-05	6.66145e-06	1.11285e-05	9.55735e-06	8.75912e-06	7.97536e-06	3.90855e-06	5.39388e-06	1.03393e-05	8.1521e-06	3.40398e-06	1.56192e-05	5.47187e-06	1.02205e-05	k__Bacteria;p__Firmicutes;c__Clostridia;o__Natranaerobiales
c__Chlamydiia;o__Parachlamydiales	5.74372e-06	7.3772e-06	7.16189e-06	1.01364e-05	9.86389e-07	5.54355e-06	6.54877e-06	4.7524e-06	2.2266e-05	1.79583e-06	1.56151e-05	6.91969e-06	1.61045e-05	9.86534e-06	1.19825e-05	8.58809e-06	2.48111e-06	9.19489e-06	1.02279e-05	5.81879e-06	1.0426e-06	3.65195e-06	5.53128e-06	1.19983e-05	k__Bacteria;p__Chlamydiae;c__Chlamydiia;o__Parachlamydiales
c__Alphaproteobacteria;o__Kiloniellales	6.79649e-06	5.85734e-06	6.96845e-06	1.30212e-05	1.39328e-06	6.06452e-06	1.75961e-05	6.16588e-06	2.21944e-05	1.48009e-05	1.24333e-05	1.52367e-05	1.79745e-05	1.05336e-05	1.75194e-05	8.43048e-06	2.2573e-06	6.41891e-06	1.52887e-05	1.19744e-05	1.37723e-06	1.85345e-05	1.28732e-05	1.45567e-05	k__Bacteria;p__Proteobacteria;c__Alphaproteobacteria;o__Kiloniellales
c__Solibacteres;o__Solibacterales	4.32599e-06	5.46256e-06	2.8354e-06	2.78315e-06	1.7231e-06	1.17949e-06	3.60818e-06	4.21075e-06	6.21388e-06	4.37747e-06	7.38119e-06	4.83156e-06	2.21055e-05	1.00089e-05	4.06423e-06	1.79743e-06	2.56658e-06	4.53775e-06	6.10794e-06	3.1564e-06	1.73711e-06	2.07775e-06	4.74343e-06	5.36737e-06	k__Bacteria;p__Acidobacteria;c__Solibacteres;o__Solibacterales
c__Dehalococcoidia;o__Dehalococcoidales	2.20811e-05	1.0467e-05	1.43894e-05	1.36435e-05	1.25109e-05	1.15426e-05	1.29906e-05	9.7504e-06	1.8131e-05	1.40516e-05	1.73251e-05	1.77155e-05	2.1353e-05	1.29904e-05	6.98703e-06	5.70914e-06	1.16626e-05	1.21684e-05	1.82147e-05	1.30604e-05	1.46432e-05	7.39297e-06	7.68395e-06	2.15877e-05	k__Bacteria;p__Chloroflexi;c__Dehalococcoidia;o__Dehalococcoidales
c__Deltaproteobacteria;o__Desulfarculales	4.86113e-06	7.0325e-06	3.45642e-06	8.60248e-06	1.75308e-06	2.36914e-06	3.18409e-06	6.21546e-06	1.05404e-05	2.41076e-06	9.10642e-06	8.46441e-06	2.17589e-05	1.10217e-05	2.7614e-06	2.21461e-06	4.07336e-06	4.12556e-06	3.83165e-06	4.22875e-06	5.57407e-06	3.303e-06	2.55442e-06	6.16439e-06	k__Bacteria;p__Proteobacteria;c__Deltaproteobacteria;o__Desulfarculales
c__Actinobacteria;o__Pseudonocardiales	1.86298e-05	1.07105e-05	1.14881e-05	1.35775e-05	1.26312e-05	1.58168e-05	1.47397e-05	1.07491e-05	1.27715e-05	8.22213e-06	1.42943e-05	1.50199e-05	1.51542e-05	2.16431e-05	1.61233e-05	1.21451e-05	1.00852e-05	8.71492e-06	1.0717e-05	1.63728e-05	1.37242e-05	1.40807e-05	2.11985e-05	1.38134e-05	k__Bacteria;p__Actinobacteria;c__Actinobacteria;o__Pseudonocardiales
c__Oligoflexia;o__Oligoflexales	5.44098e-06	1.67809e-06	3.71106e-06	2.10948e-05	2.48562e-06	6.73787e-06	9.48102e-06	1.98717e-06	1.32594e-05	1.91688e-05	6.78753e-06	4.64521e-06	8.18765e-06	6.32688e-06	1.56821e-05	8.00762e-06	6.63934e-07	3.7372e-06	1.12676e-05	9.47114e-06	1.94193e-06	1.67168e-05	6.41059e-06	7.7572e-06	k__Bacteria;p__Proteobacteria;c__Oligoflexia;o__Oligoflexales
c__Calditrichae;o__Calditrichales	6.78814e-06	1.05493e-05	1.90439e-05	1.49443e-05	1.97446e-05	7.578e-06	1.77118e-05	1.94754e-05	1.50853e-05	1.39331e-06	1.66988e-05	1.38216e-05	8.0642e-06	1.01045e-05	5.33569e-06	6.59298e-06	8.18396e-06	5.74487e-06	1.43313e-05	1.44474e-05	9.83305e-06	6.70799e-06	5.873e-06	1.15677e-05	k__Bacteria;p__Calditrichaeota;c__Calditrichae;o__Calditrichales
c__Spartobacteria;o__Chthoniobacterales	4.90025e-06	4.15587e-06	4.27941e-06	5.80501e-06	1.97193e-06	2.96561e-06	6.61549e-06	3.36168e-06	1.32826e-05	2.77479e-06	5.06422e-06	1.9391e-05	1.16113e-05	1.5264e-05	4.76627e-06	1.4176e-06	2.0138e-06	2.42994e-06	5.42593e-06	6.04676e-06	6.03855e-06	3.88306e-06	1.97414e-06	1.09115e-05	k__Bacteria;p__Verrucomicrobia;c__Spartobacteria;o__Chthoniobacterales
c__Thermomicrobia;o__Sphaerobacterales	4.22301e-06	4.19179e-06	3.48213e-06	4.96146e-06	3.05889e-06	5.93781e-06	2.06236e-06	1.31259e-06	3.54289e-06	7.61148e-06	2.87288e-06	3.82034e-06	5.628e-06	2.21073e-06	3.14506e-06	3.81303e-06	4.85995e-06	1.26141e-06	1.79958e-05	5.37757e-06	1.41662e-05	4.82322e-06	4.15937e-06	9.85014e-06	k__Bacteria;p__Chloroflexi;c__Thermomicrobia;o__Sphaerobacterales
c__Ignavibacteria;o__Ignavibacteriales	1.50221e-05	1.67914e-05	1.28159e-05	1.43301e-05	6.55553e-06	1.01446e-05	1.1748e-05	9.11453e-06	1.23207e-05	6.27084e-06	8.96661e-06	1.68963e-05	1.78103e-05	1.58916e-05	9.67051e-06	6.8669e-06	5.85352e-06	6.77112e-06	1.31985e-05	9.1082e-06	1.08106e-05	4.96334e-06	6.70821e-06	1.67078e-05	k__Bacteria;p__Ignavibacteriae;c__Ignavibacteria;o__Ignavibacteriales
c__Actinobacteria;o__Micromonosporales	1.33676e-05	7.29101e-06	1.14459e-05	1.33517e-05	5.35525e-06	9.53287e-06	9.63035e-06	8.10445e-06	1.65843e-05	4.96357e-06	8.79088e-06	1.25735e-05	1.59276e-05	1.26536e-05	1.1859e-05	8.81225e-06	5.42235e-06	8.95264e-06	1.29229e-05	1.24732e-05	9.59556e-06	1.77113e-05	1.03226e-05	1.48571e-05	k__Bacteria;p__Actinobacteria;c__Actinobacteria;o__Micromonosporales
c__Zetaproteobacteria;o__Mariprofundales	3.85105e-06	4.29883e-07	2.48212e-06	8.29765e-06	1.87023e-06	2.55355e-06	1.88379e-06	1.86415e-06	1.45214e-06	2.32976e-06	1.78279e-06	1.11364e-06	1.76908e-05	7.456e-06	3.73992e-06	4.17356e-06	1.1664e-06	7.16759e-07	4.51408e-06	2.02816e-06	9.19307e-07	7.09975e-06	1.68457e-06	2.35937e-06	k__Bacteria;p__Proteobacteria;c__Zetaproteobacteria;o__Mariprofundales
c__Thermotogae;o__Kosmotogales	1.61911e-05	1.00904e-05	7.70725e-06	1.40816e-05	4.51667e-06	6.91749e-06	9.39865e-06	8.14484e-06	1.30165e-05	4.85844e-06	1.76243e-05	1.20307e-05	8.77167e-06	8.76756e-06	8.26072e-06	7.54071e-06	4.29519e-06	3.5833e-06	1.12036e-05	8.78099e-06	6.35271e-06	7.85291e-06	4.55904e-06	1.05387e-05	k__Bacteria;p__Thermotogae;c__Thermotogae;o__Kosmotogales
c__Gloeobacteria;o__Gloeobacterales	4.55155e-07	1.53621e-07	1.61243e-07	5.3958e-07	0	0	7.40974e-07	0	1.1479e-06	3.74346e-07	4.55379e-07	2.35642e-07	1.73576e-05	7.41269e-06	2.82772e-07	0	5.15163e-07	3.67762e-07	0	4.09424e-07	2.92952e-07	1.94445e-07	0	4.81032e-07	k__Bacteria;p__Cyanobacteria;c__Gloeobacteria;o__Gloeobacterales
c__Gammaproteobacteria;o__Nevskiales	2.48361e-06	2.85928e-06	3.05194e-06	1.72696e-05	6.76655e-06	3.67615e-06	6.88709e-06	1.07444e-05	8.00826e-06	4.11099e-06	3.52824e-06	2.86345e-06	5.615e-06	2.55463e-06	3.96185e-06	2.86038e-06	1.06189e-06	5.03078e-06	6.20153e-06	7.28483e-06	7.14271e-06	1.26662e-05	1.56598e-06	6.72046e-06	k__Bacteria;p__Proteobacteria;c__Gammaproteobacteria;o__Nevskiales
c__Alphaproteobacteria;o__Sneathiellales	4.82072e-06	1.80345e-06	2.74048e-06	1.27502e-05	1.08727e-06	3.94841e-06	1.004e-05	1.91107e-06	1.68731e-05	1.20751e-05	5.92582e-06	9.56712e-06	7.83375e-06	6.08045e-06	1.28636e-05	3.56593e-06	8.17968e-07	3.46608e-06	1.62941e-05	9.06712e-06	8.58572e-07	1.10523e-05	8.37842e-06	1.05288e-05	k__Bacteria;p__Proteobacteria;c__Alphaproteobacteria;o__Sneathiellales
c__Unclassified;o__Harpellales	6.37453e-06	1.54256e-05	1.95019e-06	2.75043e-06	5.16818e-08	2.60723e-06	2.9505e-06	5.07201e-06	6.61609e-06	1.02973e-06	2.44037e-06	2.69874e-06	1.3027e-05	7.47939e-06	2.12847e-06	1.84925e-06	4.39857e-06	2.58151e-06	4.94882e-06	2.407e-06	2.64458e-06	2.61684e-06	3.865e-07	7.89471e-06	k__Eukaryota;p__Zoopagomycota;c__Unclassified;o__Harpellales
c__Chrysiogenetes;o__Chrysiogenales	6.07286e-07	1.0217e-06	1.29976e-06	3.7768e-06	4.04283e-06	3.80326e-06	4.65359e-06	1.32072e-05	4.40303e-06	1.41626e-06	1.71035e-06	2.27976e-06	9.71505e-07	4.45761e-06	5.11236e-06	1.37738e-06	8.41312e-07	3.88015e-06	1.17242e-06	9.21005e-07	1.82433e-06	9.83474e-06	3.88173e-06	2.72016e-06	k__Bacteria;p__Chrysiogenetes;c__Chrysiogenetes;o__Chrysiogenales
c__Ktedonobacteria;o__Ktedonobacterales	3.66681e-06	3.09581e-06	3.15507e-06	5.20598e-06	7.49788e-07	1.70734e-06	7.79509e-07	4.6837e-06	6.10457e-06	4.85213e-07	2.23634e-06	1.3289e-06	3.48475e-06	1.51266e-06	3.5839e-07	5.31791e-06	1.24082e-06	8.72077e-07	2.62282e-06	3.38781e-06	2.49819e-06	1.29495e-06	1.30589e-05	9.00855e-06	k__Bacteria;p__Chloroflexi;c__Ktedonobacteria;o__Ktedonobacterales
c__Halobacteria;o__Haloferacales	5.41461e-06	7.54938e-06	4.77835e-06	4.40918e-06	4.23404e-06	5.36994e-06	3.83816e-06	2.00933e-06	1.28759e-05	1.14458e-05	6.96959e-06	7.2282e-06	1.02962e-05	5.17364e-06	5.67274e-06	2.72561e-06	4.76618e-06	6.15584e-06	5.40147e-06	4.43674e-06	4.5637e-06	4.4821e-06	6.4109e-06	1.15078e-05	k__Archaea;p__Euryarchaeota;c__Halobacteria;o__Haloferacales
c__Chytridiomycetes;o__Spizellomycetales	6.93366e-06	7.44037e-06	3.612e-07	2.02242e-06	7.76679e-07	2.22693e-06	3.08455e-06	1.28462e-05	3.42448e-06	1.75779e-06	1.15202e-06	2.47662e-06	4.35886e-06	3.57363e-06	1.74289e-06	5.14985e-06	1.95194e-06	7.81842e-07	2.68009e-06	2.15216e-06	2.46303e-06	2.28715e-06	3.9947e-06	3.59939e-06	k__Eukaryota;p__Chytridiomycota;c__Chytridiomycetes;o__Spizellomycetales
c__Unclassified;o__Candidatus Altiarchaeales	5.98237e-06	1.97292e-06	5.0257e-06	4.47934e-06	3.45797e-06	5.51654e-06	5.86364e-06	8.44909e-06	4.60703e-06	1.92552e-06	4.85965e-06	7.14418e-06	7.90061e-06	6.08664e-06	5.29677e-06	3.22476e-06	3.12527e-06	3.5791e-06	3.80212e-06	2.91313e-06	1.26078e-05	5.29828e-06	2.82546e-06	3.08567e-06	k__Archaea;p__Euryarchaeota;c__Unclassified;o__Candidatus Altiarchaeales
c__Halobacteria;o__Natrialbales	9.5266e-06	8.95128e-06	4.99176e-06	5.4961e-06	3.24869e-06	3.83156e-06	5.22115e-06	4.58977e-06	1.14803e-05	2.12218e-06	4.98237e-06	6.63774e-06	8.1486e-06	1.0138e-05	6.04915e-06	3.49211e-06	3.3587e-06	5.1967e-06	8.53616e-06	3.7431e-06	7.05274e-06	7.60909e-06	3.34255e-06	1.2522e-05	k__Archaea;p__Euryarchaeota;c__Halobacteria;o__Natrialbales
c__Unclassified;o__Mortierellales	1.22291e-05	1.06225e-05	1.98809e-06	2.5499e-06	6.96066e-07	4.96925e-06	4.66237e-06	5.86887e-06	4.87431e-06	1.50018e-06	1.31776e-06	4.1891e-06	9.33934e-06	3.93312e-06	5.54589e-07	5.33297e-06	6.212e-06	8.37176e-07	5.06633e-06	2.73159e-06	2.42167e-06	2.44342e-06	2.43589e-06	1.02319e-05	k__Eukaryota;p__Mucoromycota;c__Unclassified;o__Mortierellales
c__Basidiobolomycetes;o__Basidiobolales	1.18836e-05	7.69312e-06	2.5811e-06	4.46138e-06	5.89953e-07	4.56156e-06	7.0381e-06	6.67481e-06	2.79626e-06	3.00945e-06	4.4674e-06	3.12954e-06	1.03966e-05	5.1591e-06	5.63763e-06	5.15819e-06	2.68657e-06	1.79825e-06	4.82686e-06	4.70979e-06	1.72874e-06	2.67979e-06	3.65053e-06	6.26027e-06	k__Eukaryota;p__Zoopagomycota;c__Basidiobolomycetes;o__Basidiobolales
c__Actinobacteria;o__Geodermatophilales	1.18081e-06	1.37789e-06	1.77322e-06	4.57706e-06	2.06896e-06	2.45198e-06	3.04511e-06	1.99537e-06	2.57559e-06	2.36501e-06	1.08943e-06	2.01232e-06	1.11623e-05	7.29369e-06	9.47842e-07	1.6803e-06	4.27152e-07	4.59569e-06	1.70488e-06	8.81104e-07	3.51963e-06	8.96611e-06	1.64714e-06	1.93405e-06	k__Bacteria;p__Actinobacteria;c__Actinobacteria;o__Geodermatophilales
c__Dictyoglomia;o__Dictyoglomales	3.38365e-06	4.72545e-06	4.64124e-06	1.08899e-05	2.87033e-06	4.25139e-06	4.86785e-06	3.53115e-06	1.03257e-05	1.79943e-06	4.38479e-06	4.38099e-06	7.50947e-06	6.52989e-06	4.69867e-06	3.72904e-06	4.47319e-06	3.71229e-06	8.0168e-06	4.30247e-06	8.89938e-06	2.85008e-06	3.63244e-06	1.1066e-05	k__Bacteria;p__Dictyoglomi;c__Dictyoglomia;o__Dictyoglomales
c__Limnochordia;o__Limnochordales	2.32436e-06	1.30919e-06	1.95374e-06	1.50291e-06	8.59145e-07	1.39724e-06	1.12606e-06	1.20938e-06	2.04192e-06	3.93802e-07	3.39913e-06	1.74761e-06	1.2442e-06	2.09913e-06	9.88229e-07	1.36364e-07	2.47436e-06	2.55875e-06	4.79194e-07	6.07858e-07	2.97766e-07	1.07175e-05	5.35778e-07	1.45887e-06	k__Bacteria;p__Firmicutes;c__Limnochordia;o__Limnochordales
c__Holophagae;o__Holophagales	2.08401e-06	3.14019e-06	3.49606e-06	6.52449e-06	7.36927e-07	3.23346e-06	3.28569e-06	1.36627e-06	6.3526e-06	1.0409e-06	2.35958e-06	2.95066e-06	5.10209e-06	7.32769e-07	9.97623e-06	2.31415e-06	2.20301e-06	1.89316e-06	3.80791e-06	3.70499e-06	4.26028e-06	1.83075e-06	8.65978e-06	7.42979e-06	k__Bacteria;p__Acidobacteria;c__Holophagae;o__Holophagales
c__Balneolia;o__Balneolales	2.78619e-06	3.57208e-06	3.85111e-06	7.62954e-06	6.12991e-07	3.76566e-06	2.67402e-06	2.004e-06	9.47815e-06	2.62055e-06	5.69069e-06	6.81187e-06	5.16933e-06	4.822e-06	1.17968e-06	3.60094e-06	4.52438e-06	6.01429e-06	5.47585e-06	3.82179e-06	3.48625e-06	2.36664e-06	3.10083e-07	4.95588e-06	k__Bacteria;p__Balneolaeota;c__Balneolia;o__Balneolales
c__Caldilineae;o__Caldilineales	2.94786e-06	2.62146e-06	4.34833e-06	5.90183e-06	8.40319e-07	2.58762e-06	4.49849e-06	1.86885e-06	5.58946e-06	1.94943e-06	5.42821e-06	4.44903e-06	4.71205e-06	2.44863e-06	2.86038e-06	1.9548e-06	9.22169e-06	2.92993e-06	5.63973e-06	4.51085e-06	5.22481e-06	2.20826e-06	2.70563e-06	6.60566e-06	k__Bacteria;p__Chloroflexi;c__Caldilineae;o__Caldilineales
c__Halobacteria;o__Halobacteriales	2.42294e-06	4.56898e-06	2.38839e-06	1.97417e-06	1.24248e-06	1.86003e-06	2.53075e-06	3.60812e-06	2.80409e-06	2.8591e-06	3.51935e-06	9.08878e-06	5.43336e-06	6.94346e-06	3.18198e-06	3.3593e-06	1.48433e-06	3.34044e-06	3.23428e-06	3.91198e-06	9.08613e-07	2.37128e-06	2.44672e-06	6.43498e-06	k__Archaea;p__Euryarchaeota;c__Halobacteria;o__Halobacteriales
c__Thermoleophilia;o__Solirubrobacterales	8.9663e-06	4.07156e-06	7.28471e-06	4.44693e-06	6.07826e-06	3.77801e-06	3.63518e-06	1.24128e-06	2.1045e-06	3.33117e-06	5.05516e-06	4.96499e-06	3.86246e-06	5.46483e-06	8.70831e-06	5.04384e-06	1.03996e-06	3.29061e-06	3.48957e-06	2.34586e-06	4.1748e-06	5.07745e-06	3.80666e-06	5.19118e-06	k__Bacteria;p__Actinobacteria;c__Thermoleophilia;o__Solirubrobacterales
c__Blastocladiomycetes;o__Blastocladiales	8.8731e-06	5.40606e-06	8.51016e-07	2.37746e-06	9.94383e-08	2.3854e-06	4.61812e-06	2.92036e-06	2.65042e-06	1.38265e-06	2.7283e-07	1.83048e-06	5.69644e-06	2.47287e-06	5.61852e-07	2.0325e-06	2.4761e-06	8.73593e-07	2.97831e-06	1.21373e-06	1.2614e-06	2.47597e-06	9.93101e-07	5.84811e-06	k__Eukaryota;p__Blastocladiomycota;c__Blastocladiomycetes;o__Blastocladiales
c__Betaproteobacteria;o__Ferrovales	2.36643e-06	8.29892e-06	1.58202e-06	1.36469e-06	3.01352e-07	1.98903e-06	2.0592e-06	3.49578e-06	1.98714e-06	1.75878e-06	8.16193e-06	2.40598e-06	2.27536e-06	3.9179e-06	8.84179e-07	1.19269e-06	4.06363e-06	6.00735e-06	1.66947e-06	2.22537e-06	3.14731e-06	8.88609e-07	4.10496e-06	3.96482e-06	k__Bacteria;p__Proteobacteria;c__Betaproteobacteria;o__Ferrovales
c__Actinobacteria;o__Frankiales	2.30246e-06	6.53957e-06	4.61737e-06	1.58339e-06	8.16252e-07	2.65701e-06	1.8211e-06	2.55067e-06	3.86469e-06	1.45648e-06	4.46925e-06	6.01487e-06	8.2391e-06	4.3917e-06	1.60957e-06	1.29364e-06	3.25668e-06	1.35792e-06	3.18907e-06	3.03153e-06	1.57247e-06	2.74584e-06	1.50767e-06	2.74086e-06	k__Bacteria;p__Actinobacteria;c__Actinobacteria;o__Frankiales
c__Rubrobacteria;o__Rubrobacterales	4.52542e-06	2.13483e-06	2.84806e-06	6.20798e-06	1.18426e-06	4.19676e-06	2.89402e-06	3.09865e-06	4.32933e-06	7.93253e-06	3.98967e-06	1.85238e-06	3.63392e-06	4.10944e-06	2.43236e-06	3.48661e-06	1.72035e-06	2.36637e-06	2.47838e-06	4.12957e-06	7.60311e-06	6.3961e-06	3.99951e-07	6.02459e-06	k__Bacteria;p__Actinobacteria;c__Rubrobacteria;o__Rubrobacterales
c__Dothideomycetes;o__Capnodiales	4.13356e-07	3.56267e-07	1.18298e-07	3.18294e-07	3.55576e-07	3.75982e-07	1.21478e-07	1.17158e-06	9.02743e-07	2.90428e-07	1.09186e-06	7.82223e-06	1.07673e-06	2.81574e-07	1.84248e-07	1.58563e-07	1.3634e-06	2.10824e-07	2.63447e-07	5.61299e-07	4.07481e-06	9.03688e-07	7.54183e-07	1.78839e-06	k__Eukaryota;p__Ascomycota;c__Dothideomycetes;o__Capnodiales
c__Methanopyri;o__Methanopyrales	2.10832e-07	1.00462e-06	2.77255e-07	1.14767e-07	6.16696e-07	3.04175e-07	1.22644e-06	1.71889e-06	1.44529e-07	9.66546e-07	2.89565e-06	1.59639e-06	1.37804e-06	2.18033e-08	2.05591e-06	1.62575e-06	7.23126e-06	6.22082e-07	1.61941e-07	3.77148e-07	1.0449e-07	6.44998e-07	2.17549e-06	7.01334e-08	k__Archaea;p__Euryarchaeota;c__Methanopyri;o__Methanopyrales
c__Thermoprotei;o__Desulfurococcales	4.51068e-06	4.36697e-06	2.02176e-06	3.51807e-06	4.22755e-08	1.75006e-06	2.73754e-06	1.6527e-06	3.58664e-06	2.10939e-07	6.91143e-06	2.35428e-06	1.76946e-06	1.32698e-06	8.19143e-07	6.6845e-07	1.41611e-06	4.52738e-07	2.48024e-06	3.53581e-06	1.65497e-06	1.38286e-06	2.07189e-06	1.96142e-06	k__Archaea;p__Crenarchaeota;c__Thermoprotei;o__Desulfurococcales
c__Epsilonproteobacteria;o__Nautiliales	2.05049e-06	2.14851e-06	2.09636e-06	1.66282e-06	2.12972e-06	6.76679e-06	4.57315e-06	6.62404e-06	4.08769e-06	2.14809e-06	3.33103e-06	2.85069e-06	4.74498e-06	9.83915e-07	5.04169e-06	3.98106e-06	2.49505e-06	3.9553e-06	1.24456e-06	3.11657e-06	5.54586e-07	3.45254e-06	4.41596e-06	3.3619e-06	k__Bacteria;p__Proteobacteria;c__Epsilonproteobacteria;o__Nautiliales
c__Pucciniomycetes;o__Pucciniales	8.82475e-07	3.49134e-06	2.04976e-06	1.06403e-06	0	5.73116e-07	1.81564e-07	6.64294e-06	1.34184e-06	2.25861e-07	7.86831e-07	8.92642e-07	4.73817e-06	1.67389e-06	7.00863e-07	0	1.66981e-06	1.96945e-06	2.49511e-06	4.59464e-07	1.0152e-06	0	6.13049e-08	2.8801e-06	k__Eukaryota;p__Basidiomycota;c__Pucciniomycetes;o__Pucciniales
c__Chloroflexia;o__Herpetosiphonales	6.54695e-06	3.52772e-06	1.98944e-06	2.69465e-06	9.92056e-07	6.60217e-07	1.26167e-06	5.53579e-07	1.06108e-06	1.19074e-06	1.83353e-06	1.68652e-06	2.35989e-06	2.85656e-06	1.37414e-06	1.0767e-06	5.02551e-07	6.95355e-07	6.00372e-06	9.7747e-07	2.20018e-06	1.47438e-06	9.23576e-07	2.56642e-06	k__Bacteria;p__Chloroflexi;c__Chloroflexia;o__Herpetosiphonales
c__Unclassified;o__Pleurocapsales	3.27066e-06	4.04504e-07	1.65145e-06	4.51413e-06	1.95645e-07	2.75534e-06	9.64292e-07	9.08125e-07	2.37615e-06	1.14828e-06	1.64498e-06	1.27807e-06	2.82504e-06	1.7807e-06	1.21946e-06	1.90985e-06	7.32819e-07	2.2601e-06	6.25642e-06	1.31778e-06	2.36446e-06	1.63215e-06	2.12131e-06	2.78638e-06	k__Bacteria;p__Cyanobacteria;c__Unclassified;o__Pleurocapsales
c__Oligoflexia;o__Silvanigrellales	7.66661e-08	4.16433e-07	6.21018e-06	0	0	0	0	0	2.41194e-07	0	2.7032e-06	1.8498e-06	1.59838e-06	2.24835e-06	0	0	9.86012e-08	0	3.2754e-07	3.49496e-07	1.67401e-06	1.45834e-06	4.03392e-07	4.07392e-07	k__Bacteria;p__Proteobacteria;c__Oligoflexia;o__Silvanigrellales
c__Sordariomycetes;o__Hypocreales	3.68525e-06	2.44791e-06	1.35209e-06	3.30926e-06	4.46426e-07	2.52145e-06	3.01241e-06	6.09954e-06	3.89112e-07	3.89526e-06	7.87948e-07	1.30093e-06	7.33937e-07	5.25616e-07	8.67202e-07	7.26224e-07	1.46874e-06	4.02432e-07	3.9994e-07	1.76993e-06	4.35889e-07	1.02124e-06	7.68527e-07	8.59889e-07	k__Eukaryota;p__Ascomycota;c__Sordariomycetes;o__Hypocreales
c__Acidimicrobiia;o__Acidimicrobiales	5.90083e-06	3.94833e-07	4.76855e-06	4.51491e-06	9.9999e-07	4.1067e-06	3.09838e-06	2.65449e-06	4.5262e-06	1.13343e-06	2.17799e-06	4.81702e-06	2.69867e-06	1.52977e-06	4.45715e-06	2.6931e-06	3.59664e-06	8.84943e-07	3.23153e-06	2.34884e-06	1.01833e-06	3.11233e-06	2.15627e-06	2.7168e-06	k__Bacteria;p__Actinobacteria;c__Acidimicrobiia;o__Acidimicrobiales
c__Agaricomycetes;o__Agaricales	4.31938e-06	5.84976e-06	9.90166e-07	1.58904e-06	5.02796e-07	1.79512e-06	2.17156e-06	1.92635e-06	2.28288e-06	8.22315e-07	1.9596e-06	7.37875e-07	4.21042e-06	1.11609e-06	1.86528e-06	4.46888e-06	2.96709e-06	8.06499e-07	2.40552e-06	2.29275e-06	6.25598e-07	2.29397e-06	1.1253e-06	1.41213e-06	k__Eukaryota;p__Basidiomycota;c__Agaricomycetes;o__Agaricales
c__Gemmatimonadetes;o__Gemmatimonadales	2.02156e-06	1.83285e-06	1.99954e-06	2.9149e-06	6.27895e-07	1.42628e-06	2.2359e-06	4.68034e-06	2.69107e-06	1.14433e-06	1.93757e-06	1.94396e-06	5.71821e-06	1.74084e-06	8.05441e-07	2.45743e-06	1.67078e-06	7.61542e-07	3.62524e-06	2.12758e-06	2.95478e-06	7.65806e-07	9.91528e-07	5.32762e-06	k__Bacteria;p__Gemmatimonadetes;c__Gemmatimonadetes;o__Gemmatimonadales
c__Unclassified;o__Kickxellales	4.83635e-06	5.68954e-06	1.36156e-06	1.90435e-06	7.65479e-07	2.23516e-06	1.63822e-06	5.20615e-06	1.47094e-06	2.92258e-07	1.81384e-06	1.84175e-06	4.7498e-06	2.14233e-06	1.42245e-06	1.81441e-06	2.28772e-06	4.87128e-07	1.76669e-06	5.63743e-07	3.91634e-07	1.22542e-06	1.37363e-06	3.65837e-06	k__Eukaryota;p__Zoopagomycota;c__Unclassified;o__Kickxellales
c__Tremellomycetes;o__Tremellales	2.29623e-06	5.62149e-06	7.18759e-07	2.65756e-07	4.54238e-07	7.65828e-07	8.69011e-07	4.07537e-06	1.83942e-06	2.63577e-07	4.37244e-07	9.3703e-07	3.55725e-06	2.89398e-06	7.77624e-07	1.4398e-06	1.93054e-06	3.49603e-07	4.84396e-07	7.83655e-07	3.88418e-07	7.16775e-07	4.65917e-07	3.37953e-06	k__Eukaryota;p__Basidiomycota;c__Tremellomycetes;o__Tremellales
c__Alphaproteobacteria;o__Magnetococcales	2.28092e-06	2.76123e-06	2.87743e-06	4.52705e-06	5.77698e-07	1.97622e-06	2.19055e-06	3.35971e-06	4.72005e-06	1.77102e-06	2.54412e-06	5.45458e-06	2.36438e-06	3.24344e-06	2.54304e-06	1.83934e-06	1.96067e-06	1.37293e-06	4.06087e-06	5.1978e-06	1.07523e-06	3.89439e-06	1.27749e-06	4.47046e-06	k__Bacteria;p__Proteobacteria;c__Alphaproteobacteria;o__Magnetococcales
c__Chytridiomycetes;o__Rhizophydiales	4.78173e-06	4.44962e-06	1.20025e-07	1.45456e-06	6.89091e-08	2.91746e-06	1.79949e-06	5.06487e-06	2.17891e-06	3.91433e-07	5.69153e-07	2.443e-06	3.49805e-06	1.83014e-06	1.51708e-06	2.44819e-06	2.19093e-06	1.13856e-06	1.11466e-06	1.90714e-06	5.7411e-07	1.25443e-06	1.68549e-06	3.30466e-06	k__Eukaryota;p__Chytridiomycota;c__Chytridiomycetes;o__Rhizophydiales
c__Fimbriimonadia;o__Fimbriimonadales	1.94003e-06	1.01852e-06	1.47215e-06	4.72571e-06	7.07611e-07	5.31744e-07	2.15632e-06	1.80051e-07	5.05009e-06	7.18459e-07	1.96088e-06	3.7984e-06	3.59979e-06	1.11662e-06	6.24043e-07	6.56552e-07	8.05004e-07	1.23096e-06	3.99744e-06	1.9318e-06	2.23313e-06	1.3741e-06	9.45731e-07	3.83491e-06	k__Bacteria;p__Armatimonadetes;c__Fimbriimonadia;o__Fimbriimonadales
c__Ardenticatenia;o__Ardenticatenales	1.91547e-06	1.13093e-06	1.99871e-06	3.57574e-06	3.60286e-07	9.47746e-07	1.2234e-06	8.14957e-07	4.96518e-06	1.84916e-07	2.91191e-06	9.68945e-07	2.64585e-06	1.90637e-06	8.92002e-07	8.26497e-07	1.17854e-06	0	4.13244e-06	1.92813e-06	3.65734e-06	2.28864e-07	6.76622e-07	3.98681e-06	k__Bacteria;p__Chloroflexi;c__Ardenticatenia;o__Ardenticatenales
c__Alphaproteobacteria;o__Parvularculales	1.54422e-06	1.69861e-07	9.78332e-07	3.02692e-06	4.33446e-07	1.0711e-06	1.2068e-06	0	1.74713e-06	7.57324e-07	2.20017e-06	1.15803e-06	3.47248e-06	1.50957e-06	4.65082e-06	2.68001e-06	1.60876e-07	6.38314e-07	9.17415e-07	1.59991e-06	7.63216e-07	4.74553e-06	8.86934e-07	1.7121e-06	k__Bacteria;p__Proteobacteria;c__Alphaproteobacteria;o__Parvularculales
c__Actinobacteria;o__Glycomycetales	1.19778e-06	7.8571e-07	3.71794e-06	3.72714e-07	2.28007e-06	6.08181e-07	8.58763e-07	2.14329e-06	1.02777e-06	4.69191e-07	6.2394e-07	4.20387e-06	3.84121e-06	4.71075e-06	1.14443e-06	2.99957e-07	1.02146e-06	7.23963e-08	2.93889e-06	2.26099e-06	1.03284e-07	5.12941e-07	1.66114e-06	2.8949e-06	k__Bacteria;p__Actinobacteria;c__Actinobacteria;o__Glycomycetales
c__Methylacidiphilae;o__Methylacidiphilales	1.00245e-06	1.96867e-07	0	1.6465e-07	1.72273e-06	0	1.06618e-06	0	2.22562e-06	0	1.12832e-06	4.58815e-06	3.17446e-06	9.2936e-07	0	0	4.99723e-08	8.44088e-07	1.51984e-06	5.97823e-08	1.26886e-06	0	0	3.99707e-06	k__Bacteria;p__Verrucomicrobia;c__Methylacidiphilae;o__Methylacidiphilales
c__Ktedonobacteria;o__Thermogemmatisporales	1.02226e-06	8.25557e-07	7.02354e-07	3.05602e-06	2.06898e-06	1.6195e-06	9.40389e-07	3.75229e-07	1.32679e-06	4.21324e-06	2.63495e-06	1.82958e-06	1.75902e-06	1.13016e-06	1.62942e-06	2.3402e-06	2.15026e-06	3.89873e-06	2.05425e-06	1.60486e-06	9.20877e-07	1.32066e-06	1.0299e-06	4.93323e-07	k__Bacteria;p__Chloroflexi;c__Ktedonobacteria;o__Thermogemmatisporales
c__Eurotiomycetes;o__Chaetothyriales	3.98458e-06	2.08845e-06	1.02974e-06	6.6032e-07	1.93153e-06	2.24383e-06	1.1212e-06	1.62512e-06	1.62622e-06	1.68956e-06	1.96166e-06	1.10337e-06	4.1718e-06	2.81778e-06	9.37203e-07	6.30307e-07	2.01257e-06	2.9494e-07	2.34257e-06	1.9149e-06	1.13346e-06	1.22474e-06	9.18427e-07	1.77807e-06	k__Eukaryota;p__Ascomycota;c__Eurotiomycetes;o__Chaetothyriales
c__Nitrososphaeria;o__Nitrososphaerales	9.19994e-07	1.28323e-06	1.16457e-07	4.37672e-07	0	2.27962e-07	7.39407e-07	5.6854e-07	4.68598e-07	6.40542e-08	4.2697e-07	4.70181e-07	0	6.54086e-07	1.0852e-06	0	1.2736e-07	3.97689e-06	4.17442e-07	3.27456e-07	1.11891e-07	4.23902e-07	0	1.19448e-06	k__Archaea;p__Thaumarchaeota;c__Nitrososphaeria;o__Nitrososphaerales
c__Chthonomonadetes;o__Chthonomonadales	1.43914e-06	1.57277e-06	1.92077e-06	1.92884e-06	1.06664e-06	1.33447e-06	1.76457e-06	2.32487e-06	2.75395e-06	6.0454e-07	1.36759e-06	3.33225e-06	2.8894e-06	1.59125e-06	5.54461e-07	1.24857e-06	1.37839e-06	8.31702e-07	1.5833e-06	2.45738e-06	2.27526e-06	1.29005e-06	1.34061e-06	3.93281e-06	k__Bacteria;p__Armatimonadetes;c__Chthonomonadetes;o__Chthonomonadales
c__Dacrymycetes;o__Dacrymycetales	3.68044e-06	2.70072e-06	8.56755e-07	6.28936e-07	0	7.77845e-07	1.22266e-06	1.5818e-06	4.73207e-07	3.70357e-07	7.27432e-07	1.8954e-06	1.76734e-06	7.92396e-07	0	1.60412e-06	8.94762e-07	3.01159e-07	6.63929e-07	9.50589e-07	2.23782e-07	5.80446e-07	4.00417e-07	2.84906e-06	k__Eukaryota;p__Basidiomycota;c__Dacrymycetes;o__Dacrymycetales
c__Rhodothermia;o__Rhodothermales	2.20504e-06	1.40099e-06	2.0703e-06	2.1616e-06	7.92059e-08	3.67779e-07	9.81207e-07	0	3.21578e-06	1.23402e-06	1.85393e-06	2.85524e-06	2.95739e-06	2.21045e-06	1.62764e-06	4.78373e-07	9.95844e-07	6.01014e-07	2.5726e-06	3.62856e-06	1.03868e-06	1.28899e-06	1.03932e-06	1.78409e-06	k__Bacteria;p__Rhodothermaeota;c__Rhodothermia;o__Rhodothermales
c__Unclassified;o__Gloeoemargaritales	2.27978e-07	3.26422e-07	3.34387e-07	5.2204e-08	0	0	3.86567e-07	0	1.91729e-06	0	1.17911e-06	3.55695e-06	6.85865e-07	3.783e-07	0	0	2.86807e-07	5.6593e-08	7.79661e-07	7.24056e-08	0	6.39112e-08	0	9.25821e-07	k__Bacteria;p__Cyanobacteria;c__Unclassified;o__Gloeoemargaritales
c__Unclassified;o__Nitrosopumilales	1.46363e-07	3.49428e-06	0	1.05971e-07	0	2.55329e-07	8.88707e-07	0	0	0	1.061e-07	0	0	4.86249e-07	9.63996e-08	0	3.78922e-07	0	2.54216e-07	0	2.89443e-07	9.60582e-08	1.92528e-07	3.23789e-07	k__Archaea;p__Thaumarchaeota;c__Unclassified;o__Nitrosopumilales
c__Mollicutes;o__Anaeroplasmatales	6.8399e-07	2.35227e-06	2.16843e-06	2.68721e-07	1.45052e-06	1.20538e-06	8.27708e-07	1.42349e-06	1.39639e-07	3.44876e-06	2.66966e-06	9.92035e-07	2.63935e-07	5.1298e-07	1.14013e-06	1.41478e-06	2.14812e-06	0	6.08733e-07	1.93438e-06	0	4.31574e-07	0	0	k__Bacteria;p__Tenericutes;c__Mollicutes;o__Anaeroplasmatales
c__Thermoprotei;o__Sulfolobales	1.75927e-06	1.28802e-06	7.05594e-07	1.15356e-06	1.03388e-06	6.90351e-07	1.06164e-06	1.43443e-06	3.44542e-06	1.87103e-06	6.75978e-07	2.61481e-06	2.11926e-06	4.16557e-07	5.29273e-07	1.12754e-06	3.50162e-07	4.21007e-07	1.23882e-06	4.57202e-07	3.42322e-06	4.4621e-07	8.77363e-07	7.61706e-07	k__Archaea;p__Crenarchaeota;c__Thermoprotei;o__Sulfolobales
c__Nitriliruptoria;o__Nitriliruptorales	0	2.33938e-06	2.75605e-07	2.48293e-07	5.74243e-07	8.29109e-07	0	0	1.49558e-06	3.40659e-06	7.95836e-07	4.54084e-07	7.82351e-07	7.51875e-07	1.29604e-07	9.46971e-07	5.09439e-07	1.07848e-06	1.2882e-06	5.04828e-07	0	0	2.58843e-07	1.67005e-06	k__Bacteria;p__Actinobacteria;c__Nitriliruptoria;o__Nitriliruptorales
c__Entomophthoromycetes;o__Entomophthorales	3.39549e-06	2.06283e-06	6.12196e-07	7.96097e-07	4.39845e-08	8.27265e-07	1.5044e-06	8.04859e-07	6.49057e-07	2.07422e-07	6.31309e-07	4.78506e-07	1.91692e-06	6.84585e-07	0	1.53794e-06	8.12145e-07	0	5.97965e-07	4.33212e-07	4.36113e-07	4.17851e-07	3.21903e-07	1.3522e-06	k__Eukaryota;p__Zoopagomycota;c__Entomophthoromycetes;o__Entomophthorales
c__Ustilaginomycetes;o__Ustilaginales	1.25082e-06	2.89447e-06	0	4.17079e-07	0	0	1.03761e-06	2.74382e-06	1.53937e-06	9.59082e-07	3.47918e-07	3.64054e-07	3.13766e-06	1.0858e-06	0	1.88348e-07	9.11369e-07	0	7.38817e-07	1.02677e-07	9.10302e-08	5.71293e-07	1.28706e-07	2.12298e-06	k__Eukaryota;p__Basidiomycota;c__Ustilaginomycetes;o__Ustilaginales
c__Eurotiomycetes;o__Eurotiales	2.84969e-06	9.06912e-07	2.00559e-07	8.78572e-07	2.67608e-07	1.43362e-06	8.41706e-07	3.12396e-06	1.02738e-06	3.37962e-07	4.28312e-07	1.81423e-06	2.65691e-06	1.11297e-06	8.57647e-07	2.3588e-06	1.64642e-06	3.25319e-07	1.6614e-06	5.35444e-07	1.11017e-06	9.23504e-07	1.18674e-06	1.57663e-06	k__Eukaryota;p__Ascomycota;c__Eurotiomycetes;o__Eurotiales
c__Chytridiomycetes;o__Chytridiales	3.03976e-06	3.09311e-06	4.59705e-07	4.89396e-07	0	6.19981e-07	1.05544e-06	9.33901e-07	1.02677e-06	3.06237e-07	3.73992e-07	1.08369e-06	2.44137e-06	2.09711e-06	1.52737e-07	8.10564e-07	1.38247e-06	4.83295e-07	1.48505e-06	4.1259e-07	8.10034e-07	2.48283e-07	8.01072e-07	2.83659e-06	k__Eukaryota;p__Chytridiomycota;c__Chytridiomycetes;o__Chytridiales
c__Wallemiomycetes;o__Wallemiales	6.01132e-07	3.65361e-07	2.4789e-07	3.33908e-07	0	3.08267e-07	8.06889e-07	3.17125e-07	2.68533e-07	1.67387e-07	2.67115e-07	0	6.88059e-07	4.1201e-07	1.05507e-06	6.85246e-07	3.57337e-07	0	9.63959e-07	3.54103e-07	0	0	3.04368e-06	5.21229e-07	k__Eukaryota;p__Basidiomycota;c__Wallemiomycetes;o__Wallemiales
c__Dothideomycetes;o__Pleosporales	3.02634e-06	2.89958e-06	4.77165e-07	8.48408e-07	0	1.25784e-06	1.22029e-06	6.3108e-07	1.12779e-06	3.67175e-07	6.63568e-07	6.93448e-07	2.0993e-06	6.68809e-07	5.73778e-07	1.36245e-06	4.46041e-07	4.71441e-07	1.87621e-06	1.11485e-06	4.25843e-07	1.12935e-06	4.64424e-07	1.73289e-06	k__Eukaryota;p__Ascomycota;c__Dothideomycetes;o__Pleosporales
c__Microbotryomycetes;o__Sporidiobolales	2.95621e-06	3.00164e-06	9.41415e-08	4.89274e-07	8.98332e-07	1.79064e-06	2.05484e-06	2.78766e-06	7.61849e-07	8.95353e-07	4.71768e-07	9.41055e-07	1.75863e-06	1.00664e-06	1.4078e-06	2.72905e-06	1.29573e-06	4.51984e-07	1.08278e-06	6.14009e-07	5.62257e-07	6.96712e-07	1.5436e-06	2.14461e-06	k__Eukaryota;p__Basidiomycota;c__Microbotryomycetes;o__Sporidiobolales
c__Schizosaccharomycetes;o__Schizosaccharomycetales	2.98428e-06	1.63259e-06	7.94366e-08	5.37349e-07	3.18042e-07	8.78283e-07	1.16245e-06	1.41221e-06	1.36558e-07	6.20385e-08	4.63694e-07	1.10976e-06	3.5027e-07	5.32499e-07	1.63138e-07	1.15287e-06	4.33697e-07	2.93923e-07	2.6572e-07	9.00671e-07	5.63368e-08	9.05628e-07	2.04066e-06	6.63405e-07	k__Eukaryota;p__Ascomycota;c__Schizosaccharomycetes;o__Schizosaccharomycetales
c__Phycisphaerae;o__Phycisphaerales	7.52053e-07	1.31162e-06	2.11164e-06	6.94037e-07	0	6.30487e-07	4.12911e-07	1.58609e-06	7.95468e-07	5.21639e-07	9.50186e-08	7.69577e-07	2.17208e-06	2.41473e-06	6.13345e-07	2.83304e-07	1.18134e-06	1.33976e-07	2.59112e-06	1.08124e-06	5.39246e-07	3.08389e-07	1.09679e-07	2.95649e-06	k__Bacteria;p__Planctomycetes;c__Phycisphaerae;o__Phycisphaerales
c__Pneumocystidomycetes;o__Pneumocystidales	2.89316e-06	1.39438e-06	2.58508e-07	7.55587e-07	1.62777e-07	5.70444e-07	1.4389e-06	0	2.43471e-07	2.78686e-07	9.27676e-08	4.89708e-07	5.11234e-07	8.76839e-07	0	1.50676e-06	3.96724e-07	1.00445e-07	1.32082e-06	4.28554e-07	4.49381e-07	5.46915e-07	9.2094e-07	2.48306e-06	k__Eukaryota;p__Ascomycota;c__Pneumocystidomycetes;o__Pneumocystidales
c__Thermoleophilia;o__Thermoleophilales	6.35166e-07	6.0198e-07	9.41173e-07	1.8355e-06	5.04362e-07	3.41066e-07	4.0993e-07	0	9.70719e-07	2.89336e-07	1.60475e-06	7.97973e-07	2.86179e-06	1.0772e-06	1.12474e-06	6.56978e-07	7.85909e-07	0	1.45852e-06	1.34931e-06	1.84265e-06	6.21879e-07	6.17109e-07	1.93515e-06	k__Bacteria;p__Actinobacteria;c__Thermoleophilia;o__Thermoleophilales
c__Agaricomycetes;o__Hymenochaetales	1.82034e-06	2.7182e-06	1.43971e-07	1.55796e-07	7.10403e-08	1.07148e-06	6.95216e-07	6.71361e-07	3.80838e-07	2.40195e-07	6.92064e-07	2.09946e-07	9.50567e-07	7.46391e-07	4.08513e-07	1.18848e-06	1.89949e-07	2.70024e-07	8.96417e-07	3.86677e-07	6.63016e-07	1.66915e-07	2.47828e-07	1.46112e-06	k__Eukaryota;p__Basidiomycota;c__Agaricomycetes;o__Hymenochaetales
c__Taphrinomycetes;o__Taphrinales	6.91762e-07	2.65564e-06	4.46831e-08	4.80901e-08	1.40631e-07	0	0	5.14467e-07	1.04627e-06	0	1.44445e-07	1.71175e-07	1.70534e-06	8.78665e-07	0	3.6657e-07	8.091e-07	5.21332e-08	2.60078e-07	2.96648e-07	4.97637e-07	5.17475e-07	2.50493e-07	1.38293e-06	k__Eukaryota;p__Ascomycota;c__Taphrinomycetes;o__Taphrinales
c__Gammaproteobacteria;o__Acidiferrobacterales	2.94184e-07	0	4.32721e-07	1.76383e-07	0	3.50657e-07	1.11088e-07	0	1.9659e-06	0	3.50871e-07	1.33493e-06	2.41643e-06	1.1651e-06	0	0	0	0	1.1259e-06	5.43403e-07	0	1.05538e-07	0	2.6186e-06	k__Bacteria;p__Proteobacteria;c__Gammaproteobacteria;o__Acidiferrobacterales
c__Agaricomycetes;o__Polyporales	2.48275e-06	2.34882e-06	0	5.24236e-07	7.0797e-08	1.15384e-06	6.76925e-07	3.6165e-07	2.0853e-06	1.90813e-07	6.51654e-07	9.10768e-07	1.04166e-06	1.10927e-06	1.21504e-07	9.00104e-07	9.47507e-07	1.68847e-07	7.93301e-07	5.93578e-07	3.48086e-07	5.08229e-07	6.99824e-07	1.36888e-06	k__Eukaryota;p__Basidiomycota;c__Agaricomycetes;o__Polyporales
c__Sordariomycetes;o__Sordariales	7.58965e-07	2.46293e-06	3.79645e-07	1.0289e-07	0	4.21441e-07	2.55245e-07	8.44997e-07	4.8245e-07	0	2.6784e-07	1.51537e-06	9.63709e-07	8.63307e-07	0	2.70563e-07	3.16157e-07	2.90682e-07	1.09986e-06	3.16985e-07	7.8982e-08	2.23838e-07	1.35441e-07	1.35689e-06	k__Eukaryota;p__Ascomycota;c__Sordariomycetes;o__Sordariales
c__Thermoflexia;o__Thermoflexales	5.22634e-07	7.4348e-07	2.42774e-06	9.06153e-07	1.74453e-07	5.61182e-07	4.26436e-07	3.54539e-07	1.13231e-06	1.82591e-07	9.10234e-07	6.82431e-07	2.34689e-07	3.35229e-07	1.73274e-06	4.88045e-07	2.39682e-07	8.96496e-08	1.03329e-06	2.4505e-06	4.67589e-07	6.37898e-07	2.58404e-07	7.81595e-07	k__Bacteria;p__Chloroflexi;c__Thermoflexia;o__Thermoflexales
c__Nitrospinia;o__Nitrospinales	1.68452e-06	6.07247e-07	7.54305e-07	1.85529e-06	1.38067e-06	5.1166e-07	1.12344e-06	1.56208e-07	7.26783e-07	4.15156e-07	1.9241e-06	5.23416e-07	5.9837e-07	3.97479e-07	2.26793e-07	2.32605e-06	1.36187e-07	0	1.2195e-06	5.66989e-07	1.39587e-07	1.64303e-06	2.18744e-07	1.60018e-06	k__Bacteria;p__Nitrospinae;c__Nitrospinia;o__Nitrospinales
c__Exobasidiomycetes;o__Georgefischeriales	1.54747e-06	2.28081e-06	6.02322e-08	0	0	2.0699e-07	4.91809e-07	0	7.8927e-07	0	1.16826e-06	2.69806e-07	1.92308e-06	5.11143e-07	1.02544e-06	6.61961e-07	2.68715e-07	1.86262e-07	3.26678e-07	3.5289e-07	5.28311e-07	8.198e-07	2.26174e-07	9.21117e-07	k__Eukaryota;p__Basidiomycota;c__Exobasidiomycetes;o__Georgefischeriales
c__Thermoprotei;o__Fervidicoccales	1.59548e-07	0	0	0	2.23489e-06	3.84143e-07	4.56363e-07	0	0	6.39388e-07	0	0	0	0	2.10169e-07	6.14252e-07	1.65224e-07	0	0	3.27456e-07	0	0	0	0	k__Archaea;p__Crenarchaeota;c__Thermoprotei;o__Fervidicoccales
c__Gammaproteobacteria;o__Immundisolibacterales	0	3.04149e-07	0	9.26552e-08	0	0	3.53622e-07	0	2.13918e-06	0	1.85535e-07	1.0564e-07	1.8201e-07	0	0	0	9.602e-08	1.20534e-06	0	0	5.90504e-07	0	0	1.50989e-06	k__Bacteria;p__Proteobacteria;c__Gammaproteobacteria;o__Immundisolibacterales
c__Leotiomycetes;o__Helotiales	1.25751e-06	0	0	0	1.93203e-07	7.97007e-07	4.99569e-07	1.17959e-06	0	0	1.04844e-07	0	0	3.14212e-07	6.54076e-07	4.03443e-07	1.8854e-06	3.58598e-07	0	1.07537e-07	0	1.89843e-07	0	3.19958e-07	k__Eukaryota;p__Ascomycota;c__Leotiomycetes;o__Helotiales
c__Actinobacteria;o__Nakamurellales	2.04101e-07	1.56162e-07	6.6304e-08	2.77387e-07	7.1532e-08	1.82808e-06	2.72346e-07	4.36733e-07	1.49774e-07	8.96936e-07	2.04202e-07	8.13601e-07	4.20531e-07	2.73103e-07	1.61444e-07	2.35924e-07	3.27789e-07	1.76116e-06	7.40109e-08	2.09448e-07	6.61013e-07	8.10703e-07	1.17396e-06	3.63393e-07	k__Bacteria;p__Actinobacteria;c__Actinobacteria;o__Nakamurellales
c__Chitinivibrionia;o__Chitinivibrionales	5.97237e-07	1.72071e-06	6.81533e-07	5.68837e-07	3.67398e-07	1.39414e-06	1.6217e-06	6.43959e-07	1.8951e-07	1.41527e-06	1.75916e-06	1.20781e-06	3.81339e-07	1.22647e-06	5.55446e-07	8.33198e-07	1.24137e-06	5.48827e-07	4.24681e-07	6.95755e-07	6.49691e-08	5.65878e-07	3.16951e-07	9.24847e-07	k__Bacteria;p__Fibrobacteres;c__Chitinivibrionia;o__Chitinivibrionales
c__Exobasidiomycetes;o__Tilletiales	1.39139e-06	3.1572e-07	0	4.43778e-07	1.8134e-07	0	4.58843e-07	1.53922e-06	1.00934e-07	0	9.62968e-08	2.19318e-07	9.44671e-08	2.74082e-07	1.13799e-06	1.68636e-06	5.21097e-07	1.04266e-07	5.44214e-07	1.97541e-07	8.7567e-08	2.6155e-07	6.6392e-07	5.4994e-07	k__Eukaryota;p__Basidiomycota;c__Exobasidiomycetes;o__Tilletiales
c__Thermomicrobia;o__Thermomicrobiales	1.24026e-06	2.18368e-07	7.73707e-07	1.68512e-06	4.67709e-07	5.22315e-07	1.02968e-06	0	9.12604e-07	0	1.97312e-07	2.6963e-07	1.12634e-06	1.87198e-07	4.72551e-07	0	2.0423e-07	8.54566e-08	7.54779e-07	8.52564e-07	1.61823e-06	5.40442e-07	3.64831e-07	1.40501e-06	k__Bacteria;p__Chloroflexi;c__Thermomicrobia;o__Thermomicrobiales
c__Actinobacteria;o__Kineosporiales	1.63214e-06	5.54846e-08	0	1.91721e-07	0	5.74351e-07	1.15655e-07	0	0	1.01679e-07	1.01539e-07	1.38202e-07	9.98962e-08	9.66111e-08	0	5.05144e-07	5.25496e-08	0	2.95448e-07	4.78185e-07	0	2.47771e-07	1.59563e-07	0	k__Bacteria;p__Actinobacteria;c__Actinobacteria;o__Kineosporiales
c__Thermotogae;o__Mesoaciditogales	3.8725e-07	1.59306e-06	3.39039e-07	1.45087e-07	1.42081e-07	4.39586e-07	1.16051e-07	0	3.13715e-07	5.20046e-07	6.04773e-07	8.41778e-07	3.77394e-07	6.05647e-07	1.48081e-06	5.85756e-07	6.92193e-07	0	2.61395e-07	1.87359e-07	0	1.72672e-07	1.10933e-07	8.525e-07	k__Bacteria;p__Thermotogae;c__Thermotogae;o__Mesoaciditogales
c__Eurotiomycetes;o__Onygenales	1.5756e-06	4.16622e-07	5.67013e-08	1.36657e-07	0	0	0	0	5.4299e-07	0	3.12806e-07	4.42445e-07	1.12192e-06	3.17586e-07	0	0	2.52963e-07	0	0	7.01692e-08	6.22098e-08	6.19372e-08	8.99455e-08	5.81691e-07	k__Eukaryota;p__Ascomycota;c__Eurotiomycetes;o__Onygenales
c__Agaricomycetes;o__Boletales	5.61778e-07	4.46598e-07	7.11835e-08	2.60526e-07	7.49478e-07	1.52319e-06	8.75275e-07	1.81345e-07	8.0398e-08	1.48486e-06	3.06816e-07	8.73476e-08	4.5083e-07	2.66622e-07	8.38392e-07	5.89048e-07	1.10808e-06	2.49156e-07	3.39128e-07	1.0187e-06	6.25348e-07	1.54962e-06	4.01653e-07	2.34082e-07	k__Eukaryota;p__Basidiomycota;c__Agaricomycetes;o__Boletales
c__Spirochaetia;o__Brevinematales	2.48067e-07	6.05129e-07	2.32536e-07	6.65043e-07	0	1.35322e-06	0	2.46515e-07	1.87595e-07	3.46543e-07	1.17201e-06	9.59219e-07	1.04965e-06	5.7507e-07	5.09027e-07	3.44353e-07	0	3.05981e-07	1.46117e-06	2.30048e-07	3.25502e-07	6.20373e-07	6.65596e-07	0	k__Bacteria;p__Spirochaetes;c__Spirochaetia;o__Brevinematales
c__Sordariomycetes;o__Xylariales	1.16502e-06	5.86792e-07	1.97321e-07	6.74279e-07	0	4.85173e-07	9.54712e-07	5.04864e-07	1.48576e-07	7.09721e-08	7.08745e-08	0	2.08583e-07	2.37043e-07	0	4.09092e-07	3.09168e-07	0	7.44064e-07	0	6.44493e-08	0	4.36955e-07	1.44922e-06	k__Eukaryota;p__Ascomycota;c__Sordariomycetes;o__Xylariales
c__Microbotryomycetes;o__Microbotryales	2.87965e-07	3.14864e-07	1.33686e-07	0	0	0	0	0	4.52974e-07	0	0	5.52803e-07	2.82633e-07	6.83347e-07	0	0	0	1.55976e-07	0	0	0	1.30421e-07	0	1.42725e-06	k__Eukaryota;p__Basidiomycota;c__Microbotryomycetes;o__Microbotryales
c__Agaricomycetes;o__Cantharellales	0	2.1048e-07	0	9.47004e-07	1.12352e-07	3.47608e-07	0	1.37191e-06	0	0	0	1.09659e-07	0	0	2.53573e-07	1.85277e-07	9.96729e-08	0	0	5.92624e-07	0	0	8.86256e-07	0	k__Eukaryota;p__Basidiomycota;c__Agaricomycetes;o__Cantharellales
c__Tremellomycetes;o__Trichosporonales	8.97329e-07	1.20063e-06	3.81352e-07	5.88658e-07	3.20508e-08	4.9368e-07	9.20894e-07	3.87328e-07	3.15542e-07	0	1.09883e-07	5.79325e-07	9.94879e-07	3.88786e-07	3.61686e-08	5.05305e-07	9.04379e-07	1.78465e-07	1.28702e-06	1.40882e-07	6.44655e-07	1.49225e-07	1.44471e-07	1.27021e-06	k__Eukaryota;p__Basidiomycota;c__Tremellomycetes;o__Trichosporonales
c__Malasseziomycetes;o__Malasseziales	1.25302e-06	1.22558e-07	5.2036e-08	6.2961e-07	0	6.76442e-07	8.24384e-07	0	1.76316e-07	0	0	1.27704e-07	1.65018e-07	5.31973e-08	0	1.66297e-07	2.72825e-07	0	3.99796e-07	3.32637e-07	4.43643e-07	7.82523e-08	1.9911e-07	2.28155e-07	k__Eukaryota;p__Basidiomycota;c__Malasseziomycetes;o__Malasseziales
c__Dothideomycetes;o__Venturiales	0	0	0	0	0	0	0	0	0	0	0	0	4.76218e-07	4.60557e-07	0	0	0	0	0	2.48956e-07	0	0	0	1.23454e-06	k__Eukaryota;p__Ascomycota;c__Dothideomycetes;o__Venturiales
c__Sordariomycetes;o__Microascales	6.49904e-07	0	0	1.62359e-07	0	0	3.09825e-07	0	0	8.139e-08	1.62556e-07	0	0	0	0	1.56381e-07	0	0	1.21613e-06	2.50098e-07	0	0	0	0	k__Eukaryota;p__Ascomycota;c__Sordariomycetes;o__Microascales
c__Sordariomycetes;o__Ophiostomatales	0	1.14371e-06	9.32181e-07	1.80215e-07	0	0	0	3.85588e-07	7.1867e-07	7.2273e-08	2.16521e-07	8.21886e-08	9.5583e-07	3.08132e-07	0	0	2.98816e-07	1.95367e-07	2.17963e-07	0	1.96892e-07	3.26715e-08	2.26174e-07	8.07605e-07	k__Eukaryota;p__Ascomycota;c__Sordariomycetes;o__Ophiostomatales
c__Actinobacteria;o__Catenulisporales	1.73979e-07	1.03829e-07	2.05621e-07	9.48908e-08	3.8796e-07	1.71474e-07	1.11589e-06	1.6919e-07	9.06957e-07	5.54512e-07	1.42509e-07	1.44124e-07	9.32008e-08	9.01359e-08	3.12717e-07	9.13967e-08	9.83368e-08	5.14343e-08	4.78193e-07	2.43617e-07	3.45573e-07	2.58044e-07	5.62099e-07	1.9329e-07	k__Bacteria;p__Actinobacteria;c__Actinobacteria;o__Catenulisporales
c__Unclassified;o__Endogonales	1.00654e-06	6.14773e-07	2.01478e-07	4.80396e-07	1.00353e-07	4.75243e-07	3.095e-07	9.19048e-07	5.67345e-07	5.09857e-08	8.46549e-07	8.84589e-07	8.21819e-07	5.34935e-07	2.35644e-07	1.0909e-06	4.27013e-07	3.48656e-07	6.50218e-07	8.3358e-07	3.01284e-07	2.08135e-07	0	2.68033e-07	k__Eukaryota;p__Mucoromycota;c__Unclassified;o__Endogonales
c__Gammaproteobacteria;o__Salinisphaerales	1.43594e-07	5.23355e-08	3.55533e-07	1.05226e-06	0	1.15243e-07	9.12726e-08	0	0	1.91816e-07	5.74658e-07	0	5.63739e-07	9.08667e-08	3.78303e-07	4.60689e-07	9.91342e-08	2.59257e-07	0	5.40303e-07	0	0	6.29618e-07	1.46143e-07	k__Bacteria;p__Proteobacteria;c__Gammaproteobacteria;o__Salinisphaerales
c__Agaricomycetes;o__Auriculariales	7.3485e-08	8.01515e-07	0	2.90117e-07	0	0	2.08469e-07	1.03456e-06	1.52229e-07	0	0	8.37232e-08	1.44248e-07	1.39505e-07	5.73657e-07	5.58868e-07	2.26425e-07	0	2.92404e-07	1.48966e-07	2.64137e-07	6.65632e-08	3.819e-07	3.73948e-07	k__Eukaryota;p__Basidiomycota;c__Agaricomycetes;o__Auriculariales
c__Agaricomycetes;o__Atheliales	0	0	0	0	0	9.69088e-07	0	0	0	0	0	0	0	0	0	0	2.77876e-07	2.90682e-07	0	0	0	0	0	0	k__Eukaryota;p__Basidiomycota;c__Agaricomycetes;o__Atheliales
c__Agaricomycetes;o__Sebacinales	0	0	0	0	0	0	0	0	0	0	6.84252e-07	0	9.64691e-07	1.87825e-07	6.40245e-07	0	0	1.07179e-07	9.74678e-08	9.93105e-08	0	1.75319e-07	0	0	k__Eukaryota;p__Basidiomycota;c__Agaricomycetes;o__Sebacinales
c__Actinobacteria;o__Candidatus Nanopelagicales	0	0	0	0	9.14723e-07	0	0	0	0	0	0	0	0	0	0	0	0	0	0	0	0	0	0	0	k__Bacteria;p__Actinobacteria;c__Actinobacteria;o__Candidatus Nanopelagicales
c__Sordariomycetes;o__Glomerellales	8.76727e-07	0	0	0	0	2.11088e-07	0	0	0	0	0	0	3.44197e-07	0	0	0	0	0	0	1.79939e-07	0	1.58829e-07	0	1.78458e-07	k__Eukaryota;p__Ascomycota;c__Sordariomycetes;o__Glomerellales
c__Neolectomycetes;o__Neolectales	3.97987e-07	5.38599e-07	1.87365e-07	1.77861e-07	0	2.14271e-07	4.73289e-07	0	1.77439e-07	0	0	2.5065e-07	8.70961e-07	1.57948e-07	0	0	3.59541e-07	0	4.39307e-07	1.82651e-07	0	0	1.44695e-07	7.0671e-07	k__Eukaryota;p__Ascomycota;c__Neolectomycetes;o__Neolectales
c__Agaricomycetes;o__Gloeophyllales	4.81247e-07	8.68904e-07	0	9.61801e-08	0	2.73332e-07	9.17687e-08	0	0	3.06596e-07	0	0	0	0	0	0	3.52689e-07	0	0	0	0	2.6155e-07	1.26608e-07	0	k__Eukaryota;p__Basidiomycota;c__Agaricomycetes;o__Gloeophyllales
c__Caldisericia;o__Caldisericales	1.97325e-07	8.2493e-07	2.5695e-07	1.47887e-07	0	0	1.41104e-07	0	4.16411e-08	0	3.97278e-08	4.05779e-07	7.79459e-08	3.76913e-08	0	0	4.11207e-08	0	4.96842e-08	1.01247e-07	0	0	0	8.53517e-07	k__Bacteria;p__Caldiserica;c__Caldisericia;o__Caldisericales
c__Agaricomycetes;o__Russulales	6.25055e-07	0	0	2.08202e-07	0	2.50823e-07	0	0	0	0	0	2.3738e-07	4.18842e-07	2.02534e-07	0	8.02141e-07	6.62885e-07	0	0	0	0	0	0	0	k__Eukaryota;p__Basidiomycota;c__Agaricomycetes;o__Russulales
c__Dothideomycetes;o__Botryosphaeriales	8.01988e-07	5.97247e-07	0	9.36357e-08	1.0938e-07	0	1.78682e-07	2.48457e-07	5.10392e-07	0	0	0	2.97266e-07	5.86764e-07	0	0	6.73252e-07	2.26595e-07	5.74285e-07	0	0	0	0	6.26884e-07	k__Eukaryota;p__Ascomycota;c__Dothideomycetes;o__Botryosphaeriales
c__Xylonomycetes;o__Xylonomycetales	1.16512e-07	5.53851e-07	6.3488e-08	5.82143e-08	0	0	0	2.07592e-07	2.54982e-07	0	0	1.32745e-07	7.95407e-07	4.90415e-07	0	1.12141e-07	3.43569e-07	1.26217e-07	4.03009e-07	0	1.2442e-07	0	7.66312e-08	3.76345e-07	k__Eukaryota;p__Ascomycota;c__Xylonomycetes;o__Xylonomycetales
c__Orbiliomycetes;o__Orbiliales	3.89228e-07	1.69861e-07	0	0	0	0	5.56663e-07	0	0	0	0	0	1.52473e-07	7.74565e-07	0	0	1.60876e-07	0	0	0	3.54117e-07	0	0	4.74323e-07	k__Eukaryota;p__Ascomycota;c__Orbiliomycetes;o__Orbiliales
c__Actinobacteria;o__Actinopolysporales	6.51098e-08	0	3.02268e-07	3.51111e-07	9.10693e-08	9.39204e-08	4.09392e-07	0	2.04838e-07	7.03468e-07	1.30284e-07	4.59793e-07	6.39042e-08	6.18027e-08	8.57673e-08	1.25334e-07	0	7.05331e-08	1.96727e-07	1.33631e-07	0	1.76931e-07	1.02625e-07	6.62657e-08	k__Bacteria;p__Actinobacteria;c__Actinobacteria;o__Actinopolysporales
c__Sordariomycetes;o__Coniochaetales	3.4101e-07	6.8344e-07	2.90177e-07	1.04101e-07	0	1.25411e-07	4.60546e-07	6.07583e-07	3.57609e-07	4.83936e-07	1.04227e-07	2.69831e-07	1.02247e-07	6.20342e-07	0	0	6.86885e-08	7.1854e-08	5.53293e-07	1.06905e-07	3.10249e-07	0	2.74069e-07	6.55609e-07	k__Eukaryota;p__Ascomycota;c__Sordariomycetes;o__Coniochaetales
c__Pezizomycetes;o__Pezizales	2.10832e-07	6.58644e-07	2.23719e-07	0	0	5.07617e-07	3.01526e-07	0	0	5.43154e-07	1.05468e-07	1.20103e-07	1.18245e-07	1.14356e-07	0	0	1.09166e-07	0	0	0	0	0	1.38666e-07	0	k__Eukaryota;p__Ascomycota;c__Pezizomycetes;o__Pezizales
c__Agaricomycetes;o__Geastrales	0	6.3489e-07	0	0	0	0	0	0	0	0	0	0	1.42475e-07	0	0	0	0	0	0	0	2.64137e-07	0	0	0	k__Eukaryota;p__Basidiomycota;c__Agaricomycetes;o__Geastrales
c__Exobasidiomycetes;o__Ceraceosorales	6.26898e-07	0	0	0	0	0	5.97715e-07	5.58478e-07	0	0	0	0	1.53823e-07	2.97528e-07	0	0	0	0	1.57846e-07	0	0	4.25886e-07	2.06158e-07	0	k__Eukaryota;p__Basidiomycota;c__Exobasidiomycetes;o__Ceraceosorales
c__Tremellomycetes;o__Cystofilobasidiales	2.90326e-07	0	0	0	0	0	2.7681e-07	0	0	0	7.26173e-08	8.26939e-08	0	6.88948e-08	0	5.58868e-07	0	0	0	7.44829e-08	0	0	0	0	k__Eukaryota;p__Basidiomycota;c__Tremellomycetes;o__Cystofilobasidiales
c__Unclassified;o__Chroococcidiopsidales	1.12088e-07	3.91195e-07	1.04072e-07	0	0	0	0	0	0	0	1.12143e-07	0	2.20025e-07	1.06395e-07	5.30944e-07	0	0	0	0	5.50722e-07	0	0	1.47442e-07	4.56311e-07	k__Bacteria;p__Cyanobacteria;c__Unclassified;o__Chroococcidiopsidales
c__Sordariomycetes;o__Magnaporthales	2.62369e-07	0	0	0	0	0	5.00309e-07	0	0	0	1.31249e-07	0	0	0	0	0	0	0	0	4.03863e-07	0	2.37655e-07	1.72562e-07	1.33513e-07	k__Eukaryota;p__Ascomycota;c__Sordariomycetes;o__Magnaporthales
c__Thermoprotei;o__Acidilobales	4.87428e-07	0	1.50857e-07	0	0	0	3.09825e-07	0	0	0	0	0	0	1.54223e-07	2.14025e-07	0	0	0	0	0	2.95639e-07	1.47172e-07	0	0	k__Archaea;p__Crenarchaeota;c__Thermoprotei;o__Acidilobales
c__Mixiomycetes;o__Mixiales	4.37281e-07	0	0	7.28277e-08	0	1.75473e-07	1.38975e-07	0	0	0	0	0	0	6.91783e-08	0	1.40292e-07	0	0	7.34017e-08	0	0	6.60153e-08	0	0	k__Eukaryota;p__Basidiomycota;c__Mixiomycetes;o__Mixiales
c__Microbotryomycetes;o__Leucosporidiales	4.19169e-07	3.43742e-07	0	0	0	0	9.99138e-08	0	0	0	0	2.38785e-07	2.05703e-07	1.98939e-07	0	0	1.0852e-07	1.13521e-07	1.05542e-07	0	0	0	0	2.13305e-07	k__Eukaryota;p__Basidiomycota;c__Microbotryomycetes;o__Leucosporidiales
Others	0.264513	0.228156	0.241036	0.248899	0.207158	0.243919	0.244837	0.226303	0.255868	0.247479	0.254705	0.260519	0.291273	0.293314	0.283378	0.254269	0.221607	0.191511	0.298185	0.226365	0.233386	0.271405	0.249156	0.273448	Others

## Sheet: S6.Unigenes.relative.f
family	J.C1	J.C2	J.C3	J.C4	J.C5	J.C6	J.C7	J.C8	J.C9	J.C10	J.C11	J.C12	J.T1	J.T2	J.T3	J.T4	J.T5	J.T6	J.T7	J.T8	J.T9	J.T10	J.T11	J.T12
o__Bacteroidales;f__Bacteroidaceae	0.207416	0.307459	0.196401	0.197619	0.230052	0.163662	0.225769	0.261093	0.257705	0.257218	0.237916	0.267029	0.229584	0.216778	0.204068	0.222487	0.209759	0.273988	0.201275	0.269342	0.232301	0.191228	0.221923	0.236304	k__Bacteria;p__Bacteroidetes;c__Bacteroidia;o__Bacteroidales;f__Bacteroidaceae
o__Bacteroidales;f__Prevotellaceae	0.0933242	0.0380175	0.0697805	0.0505169	0.131509	0.0457501	0.0854502	0.048713	0.0521028	0.0544108	0.0599081	0.0330708	0.0464431	0.0358536	0.0677258	0.04764	0.0515811	0.0500005	0.0619302	0.0753081	0.0652637	0.100463	0.0755515	0.0533195	k__Bacteria;p__Bacteroidetes;c__Bacteroidia;o__Bacteroidales;f__Prevotellaceae
o__Clostridiales;f__Ruminococcaceae	0.0591259	0.0446328	0.0644026	0.0460148	0.0437107	0.0653195	0.0437633	0.0523745	0.0451766	0.0508944	0.0584717	0.0435387	0.0413351	0.0411548	0.0490262	0.0607118	0.0619414	0.047528	0.0538048	0.0479618	0.0934457	0.0468716	0.0687212	0.054864	k__Bacteria;p__Firmicutes;c__Clostridia;o__Clostridiales;f__Ruminococcaceae
o__Clostridiales;f__Lachnospiraceae	0.0269267	0.0270727	0.0597805	0.0477226	0.0348782	0.069641	0.0244165	0.027615	0.0227184	0.0251721	0.0258317	0.0329205	0.0314165	0.028477	0.0327732	0.0353758	0.0433804	0.0366774	0.0378006	0.0254357	0.0299045	0.0257815	0.036265	0.0260342	k__Bacteria;p__Firmicutes;c__Clostridia;o__Clostridiales;f__Lachnospiraceae
o__Clostridiales;f__Clostridiaceae	0.0429939	0.0359056	0.0397686	0.0436313	0.0370876	0.0439208	0.0394553	0.0337298	0.0319648	0.0433366	0.0329761	0.034596	0.0346605	0.0399032	0.0354061	0.0432865	0.040215	0.0213489	0.0449796	0.0373026	0.016643	0.0343697	0.0324949	0.0397954	k__Bacteria;p__Firmicutes;c__Clostridia;o__Clostridiales;f__Clostridiaceae
o__Bacteroidales;f__Rikenellaceae	0.0170516	0.016297	0.0197112	0.0174939	0.0233792	0.020914	0.0265513	0.0170324	0.032014	0.011398	0.019929	0.0248674	0.0205024	0.0353598	0.0156072	0.0155228	0.0164425	0.0440927	0.0240096	0.0237263	0.0432786	0.0238089	0.0168554	0.0207147	k__Bacteria;p__Bacteroidetes;c__Bacteroidia;o__Bacteroidales;f__Rikenellaceae
o__Selenomonadales;f__Selenomonadaceae	0.00580215	0.00534886	0.00924518	0.00962741	0.0159313	0.0368568	0.0137622	0.0298705	0.002742	0.0101468	0.0140057	0.00138128	0.00545971	0.00320534	0.0228237	0.0211827	0.0283924	0.0201295	0.00955808	0.0128273	0.00895091	0.01123	0.0156081	0.00510017	k__Bacteria;p__Firmicutes;c__Negativicutes;o__Selenomonadales;f__Selenomonadaceae
o__Fusobacteriales;f__Fusobacteriaceae	0.00512913	0.0244772	0.0113857	0.0321442	0.00995296	0.0171437	0.0174711	0.0234795	0.0124954	0.0106228	0.009642	0.00650693	0.0150068	0.0137636	0.00849684	0.0124005	0.00980902	0.0152432	0.00496425	0.00964957	0.00375753	0.00673575	0.00567691	0.00685562	k__Bacteria;p__Fusobacteria;c__Fusobacteriia;o__Fusobacteriales;f__Fusobacteriaceae
o__Brachyspirales;f__Brachyspiraceae	0.00686605	0.00178246	0.00257598	0.00137547	0.00339038	0.00187016	0.00985829	0.00239161	0.00237457	0.0314457	0.00271351	0.00252141	0.00650069	0.00300093	0.00398584	0.00212777	0.00111134	0.00101778	0.00269064	0.00133621	0.000350836	0.00176495	0.00177442	0.00194545	k__Bacteria;p__Spirochaetes;c__Spirochaetia;o__Brachyspirales;f__Brachyspiraceae
o__Lactobacillales;f__Lactobacillaceae	0.0125109	0.00789094	0.0247169	0.017681	0.0225389	0.0196773	0.0105441	0.00455601	0.00331828	0.022538	0.00474135	0.00556724	0.00875345	0.00330272	0.0167171	0.0136746	0.0277724	0.00935202	0.0066799	0.00953568	0.0021469	0.01284	0.00892014	0.00286226	k__Bacteria;p__Firmicutes;c__Bacilli;o__Lactobacillales;f__Lactobacillaceae
o__Aeromonadales;f__Succinivibrionaceae	0.00179306	0.0177129	0.00152487	0.00279022	0.00339054	0.0082962	0.00386564	0.0216536	0.00485898	0.00661062	0.00855263	0.0107861	0.00617943	0.00308713	0.00959957	0.0104756	0.0212094	0.0132773	0.00479738	0.00426543	0.00259944	0.00399928	0.00576739	0.00410083	k__Bacteria;p__Proteobacteria;c__Gammaproteobacteria;o__Aeromonadales;f__Succinivibrionaceae
o__Acidaminococcales;f__Acidaminococcaceae	0.0105313	0.0131288	0.0108431	0.0184335	0.00479656	0.0133477	0.011966	0.0147142	0.0125805	0.0172993	0.0151586	0.0149667	0.0116577	0.0115423	0.0141048	0.0155143	0.0177096	0.0144204	0.00980397	0.0132659	0.0133853	0.0117006	0.0168119	0.0125351	k__Bacteria;p__Firmicutes;c__Negativicutes;o__Acidaminococcales;f__Acidaminococcaceae
o__Coriobacteriales;f__Atopobiaceae	0.0158551	0.00319801	0.0109879	0.0051962	0.0179442	0.0143221	0.0143902	0.0064659	0.00291408	0.00702869	0.00921156	0.00819456	0.00869972	0.00828782	0.0133911	0.0126445	0.00962294	0.00983566	0.00749398	0.00762958	0.0131324	0.0133595	0.0171363	0.00332933	k__Bacteria;p__Actinobacteria;c__Coriobacteriia;o__Coriobacteriales;f__Atopobiaceae
o__Deferribacterales;f__Deferribacteraceae	0.00338528	0.00777612	0.00602222	0.00257939	0.00569502	0.0038592	0.00822965	0.0178562	0.00164287	0.00281471	0.0058971	0.00324088	0.000946263	0.00723698	0.00592246	0.00391277	0.00381009	0.0102208	0.0034863	0.00462759	0.000300893	0.0142589	0.00482937	0.0038796	k__Bacteria;p__Deferribacteres;c__Deferribacteres;o__Deferribacterales;f__Deferribacteraceae
o__Bacteroidales;f__Tannerellaceae	0.0139501	0.0126142	0.0110238	0.011933	0.0147835	0.0106042	0.0149469	0.0125813	0.0172359	0.0150241	0.0138622	0.0156045	0.0154008	0.0117036	0.0116869	0.0131413	0.0115828	0.0131011	0.0121963	0.0153148	0.013321	0.0141979	0.0144031	0.0168479	k__Bacteria;p__Bacteroidetes;c__Bacteroidia;o__Bacteroidales;f__Tannerellaceae
o__Erysipelotrichales;f__Erysipelotrichaceae	0.00805838	0.00731989	0.0101844	0.00950655	0.00889181	0.0146015	0.00710839	0.0090177	0.00595643	0.00821681	0.00875155	0.00757319	0.00646444	0.00789907	0.00727962	0.00990016	0.0132177	0.011279	0.00512132	0.00748958	0.00407532	0.0102265	0.00905361	0.00528823	k__Bacteria;p__Firmicutes;c__Erysipelotrichia;o__Erysipelotrichales;f__Erysipelotrichaceae
o__Bifidobacteriales;f__Bifidobacteriaceae	0.00130857	0.000755589	0.00255715	0.00168658	0.00693989	0.0137688	0.00359801	0.00169716	0.000286669	0.00292402	0.00170394	0.000804243	0.00134967	0.000947146	0.00505565	0.0036892	0.0055985	0.00112629	0.00255809	0.00273866	0.00352529	0.0031307	0.00415613	0.000443549	k__Bacteria;p__Actinobacteria;c__Actinobacteria;o__Bifidobacteriales;f__Bifidobacteriaceae
o__Bacteroidales;f__Muribaculaceae	0.00576188	0.00374443	0.00787243	0.00346511	0.00438616	0.00430647	0.00678874	0.00408472	0.00669234	0.0024042	0.00586848	0.00859935	0.00471848	0.0134743	0.00285903	0.00269886	0.00344486	0.00904502	0.00398859	0.00619078	0.0054633	0.00434379	0.00395027	0.00593041	k__Bacteria;p__Bacteroidetes;c__Bacteroidia;o__Bacteroidales;f__Muribaculaceae
o__Burkholderiales;f__Sutterellaceae	0.00447346	0.00797161	0.00562628	0.00706687	0.00757987	0.0074762	0.00558384	0.00908805	0.00780888	0.00981502	0.00887158	0.00872993	0.00665195	0.009211	0.00814444	0.0104276	0.0105721	0.0121046	0.00480054	0.00791318	0.00796917	0.00685767	0.00894732	0.00852926	k__Bacteria;p__Proteobacteria;c__Betaproteobacteria;o__Burkholderiales;f__Sutterellaceae
o__Coriobacteriales;f__Coriobacteriaceae	0.00721311	0.00226652	0.0071343	0.0035032	0.00931135	0.0121028	0.00786764	0.00374907	0.00253594	0.0042036	0.00588122	0.00543007	0.00547455	0.00606341	0.0103955	0.00811672	0.0118557	0.00757451	0.00442713	0.0043691	0.00831548	0.00839045	0.0104421	0.00253984	k__Bacteria;p__Actinobacteria;c__Coriobacteriia;o__Coriobacteriales;f__Coriobacteriaceae
o__Veillonellales;f__Veillonellaceae	0.00465375	0.00166138	0.00234429	0.00265075	0.0113474	0.00347074	0.0023319	0.00225081	0.000958637	0.00301619	0.00242569	0.000962098	0.00181354	0.00137012	0.00437363	0.00340708	0.00211198	0.0016936	0.00214855	0.00231225	0.00344429	0.00301333	0.00314915	0.00190121	k__Bacteria;p__Firmicutes;c__Negativicutes;o__Veillonellales;f__Veillonellaceae
o__Spirochaetales;f__Spirochaetaceae	0.0107755	0.00597235	0.00472994	0.00637315	0.0018309	0.00357907	0.00477274	0.00642244	0.00846226	0.00259759	0.00812496	0.00681263	0.00631446	0.00521254	0.00466871	0.00447277	0.00388451	0.00212779	0.00687209	0.00565489	0.00633339	0.00537594	0.00372622	0.00545663	k__Bacteria;p__Spirochaetes;c__Spirochaetia;o__Spirochaetales;f__Spirochaetaceae
o__Campylobacterales;f__Campylobacteraceae	0.00183234	0.00159161	0.00166406	0.000464678	0.00055719	0.00197829	0.000968291	0.000984243	0.00147343	0.0018959	0.000707069	0.00257992	0.000477266	0.0102796	0.00118721	0.00148846	0.00307802	0.000742874	0.000805341	0.00110254	0.000206122	0.000857071	0.000690567	0.0010347	k__Bacteria;p__Proteobacteria;c__Epsilonproteobacteria;o__Campylobacterales;f__Campylobacteraceae
o__Clostridiales;f__Oscillospiraceae	0.00490213	0.00510319	0.00514	0.00971232	0.00241534	0.00328612	0.00453598	0.00438214	0.00737789	0.00330597	0.00504069	0.00523944	0.00616736	0.00521823	0.00393023	0.00500116	0.00480057	0.00403585	0.00635065	0.00587804	0.00837315	0.00504953	0.00454992	0.00753766	k__Bacteria;p__Firmicutes;c__Clostridia;o__Clostridiales;f__Oscillospiraceae
o__Desulfovibrionales;f__Desulfovibrionaceae	0.00256969	0.00360984	0.00249879	0.00428789	0.00238648	0.00323225	0.00280982	0.00570139	0.00507688	0.00468104	0.00424074	0.00355697	0.00506207	0.00378661	0.00253231	0.00456138	0.00600186	0.00813288	0.00326728	0.00384053	0.00564295	0.00321904	0.00448964	0.00387869	k__Bacteria;p__Proteobacteria;c__Deltaproteobacteria;o__Desulfovibrionales;f__Desulfovibrionaceae
o__Rhodospirillales;f__Rhodospirillaceae	0.00145112	0.00501942	0.004042	0.00300449	0.00136479	0.00109118	0.00163112	0.00168471	0.00690744	0.00160429	0.00777787	0.00416855	0.00457069	0.00300467	0.00204975	0.00201311	0.000977715	0.00069578	0.0040188	0.00302866	0.000114575	0.00157096	0.00215761	0.00522295	k__Bacteria;p__Proteobacteria;c__Alphaproteobacteria;o__Rhodospirillales;f__Rhodospirillaceae
o__Bacillales;f__Bacillaceae	0.00398698	0.00247041	0.00326242	0.0030434	0.00257831	0.00367675	0.00564518	0.00266814	0.00303965	0.00355042	0.00288306	0.00286051	0.00358416	0.00401244	0.00315759	0.00286373	0.00273401	0.0026868	0.00395293	0.00330742	0.00208054	0.00755712	0.0036676	0.00308965	k__Bacteria;p__Firmicutes;c__Bacilli;o__Bacillales;f__Bacillaceae
o__Rhodospirillales;f__Acetobacteraceae	0.00347601	0.0025638	0.00210405	0.00317308	0.000766035	0.00145764	0.00432282	0.00279865	0.00556955	0.000794437	0.00322245	0.0046736	0.00637261	0.00367997	0.0031523	0.00273341	0.00167072	0.000929621	0.00255637	0.00294523	0.000396804	0.00150276	0.00119009	0.00691147	k__Bacteria;p__Proteobacteria;c__Alphaproteobacteria;o__Rhodospirillales;f__Acetobacteraceae
o__Clostridiales;f__Eubacteriaceae	0.00398859	0.00299334	0.00603487	0.00662603	0.00365019	0.00623135	0.004616	0.00306397	0.0033903	0.0028532	0.00336387	0.00381991	0.0043716	0.00355499	0.0042877	0.0039928	0.00494331	0.00387056	0.00574954	0.00314768	0.00465466	0.00380583	0.00412825	0.00388327	k__Bacteria;p__Firmicutes;c__Clostridia;o__Clostridiales;f__Eubacteriaceae
o__Enterobacterales;f__Enterobacteriaceae	0.00441089	0.00208807	0.00110021	0.00510685	0.000880884	0.000958276	0.00103387	0.00416995	0.000408735	0.00659376	0.00248455	0.000668956	0.000329957	0.000312036	0.000372443	0.000328079	0.000315411	0.00129246	0.00035764	0.00089461	0.000298867	0.00140295	0.000231766	0.000232851	k__Bacteria;p__Proteobacteria;c__Gammaproteobacteria;o__Enterobacterales;f__Enterobacteriaceae
o__Campylobacterales;f__Helicobacteraceae	0.00166743	0.00566554	0.00300501	0.000486808	0.000608742	0.000905607	0.000365463	0.00047584	0.00115458	0.000944666	0.00414696	0.002079	0.00100299	0.00272648	0.000502437	0.0017004	0.000812354	0.000546753	0.00143814	0.00652745	0.00226676	0.00201527	0.0013362	0.00215324	k__Bacteria;p__Proteobacteria;c__Epsilonproteobacteria;o__Campylobacterales;f__Helicobacteraceae
o__Elusimicrobiales;f__Elusimicrobiaceae	0.00301901	0.000334001	0.00176519	0.00576994	0.00153536	0.00339009	0.00314639	0.000554804	0.00205297	0.000681106	0.00152325	0.000584539	0.00162859	0.000789419	0.000915704	0.00320126	0.000746667	0.000666701	0.00551153	0.00318295	0.000422558	0.00423976	0.00280102	0.00272271	k__Bacteria;p__Elusimicrobia;c__Elusimicrobia;o__Elusimicrobiales;f__Elusimicrobiaceae
o__Bacteroidales;f__Barnesiellaceae	0.0024789	0.00296357	0.00239519	0.00352043	0.00402438	0.00203335	0.00334653	0.00266086	0.00378969	0.00445344	0.00286104	0.00339145	0.00325138	0.00562635	0.00274886	0.00306158	0.00229949	0.00315369	0.00283888	0.00343156	0.00477737	0.00363038	0.00274742	0.00391151	k__Bacteria;p__Bacteroidetes;c__Bacteroidia;o__Bacteroidales;f__Barnesiellaceae
o__Mycoplasmatales;f__Mycoplasmataceae	0.00375825	0.00254309	0.00285518	0.00427873	0.00309797	0.00490996	0.00243638	0.00366019	0.00195389	0.00397846	0.00257361	0.00250915	0.00213866	0.00401894	0.00316752	0.00448122	0.00389249	0.00113951	0.00301781	0.0038755	0.000304761	0.0030705	0.00277368	0.0036909	k__Bacteria;p__Tenericutes;c__Mollicutes;o__Mycoplasmatales;f__Mycoplasmataceae
o__Chlamydiales;f__Chlamydiaceae	0.00276535	0.00454209	0.00276426	0.00194397	0.0012253	0.00189354	0.00122246	0.00198661	0.00196815	0.00177798	0.0043289	0.00311948	0.00287297	0.00474609	0.00345758	0.00364588	0.00106171	0.0012443	0.00422605	0.00239343	0.00411269	0.00350589	0.00279673	0.00177193	k__Bacteria;p__Chlamydiae;c__Chlamydiia;o__Chlamydiales;f__Chlamydiaceae
o__Methanobacteriales;f__Methanobacteriaceae	0.00312568	0.000493216	0.00143471	0.00297911	0.00116555	0.0025042	0.00227271	0.000927034	0.00137147	0.000421484	0.00172434	0.00242443	0.00305706	0.00094492	0.00197123	0.0015075	0.00104541	0.00179953	0.00432891	0.000792089	0.00384363	0.00329159	0.0021256	0.00149237	k__Archaea;p__Euryarchaeota;c__Methanobacteria;o__Methanobacteriales;f__Methanobacteriaceae
o__Bacteroidales;f__Odoribacteraceae	0.00183964	0.00206433	0.00277388	0.00280416	0.00245354	0.00183938	0.00300251	0.00205982	0.00301878	0.00202778	0.00237357	0.00325171	0.0031578	0.00422844	0.00226562	0.00208968	0.00207065	0.00363929	0.00225893	0.00264269	0.00390527	0.00226542	0.00219162	0.00299625	k__Bacteria;p__Bacteroidetes;c__Bacteroidia;o__Bacteroidales;f__Odoribacteraceae
o__Clostridiales;f__Peptostreptococcaceae	0.00165661	0.00340962	0.00232829	0.00215022	0.00309211	0.00327345	0.00113843	0.00136822	0.00158563	0.00374228	0.00138271	0.00150352	0.00137373	0.00141468	0.00145709	0.00212029	0.00253038	0.000860613	0.00115256	0.00113403	0.000863739	0.00110864	0.00127357	0.00101133	k__Bacteria;p__Firmicutes;c__Clostridia;o__Clostridiales;f__Peptostreptococcaceae
o__Eggerthellales;f__Eggerthellaceae	0.00245742	0.000729642	0.00252593	0.00097848	0.00159281	0.00197193	0.00189285	0.00103284	0.00127282	0.00179513	0.00170237	0.0019054	0.00164639	0.00138762	0.00185741	0.00261159	0.00319202	0.00139087	0.00128021	0.000923101	0.00161327	0.00163522	0.00156035	0.000892551	k__Bacteria;p__Actinobacteria;c__Coriobacteriia;o__Eggerthellales;f__Eggerthellaceae
o__Synergistales;f__Synergistaceae	0.00159762	0.000755145	0.000655649	0.0023841	0.000314884	0.000889281	0.000878329	0.000593389	0.00188372	0.000688605	0.00139424	0.00129194	0.00207513	0.00141334	0.000848674	0.00109076	0.00080472	0.0019662	0.00166687	0.00150465	0.00310083	0.00101995	0.000811968	0.00270922	k__Bacteria;p__Synergistetes;c__Synergistia;o__Synergistales;f__Synergistaceae
o__Caudovirales;f__Myoviridae	0.00180672	0.0013287	0.00131259	0.000645101	0.000812479	0.00227099	0.00124785	0.000548914	0.000779385	0.0028749	0.00127969	0.00103692	0.00141464	0.00169044	0.00226181	0.00172986	0.0010647	0.000554526	0.00159596	0.000692371	0.000912485	0.00221789	0.00174895	0.000820408	k__Viruses;p__Unclassified;c__Unclassified;o__Caudovirales;f__Myoviridae
o__Methanomicrobiales;f__Methanocorpusculaceae	9.16418e-06	0.000795911	2.1252e-05	0.00078671	4.54338e-06	2.49611e-05	0.000162341	5.6643e-05	0.00276049	7.46027e-06	0.000439113	0.000564599	0.000594133	0.000125483	9.21291e-06	4.58728e-06	0.000332807	0.00229443	5.05149e-06	1.25468e-05	0.00097591	9.04584e-06	6.90692e-06	0.0025532	k__Archaea;p__Euryarchaeota;c__Methanomicrobia;o__Methanomicrobiales;f__Methanocorpusculaceae
o__Lactobacillales;f__Enterococcaceae	0.000546191	0.000936418	0.00113527	0.000968445	0.00055856	0.00116945	0.00227421	0.000380709	0.00116715	0.00114387	0.00098119	0.000413759	0.0014278	0.00155512	0.000548401	0.00232647	0.000832493	0.000482745	0.000662138	0.00109807	0.000325323	0.00107079	0.000579521	0.000293845	k__Bacteria;p__Firmicutes;c__Bacilli;o__Lactobacillales;f__Enterococcaceae
o__Myxococcales;f__Myxococcaceae	0.00171121	0.000803089	0.000872634	0.0012757	0.000167447	0.000404583	0.00162493	0.000693308	0.00232211	0.000151914	0.0012788	0.00107425	0.00145577	0.00217177	0.000601383	0.000271825	0.00033261	0.000461398	0.000785054	0.0007481	0.000633172	0.000652694	0.000201901	0.00188793	k__Bacteria;p__Proteobacteria;c__Deltaproteobacteria;o__Myxococcales;f__Myxococcaceae
o__Clostridiales;f__Peptococcaceae	0.00132121	0.00107171	0.00144236	0.0012503	0.000878606	0.00194302	0.00140344	0.00131504	0.00123777	0.000852513	0.00152753	0.00196321	0.0012077	0.00153345	0.00136954	0.00189522	0.00187603	0.00130746	0.00129816	0.00106945	0.00185473	0.00120334	0.00147636	0.00113648	k__Bacteria;p__Firmicutes;c__Clostridia;o__Clostridiales;f__Peptococcaceae
o__Caudovirales;f__Siphoviridae	0.00057892	0.000496659	0.000542542	0.000510129	0.000366399	0.000387145	0.000256647	0.000203537	0.000690737	0.000640793	0.000394289	0.00144809	0.000772433	0.000740935	0.00087559	0.000508738	0.000326852	0.000182586	0.000803936	0.000331879	0.000568684	0.000700527	0.000892304	0.000347132	k__Viruses;p__Unclassified;c__Unclassified;o__Caudovirales;f__Siphoviridae
o__Bacillales;f__Paenibacillaceae	0.00100637	0.000790173	0.000920837	0.000956487	0.000547616	0.000936796	0.000769934	0.000659791	0.000895998	0.000853281	0.000873498	0.000931208	0.00104119	0.000997647	0.00122766	0.000930328	0.000739845	0.000578021	0.00134861	0.000675441	0.000932582	0.00101018	0.000962059	0.00102465	k__Bacteria;p__Firmicutes;c__Bacilli;o__Bacillales;f__Paenibacillaceae
o__Acholeplasmatales;f__Acholeplasmataceae	0.000495603	0.000729118	0.000907823	0.000880432	0.000361937	0.000457176	0.000332005	0.000712294	0.00098748	0.000494446	0.000578819	0.000608975	0.000588881	0.0012364	0.000418058	0.000388616	0.000500384	0.0003043	0.00100013	0.000549072	0.000131932	0.000314068	0.00021283	0.00134561	k__Bacteria;p__Tenericutes;c__Mollicutes;o__Acholeplasmatales;f__Acholeplasmataceae
o__Flavobacteriales;f__Flavobacteriaceae	0.000968854	0.000813572	0.00090318	0.00101698	0.000926669	0.000834489	0.00112817	0.000829118	0.00116955	0.000982447	0.00104175	0.00112607	0.00111773	0.00132968	0.00101615	0.000954293	0.000724753	0.00103411	0.00115267	0.00109227	0.0011719	0.00131222	0.00114724	0.0010249	k__Bacteria;p__Bacteroidetes;c__Flavobacteriia;o__Flavobacteriales;f__Flavobacteriaceae
o__Bacteroidales;f__Porphyromonadaceae	0.000722504	0.000782024	0.000821939	0.00073218	0.000865081	0.000660478	0.000924155	0.000725169	0.00101459	0.000769503	0.00104891	0.000980279	0.00091013	0.00118128	0.00073146	0.00085346	0.000703588	0.00128926	0.000894645	0.00097766	0.00101277	0.00121849	0.0010466	0.00086905	k__Bacteria;p__Bacteroidetes;c__Bacteroidia;o__Bacteroidales;f__Porphyromonadaceae
o__Bacillales;f__Staphylococcaceae	0.000177136	0.000239058	0.000187286	0.000422924	0.000205735	0.000184413	0.000187251	0.000170415	0.00102682	0.00024955	0.000215025	0.000428556	0.000155283	0.000812705	0.0002153	0.000169533	0.000152338	0.000120081	0.000215913	0.000173301	0.000153702	0.000266635	0.000147526	0.000444282	k__Bacteria;p__Firmicutes;c__Bacilli;o__Bacillales;f__Staphylococcaceae
o__Caudovirales;f__Podoviridae	0.000196891	0.000767142	0.00030413	0.000198077	0.000288643	0.000153531	0.000143167	0.000406925	0.000301859	0.000223519	0.000313427	0.000272735	0.000975759	0.000508344	0.000422348	0.000337427	0.000455995	0.000315015	0.000357771	0.000216608	0.0002351	0.000340593	0.000271349	0.000207726	k__Viruses;p__Unclassified;c__Unclassified;o__Caudovirales;f__Podoviridae
o__Verrucomicrobiales;f__Akkermansiaceae	0.000175794	0.000106391	8.64357e-05	8.58262e-05	6.39807e-05	6.7347e-05	0.000101501	6.62321e-05	0.000702255	6.04943e-05	9.93034e-05	0.000906701	0.000957139	0.000575408	8.47333e-05	6.57954e-05	6.38309e-05	6.36883e-05	0.000112094	9.51241e-05	5.70251e-05	5.66133e-05	6.58796e-05	0.000499705	k__Bacteria;p__Verrucomicrobia;c__Verrucomicrobiae;o__Verrucomicrobiales;f__Akkermansiaceae
o__Kiritimatiellales;f__Kiritimatiellaceae	7.87639e-06	4.44248e-06	3.87531e-06	1.04489e-05	1.64626e-06	2.17442e-06	7.54843e-06	3.40308e-06	1.64013e-05	1.90643e-06	5.48282e-06	1.16447e-05	0.000730167	0.000328612	6.12557e-06	2.02682e-06	2.02939e-05	7.06062e-06	3.30618e-06	8.46055e-06	2.44629e-06	2.59031e-06	1.31725e-06	1.5671e-05	k__Bacteria;p__Kiritimatiellaeota;c__Kiritimatiellae;o__Kiritimatiellales;f__Kiritimatiellaceae
o__Bacteroidales;f__Dysgonamonadaceae	0.000448632	0.000388507	0.000454291	0.000421062	0.000434106	0.000363039	0.000436238	0.000402105	0.000482709	0.00036615	0.000481462	0.000532936	0.000502034	0.00052248	0.000401991	0.000433796	0.000356747	0.000482889	0.000461121	0.000482794	0.000532535	0.000683546	0.000479191	0.000474789	k__Bacteria;p__Bacteroidetes;c__Bacteroidia;o__Bacteroidales;f__Dysgonamonadaceae
o__Clostridiales;f__Clostridiales Family XIII. Incertae Sedis	0.000459713	0.000259684	0.000386649	0.000482292	0.000273624	0.000399083	0.000320571	0.000219097	0.000309312	0.000291841	0.000264929	0.000513565	0.000371298	0.000461357	0.000495866	0.000492036	0.000309686	0.000666419	0.000441126	0.000309062	0.00056735	0.000562596	0.000449316	0.000290239	k__Bacteria;p__Firmicutes;c__Clostridia;o__Clostridiales;f__Clostridiales Family XIII. Incertae Sedis
o__Verrucomicrobiales;f__Verrucomicrobia subdivision 3	5.31612e-06	3.6356e-05	5.50122e-06	0.000119143	1.71023e-06	1.00413e-05	1.18958e-05	2.9909e-06	0.000594653	2.03643e-06	0.000144318	0.000255884	0.000512103	0.000193813	2.25689e-06	1.74862e-06	1.76277e-05	0.000207938	0.000204076	1.50988e-05	0.000304475	9.94064e-06	1.46217e-06	0.000568433	k__Bacteria;p__Verrucomicrobia;c__Verrucomicrobiae;o__Verrucomicrobiales;f__Verrucomicrobia subdivision 3
o__Rickettsiales;f__Rickettsiaceae	0.000135698	2.6555e-05	9.3891e-05	0.00058818	3.98567e-05	0.000130618	0.000244379	7.10907e-05	0.000358404	0.000254999	0.00021129	0.000159931	0.00025596	0.000177274	0.000366391	0.000215449	2.91931e-05	0.00010186	0.000332525	0.000276442	1.8968e-05	0.00042377	0.000180577	0.000228187	k__Bacteria;p__Proteobacteria;c__Alphaproteobacteria;o__Rickettsiales;f__Rickettsiaceae
o__Pseudomonadales;f__Moraxellaceae	0.000249503	0.000347518	0.000255296	0.000139264	0.000158996	0.000158016	0.000257298	0.000339045	0.000238059	0.000151537	0.00037306	0.000352612	0.000472479	0.000349268	0.00036406	0.000234227	0.000575157	0.000136517	0.000491633	0.000164736	0.000107491	0.000208768	0.000221612	0.000451654	k__Bacteria;p__Proteobacteria;c__Gammaproteobacteria;o__Pseudomonadales;f__Moraxellaceae
o__Lactobacillales;f__Streptococcaceae	0.000340712	0.00038641	0.00048885	0.000349304	0.000317685	0.000477885	0.00047233	0.000293416	0.000381257	0.000354086	0.000560125	0.000282527	0.000516048	0.000436621	0.000307591	0.000490684	0.000328145	0.000279053	0.000356954	0.000277024	0.00025333	0.000380278	0.000555895	0.000249409	k__Bacteria;p__Firmicutes;c__Bacilli;o__Lactobacillales;f__Streptococcaceae
o__Sphingobacteriales;f__Sphingobacteriaceae	0.000290396	0.000302389	0.000314124	0.000335401	0.000307709	0.000272664	0.000390739	0.000296808	0.0003534	0.000404268	0.00034646	0.000402212	0.000353003	0.000495165	0.000306847	0.000291633	0.00025918	0.000352475	0.000354717	0.000408952	0.000438418	0.000392853	0.000355116	0.000346813	k__Bacteria;p__Bacteroidetes;c__Sphingobacteriia;o__Sphingobacteriales;f__Sphingobacteriaceae
o__Selenomonadales;f__Sporomusaceae	0.000253954	0.000280522	0.000314398	0.000308359	0.000300549	0.000431997	0.000279078	0.000421241	0.000241669	0.000336969	0.000329156	0.000275408	0.000310349	0.000304351	0.000476791	0.000422527	0.000425743	0.000328222	0.000364805	0.000284821	0.000269753	0.000277464	0.000379031	0.000290375	k__Bacteria;p__Firmicutes;c__Negativicutes;o__Selenomonadales;f__Sporomusaceae
o__Opitutales;f__Opitutaceae	6.03357e-05	4.97069e-05	4.70051e-05	7.02018e-05	3.06399e-05	4.63938e-05	7.87225e-05	3.78715e-05	9.53168e-05	3.82529e-05	8.24706e-05	0.000268232	0.000435748	0.000136023	6.72597e-05	3.86679e-05	5.85253e-05	4.79919e-05	6.22559e-05	8.6778e-05	4.60107e-05	5.15365e-05	3.05312e-05	0.000139025	k__Bacteria;p__Verrucomicrobia;c__Opitutae;o__Opitutales;f__Opitutaceae
o__Puniceicoccales;f__Puniceicoccaceae	0.000190615	0.000178431	0.000144208	0.000205449	0.000127364	0.00019341	0.000409593	0.000155511	0.000184524	0.000174202	0.0001212	0.000298055	0.000290786	0.00019832	0.000298332	0.000159363	3.67685e-05	5.77811e-05	0.00014835	0.000282969	0.000134139	0.000211891	0.000168738	0.000160252	k__Bacteria;p__Verrucomicrobia;c__Opitutae;o__Puniceicoccales;f__Puniceicoccaceae
o__Fibrobacterales;f__Fibrobacteraceae	0.000287668	0.000262896	0.000293615	0.000271592	0.000220177	0.000206609	0.000304854	0.000345079	0.000314928	0.000185528	0.000290476	0.000306559	0.000386351	0.000338311	0.000261743	0.000224997	0.000243373	0.000239483	0.000282196	0.00030936	0.000253846	0.000269607	0.000258501	0.000326628	k__Bacteria;p__Fibrobacteres;c__Fibrobacteria;o__Fibrobacterales;f__Fibrobacteraceae
o__Methanomassiliicoccales;f__Methanomassiliicoccaceae	0.000304538	0.000217996	0.000224308	0.000190514	0.000235999	0.000244445	0.000275336	0.000210043	0.000334866	0.000207257	0.000342787	0.000230028	0.00031885	0.000307577	0.000333142	0.000322622	0.000199717	0.000320767	0.000264878	0.000256778	0.00022015	0.000348843	0.00025558	0.000302788	k__Archaea;p__Euryarchaeota;c__Thermoplasmata;o__Methanomassiliicoccales;f__Methanomassiliicoccaceae
o__Pasteurellales;f__Pasteurellaceae	8.24167e-05	0.000116399	7.17687e-05	0.000338135	0.000104344	0.000131155	0.000102118	0.000136985	0.000105815	0.000146712	9.17065e-05	0.000134114	0.00012692	0.000108348	9.24663e-05	0.000118703	8.4442e-05	8.48409e-05	0.000100716	0.000102067	6.70495e-05	0.000111129	8.36854e-05	0.000105953	k__Bacteria;p__Proteobacteria;c__Gammaproteobacteria;o__Pasteurellales;f__Pasteurellaceae
o__Desulfobacterales;f__Desulfobacteraceae	9.87257e-05	0.000102559	9.04839e-05	9.35928e-05	5.10631e-05	6.6592e-05	9.09483e-05	9.14166e-05	0.000134788	6.58972e-05	0.000108458	0.000111415	0.000333708	0.000171539	9.4409e-05	8.13321e-05	9.56592e-05	7.74197e-05	0.000102812	9.78059e-05	0.000107219	9.68059e-05	5.10012e-05	0.000112855	k__Bacteria;p__Proteobacteria;c__Deltaproteobacteria;o__Desulfobacterales;f__Desulfobacteraceae
o__Rhodobacterales;f__Rhodobacteraceae	0.000109563	7.92418e-05	9.93587e-05	0.000313201	5.72105e-05	0.000111567	0.000141068	8.05171e-05	0.000231332	0.000148971	0.000155599	0.000154365	0.000308787	0.000189116	0.000268577	0.000169034	6.53114e-05	8.14911e-05	0.00022066	0.000181722	3.43218e-05	0.000276314	0.000119877	0.00016905	k__Bacteria;p__Proteobacteria;c__Alphaproteobacteria;o__Rhodobacterales;f__Rhodobacteraceae
o__Alteromonadales;f__Ferrimonadaceae	1.57197e-06	6.43814e-06	1.29052e-05	2.00419e-06	8.58827e-06	4.1202e-06	4.36279e-06	4.91465e-05	3.69813e-06	8.45178e-06	1.23721e-05	1.97885e-06	2.22959e-05	1.12595e-05	7.61899e-05	2.37892e-05	0.000312301	1.4546e-05	1.25604e-05	1.3138e-06	8.64997e-06	1.84908e-05	4.27683e-05	6.39349e-06	k__Bacteria;p__Proteobacteria;c__Gammaproteobacteria;o__Alteromonadales;f__Ferrimonadaceae
o__Neisseriales;f__Chromobacteriaceae	1.83224e-05	2.71283e-05	2.71706e-05	2.56073e-05	1.88195e-05	2.03475e-05	1.90937e-05	7.7475e-05	3.08747e-05	2.64986e-05	3.63278e-05	4.05554e-05	3.50952e-05	2.89193e-05	0.000103759	4.05666e-05	0.000308427	3.14833e-05	3.81458e-05	2.11798e-05	3.10139e-05	3.97889e-05	5.18855e-05	3.86825e-05	k__Bacteria;p__Proteobacteria;c__Betaproteobacteria;o__Neisseriales;f__Chromobacteriaceae
o__Nitrosomonadales;f__Methylophilaceae	1.07304e-05	4.51442e-05	2.00395e-05	1.80393e-05	2.96795e-05	2.00455e-05	2.42356e-05	6.41987e-05	3.00917e-05	2.03776e-05	3.25089e-05	2.4257e-05	2.30746e-05	1.68152e-05	8.67641e-05	3.90477e-05	0.000306357	1.49076e-05	2.68679e-05	1.32217e-05	1.33753e-05	3.30647e-05	4.66074e-05	2.51372e-05	k__Bacteria;p__Proteobacteria;c__Betaproteobacteria;o__Nitrosomonadales;f__Methylophilaceae
o__Chitinophagales;f__Chitinophagaceae	0.000186226	0.000301584	0.000161606	0.000180391	0.000194061	0.000147052	0.000183315	0.000170982	0.000184956	0.000257931	0.000295484	0.000161277	0.000195682	0.000263234	0.000220305	0.000191125	0.000140528	0.000139782	0.00018204	0.000212798	0.000186424	0.000301698	0.000162025	0.00014994	k__Bacteria;p__Bacteroidetes;c__Chitinophagia;o__Chitinophagales;f__Chitinophagaceae
o__Neisseriales;f__Neisseriaceae	4.59729e-05	3.76884e-05	4.36628e-05	3.48073e-05	8.7219e-05	3.27505e-05	3.07251e-05	7.46311e-05	3.8179e-05	4.06856e-05	5.50843e-05	4.38154e-05	6.32586e-05	5.34022e-05	0.000100009	6.0737e-05	0.000292973	4.22409e-05	3.8907e-05	3.49088e-05	4.91935e-05	5.00522e-05	6.89233e-05	5.36673e-05	k__Bacteria;p__Proteobacteria;c__Betaproteobacteria;o__Neisseriales;f__Neisseriaceae
o__Bacteroidales;f__Lentimicrobiaceae	0.000116413	8.32481e-05	7.65239e-05	0.00017444	0.00025412	0.000178804	0.000250452	8.39671e-05	0.00013156	0.000162346	0.000201241	0.000202023	0.000163547	0.000190999	0.000112	0.000105241	0.000126139	0.000214704	0.00012723	0.000225658	0.000274742	0.000165037	0.000158188	9.19542e-05	k__Bacteria;p__Bacteroidetes;c__Bacteroidia;o__Bacteroidales;f__Lentimicrobiaceae
o__Rhizobiales;f__Bartonellaceae	3.53799e-05	3.79308e-05	3.17514e-05	3.89638e-05	2.04938e-05	2.76276e-05	2.06878e-05	7.22021e-05	3.90671e-05	2.44566e-05	4.17604e-05	3.32193e-05	2.9178e-05	2.04595e-05	8.19222e-05	3.87298e-05	0.000273321	3.74508e-05	5.59814e-05	1.7177e-05	3.8493e-05	3.09604e-05	7.06042e-05	3.31934e-05	k__Bacteria;p__Proteobacteria;c__Alphaproteobacteria;o__Rhizobiales;f__Bartonellaceae
o__Tissierellales;f__Peptoniphilaceae	0.000266939	0.00020858	0.00024518	0.000241306	0.000135273	0.000199196	0.000176378	0.000200152	0.000218804	0.000235777	0.000252817	0.000221445	0.000217396	0.000272517	0.000245141	0.000233597	0.000179028	0.000137958	0.000247148	0.000194616	0.000172881	0.000237189	0.000212408	0.000228684	k__Bacteria;p__Firmicutes;c__Tissierellia;o__Tissierellales;f__Peptoniphilaceae
o__Cardiobacteriales;f__Cardiobacteriaceae	3.65825e-06	7.06235e-06	1.00233e-05	6.90911e-06	1.01017e-05	6.32389e-06	5.64896e-06	5.14674e-05	4.62611e-06	1.893e-05	1.34808e-05	4.67936e-06	1.03684e-05	4.2728e-06	7.39004e-05	2.44175e-05	0.000265121	1.26763e-05	1.457e-05	3.37705e-06	1.07744e-05	1.64316e-05	3.7866e-05	1.10283e-05	k__Bacteria;p__Proteobacteria;c__Gammaproteobacteria;o__Cardiobacteriales;f__Cardiobacteriaceae
o__Fusobacteriales;f__Leptotrichiaceae	8.8188e-05	0.000184675	0.00012205	0.000245649	7.0866e-05	0.000159302	0.00010881	0.000172107	0.00011697	0.000122853	0.000100468	9.26197e-05	0.000132481	0.000149219	0.000130377	0.000131922	9.21911e-05	0.000108665	8.6613e-05	0.00010235	6.51129e-05	9.6922e-05	8.64956e-05	9.83453e-05	k__Bacteria;p__Fusobacteria;c__Fusobacteriia;o__Fusobacteriales;f__Leptotrichiaceae
o__Thermoanaerobacterales;f__Thermoanaerobacteraceae	0.000189771	0.000181341	0.000177965	0.000221751	0.00011367	0.000144963	0.00016436	0.000137086	0.00022586	0.000127568	0.000157156	0.000211007	0.000229686	0.00021949	0.000162101	0.000148327	0.000130763	9.94255e-05	0.000209395	0.000157908	0.000167485	0.000116559	0.000119184	0.000238444	k__Bacteria;p__Firmicutes;c__Clostridia;o__Thermoanaerobacterales;f__Thermoanaerobacteraceae
o__Clostridiales;f__Christensenellaceae	0.00016965	0.000114146	0.000133774	0.000181265	6.31859e-05	0.000125826	0.000122404	0.000109128	0.000207104	8.78703e-05	0.000143421	0.000163609	0.000235886	0.000195223	0.000119807	0.000100188	9.70169e-05	0.000111419	0.000158703	0.000118042	0.000149021	0.000111291	9.97674e-05	0.00021968	k__Bacteria;p__Firmicutes;c__Clostridia;o__Clostridiales;f__Christensenellaceae
o__Methanomicrobiales;f__Methanomicrobiaceae	3.22517e-05	7.25129e-05	2.40498e-05	8.83857e-05	2.55885e-05	2.86748e-05	4.54198e-05	2.51953e-05	0.000223949	2.34409e-05	6.56889e-05	7.50564e-05	0.000103375	4.97043e-05	3.3285e-05	2.92341e-05	4.53951e-05	0.000189189	3.32984e-05	3.24639e-05	9.5284e-05	4.01132e-05	2.72603e-05	0.000228392	k__Archaea;p__Euryarchaeota;c__Methanomicrobia;o__Methanomicrobiales;f__Methanomicrobiaceae
o__Lactobacillales;f__Carnobacteriaceae	0.000101766	0.000172604	0.000118945	0.000127756	9.45165e-05	0.000139415	9.64754e-05	0.000215189	0.000112198	9.01407e-05	0.000118958	0.000107239	0.000124545	0.000122746	0.000138891	0.000123538	0.000145216	0.000107505	0.000122197	0.000101568	7.43266e-05	0.000115465	0.00011212	0.00010721	k__Bacteria;p__Firmicutes;c__Bacilli;o__Lactobacillales;f__Carnobacteriaceae
o__Verrucomicrobiales;f__Verrucomicrobiaceae	1.70234e-05	1.50969e-05	1.37193e-05	1.96586e-05	1.06213e-05	7.83507e-06	1.62654e-05	1.57743e-05	4.89648e-05	1.15676e-05	2.8656e-05	5.69714e-05	0.000204718	8.50835e-05	1.50027e-05	9.02582e-06	4.23011e-05	1.74393e-05	1.96755e-05	1.49372e-05	2.56593e-05	1.29324e-05	1.39299e-05	4.50619e-05	k__Bacteria;p__Verrucomicrobia;c__Verrucomicrobiae;o__Verrucomicrobiales;f__Verrucomicrobiaceae
o__Vibrionales;f__Vibrionaceae	9.60349e-05	0.000176453	0.000112093	0.000104758	0.000111541	0.000124927	0.000128533	0.000165562	0.000141684	0.00010762	0.00016854	0.000170959	0.00014764	0.000134801	0.000151807	0.000144376	0.000195085	0.000143554	0.000128928	0.000111529	0.000109667	0.000146044	0.000124667	0.000138945	k__Bacteria;p__Proteobacteria;c__Gammaproteobacteria;o__Vibrionales;f__Vibrionaceae
o__Marinilabiliales;f__Marinilabiliaceae	0.000114196	9.33863e-05	9.75393e-05	0.000132931	0.000126679	0.000103564	0.000142502	9.39542e-05	0.000135616	9.17123e-05	0.000127745	0.000148897	0.000150206	0.000188961	0.000104708	9.47577e-05	7.98214e-05	0.000135502	0.00013457	0.000153526	0.000160894	0.000121188	0.000110594	0.000113973	k__Bacteria;p__Bacteroidetes;c__Bacteroidia;o__Marinilabiliales;f__Marinilabiliaceae
o__Desulfobacterales;f__Desulfobulbaceae	1.70827e-05	2.24683e-05	1.80075e-05	2.92139e-05	1.25131e-05	2.20618e-05	1.90446e-05	2.82562e-05	5.08538e-05	2.12709e-05	2.99401e-05	3.69791e-05	0.000186164	9.10372e-05	2.58862e-05	2.45967e-05	2.72317e-05	2.45389e-05	1.49647e-05	2.26899e-05	1.57304e-05	2.81642e-05	2.30357e-05	3.04107e-05	k__Bacteria;p__Proteobacteria;c__Deltaproteobacteria;o__Desulfobacterales;f__Desulfobulbaceae
o__Burkholderiales;f__Burkholderiaceae	9.64574e-05	0.000129846	9.00095e-05	0.000122364	9.00687e-05	0.000124711	0.000111322	9.49412e-05	0.000118541	0.000137197	0.000133195	0.00012094	0.00013819	0.000128756	0.000184548	0.00014134	0.000135722	0.000121361	0.00013553	0.000105254	0.00011153	0.000137508	0.000111316	0.000125783	k__Bacteria;p__Proteobacteria;c__Betaproteobacteria;o__Burkholderiales;f__Burkholderiaceae
o__Actinomycetales;f__Actinomycetaceae	0.000141998	0.000112233	0.000165718	0.000156172	0.000147796	0.000178867	0.000146573	0.000111401	0.000127534	0.000125532	0.000145636	0.000133941	0.000118107	0.000124006	0.000114771	0.00012323	0.000117372	0.000101317	0.00012376	9.68577e-05	0.000117312	0.000115534	0.000121747	0.000117015	k__Bacteria;p__Actinobacteria;c__Actinobacteria;o__Actinomycetales;f__Actinomycetaceae
o__Cytophagales;f__Cytophagaceae	0.000121262	8.92027e-05	0.000109891	0.000121355	9.42994e-05	9.95453e-05	0.000127405	0.000113776	0.000140375	0.000138764	0.000142297	0.000134946	0.000141925	0.000178822	0.000109111	0.000111978	8.18843e-05	0.000122215	0.000135363	0.000162295	0.000156823	0.00015819	0.000138334	0.000135191	k__Bacteria;p__Bacteroidetes;c__Cytophagia;o__Cytophagales;f__Cytophagaceae
o__Burkholderiales;f__Oxalobacteraceae	8.5424e-05	0.000105882	8.58548e-05	5.06302e-05	4.9984e-05	7.59948e-05	7.97519e-05	8.33186e-05	8.29641e-05	8.13724e-05	9.51829e-05	0.000114876	0.000178337	0.000126308	0.000151117	6.85461e-05	6.234e-05	6.54127e-05	0.000122467	6.69783e-05	5.05966e-05	6.84627e-05	6.94872e-05	8.15595e-05	k__Bacteria;p__Proteobacteria;c__Betaproteobacteria;o__Burkholderiales;f__Oxalobacteraceae
o__Methanosarcinales;f__Methanosarcinaceae	6.83406e-05	6.8099e-05	8.59443e-05	7.53199e-05	5.23859e-05	6.45424e-05	5.27188e-05	3.24302e-05	8.37256e-05	5.27654e-05	0.000109114	9.09342e-05	0.000111261	0.000175905	6.1115e-05	7.17153e-05	9.42e-05	5.9894e-05	0.000172974	5.70161e-05	6.11831e-05	0.000142459	5.77925e-05	0.000116721	k__Archaea;p__Euryarchaeota;c__Methanomicrobia;o__Methanosarcinales;f__Methanosarcinaceae
o__Pseudomonadales;f__Pseudomonadaceae	9.81565e-05	8.00103e-05	6.94484e-05	8.99805e-05	9.73376e-05	9.87044e-05	8.57579e-05	0.00011261	8.15296e-05	0.000126658	9.88454e-05	0.000111648	0.000171189	0.000135945	0.000122965	0.000140293	0.000108305	7.98935e-05	0.000102506	8.11447e-05	7.2678e-05	0.000102539	8.93211e-05	8.05303e-05	k__Bacteria;p__Proteobacteria;c__Gammaproteobacteria;o__Pseudomonadales;f__Pseudomonadaceae
o__Pelagibacterales;f__Pelagibacteraceae	4.14006e-05	3.01005e-05	4.25029e-05	8.26491e-05	2.00427e-05	3.06031e-05	3.43285e-05	1.54102e-05	0.000162043	4.83992e-05	4.20332e-05	5.2792e-05	6.76358e-05	9.34038e-05	6.30658e-05	7.78118e-05	1.1218e-05	1.16082e-05	5.97359e-05	4.94349e-05	2.24304e-05	6.26745e-05	5.63226e-05	5.13224e-05	k__Bacteria;p__Proteobacteria;c__Alphaproteobacteria;o__Pelagibacterales;f__Pelagibacteraceae
o__Desulfuromonadales;f__Geobacteraceae	2.75793e-05	2.96814e-05	3.21838e-05	3.50102e-05	1.99119e-05	3.40547e-05	3.38777e-05	4.42222e-05	3.52073e-05	4.74268e-05	2.58443e-05	3.64834e-05	0.000158597	9.11648e-05	4.34147e-05	3.132e-05	2.24884e-05	2.51175e-05	3.55625e-05	2.78192e-05	2.08918e-05	4.00391e-05	3.11191e-05	4.68098e-05	k__Bacteria;p__Proteobacteria;c__Deltaproteobacteria;o__Desulfuromonadales;f__Geobacteraceae
o__Burkholderiales;f__Comamonadaceae	9.64194e-05	7.92732e-05	8.9914e-05	7.79856e-05	9.97482e-05	0.000104168	8.1503e-05	0.000111493	7.68063e-05	9.56972e-05	0.000114865	7.22581e-05	8.72167e-05	0.000149523	8.94215e-05	0.000117976	0.00011463	9.0211e-05	8.63185e-05	8.90789e-05	0.000143562	9.33729e-05	0.000131808	9.32355e-05	k__Bacteria;p__Proteobacteria;c__Betaproteobacteria;o__Burkholderiales;f__Comamonadaceae
o__Entomoplasmatales;f__Spiroplasmataceae	2.1635e-05	1.48403e-05	2.29268e-05	2.61615e-05	3.41578e-05	1.76241e-05	2.55148e-05	2.63641e-05	2.26062e-05	2.81282e-05	2.17641e-05	2.06615e-05	2.1256e-05	0.000146486	2.50739e-05	1.56682e-05	1.40587e-05	1.19563e-05	2.12615e-05	2.60196e-05	1.61746e-05	3.14861e-05	2.41954e-05	2.63472e-05	k__Bacteria;p__Tenericutes;c__Mollicutes;o__Entomoplasmatales;f__Spiroplasmataceae
o__Tissierellales;f__Tissierellaceae	9.58888e-05	0.000106788	9.51647e-05	0.000110987	5.8488e-05	8.59501e-05	6.90783e-05	8.45344e-05	0.000106451	0.00010506	9.52835e-05	0.000111804	0.000102969	0.000146247	0.000121646	7.63723e-05	6.65688e-05	4.75294e-05	0.00013948	8.84438e-05	6.93198e-05	7.43576e-05	5.88994e-05	0.000113949	k__Bacteria;p__Firmicutes;c__Tissierellia;o__Tissierellales;f__Tissierellaceae
o__Thermoanaerobacterales;f__Thermoanaerobacterales Family III. Incertae Sedis	0.000103332	9.82602e-05	0.000100487	0.000126629	5.60204e-05	8.10739e-05	8.73038e-05	9.1513e-05	0.000142007	7.11324e-05	0.00011098	0.000135805	0.000125563	0.00011542	6.88861e-05	7.67416e-05	9.13407e-05	5.89478e-05	8.89339e-05	8.40424e-05	6.09659e-05	8.83623e-05	8.00026e-05	0.000139107	k__Bacteria;p__Firmicutes;c__Clostridia;o__Thermoanaerobacterales;f__Thermoanaerobacterales Family III. Incertae Sedis
o__Bacillales;f__Planococcaceae	8.00201e-05	9.88748e-05	8.06879e-05	0.0001295	5.00565e-05	8.34817e-05	8.15478e-05	9.7965e-05	7.9426e-05	9.07571e-05	8.10596e-05	7.34004e-05	8.89749e-05	0.000104541	8.56205e-05	7.65041e-05	7.93722e-05	6.9336e-05	8.06996e-05	7.35393e-05	6.44501e-05	7.82037e-05	7.4127e-05	8.4416e-05	k__Bacteria;p__Firmicutes;c__Bacilli;o__Bacillales;f__Planococcaceae
o__Planctomycetales;f__Planctomycetaceae	3.6192e-05	3.40854e-05	2.74383e-05	4.59425e-05	2.15151e-05	2.81901e-05	3.67605e-05	2.21904e-05	6.50755e-05	2.76167e-05	5.08352e-05	4.73797e-05	0.000128784	8.85956e-05	2.67262e-05	3.48572e-05	1.71424e-05	1.92369e-05	4.02294e-05	4.20881e-05	3.25912e-05	2.87268e-05	2.03094e-05	6.41406e-05	k__Bacteria;p__Planctomycetes;c__Planctomycetia;o__Planctomycetales;f__Planctomycetaceae
o__Methylococcales;f__Methylococcaceae	2.75924e-05	2.86283e-05	2.83428e-05	3.44185e-05	2.65003e-05	2.41621e-05	3.13227e-05	4.40372e-05	7.90146e-05	3.43196e-05	3.25174e-05	0.000127273	9.98594e-05	5.92797e-05	2.82213e-05	2.84409e-05	2.38118e-05	2.62551e-05	4.19825e-05	2.73622e-05	2.355e-05	3.36276e-05	7.4998e-05	4.68086e-05	k__Bacteria;p__Proteobacteria;c__Gammaproteobacteria;o__Methylococcales;f__Methylococcaceae
o__Oceanospirillales;f__Oceanospirillaceae	2.12743e-05	0.000108213	3.03773e-05	3.69284e-05	1.62416e-05	3.34805e-05	7.34671e-05	4.46503e-05	5.65358e-05	3.27666e-05	3.92573e-05	4.31758e-05	0.000126436	6.51799e-05	5.01683e-05	3.72735e-05	5.63333e-05	3.44835e-05	5.95414e-05	3.72753e-05	1.66814e-05	3.47824e-05	3.02788e-05	3.76497e-05	k__Bacteria;p__Proteobacteria;c__Gammaproteobacteria;o__Oceanospirillales;f__Oceanospirillaceae
o__Rhizobiales;f__Phyllobacteriaceae	2.43277e-05	6.66696e-05	2.64796e-05	6.23402e-05	1.0488e-05	2.45699e-05	2.96981e-05	4.71715e-05	6.65893e-05	2.75383e-05	4.19346e-05	3.84981e-05	0.000126285	2.72924e-05	4.14221e-05	3.14412e-05	4.65845e-05	3.11005e-05	4.31567e-05	3.85238e-05	1.43018e-05	4.9848e-05	2.57727e-05	3.33264e-05	k__Bacteria;p__Proteobacteria;c__Alphaproteobacteria;o__Rhizobiales;f__Phyllobacteriaceae
o__Sphingomonadales;f__Sphingomonadaceae	4.395e-05	1.92774e-05	3.62307e-05	0.00011432	1.96905e-05	3.67846e-05	5.23212e-05	2.60387e-05	8.26059e-05	8.19866e-05	6.156e-05	5.40413e-05	9.05769e-05	5.94598e-05	0.000118996	4.98026e-05	1.46107e-05	2.47535e-05	0.000107989	5.32218e-05	2.74706e-05	8.02854e-05	4.83613e-05	6.88517e-05	k__Bacteria;p__Proteobacteria;c__Alphaproteobacteria;o__Sphingomonadales;f__Sphingomonadaceae
o__Lactobacillales;f__Aerococcaceae	4.03072e-05	0.000104746	5.96435e-05	5.76023e-05	3.21665e-05	4.66593e-05	3.40889e-05	3.23155e-05	3.37052e-05	4.4294e-05	0.000108353	4.65592e-05	6.42448e-05	0.000114544	6.79593e-05	8.52775e-05	3.73201e-05	2.75839e-05	7.28772e-05	7.03168e-05	5.1198e-05	8.69671e-05	3.99971e-05	4.27671e-05	k__Bacteria;p__Firmicutes;c__Bacilli;o__Lactobacillales;f__Aerococcaceae
o__Marinilabiliales;f__Prolixibacteraceae	5.81598e-05	6.19579e-05	6.81215e-05	6.41387e-05	7.53637e-05	4.62083e-05	8.67e-05	7.45167e-05	0.000105731	5.0031e-05	7.5679e-05	9.04197e-05	0.000111268	8.07232e-05	5.20636e-05	6.98435e-05	5.3484e-05	8.23591e-05	6.64456e-05	8.81958e-05	7.7917e-05	6.86158e-05	6.62859e-05	7.67088e-05	k__Bacteria;p__Bacteroidetes;c__Bacteroidia;o__Marinilabiliales;f__Prolixibacteraceae
o__Bacteroidales;f__Paludibacteraceae	5.61189e-05	7.21137e-05	6.70665e-05	6.92349e-05	6.31514e-05	5.0498e-05	9.98841e-05	8.57711e-05	0.000106536	5.04206e-05	7.94434e-05	0.000111226	7.58414e-05	8.41137e-05	5.31617e-05	5.17215e-05	5.10474e-05	9.07348e-05	6.73682e-05	8.87516e-05	8.32471e-05	6.12859e-05	6.52616e-05	8.92698e-05	k__Bacteria;p__Bacteroidetes;c__Bacteroidia;o__Bacteroidales;f__Paludibacteraceae
o__Cytophagales;f__Flammeovirgaceae	7.10927e-05	4.56562e-05	6.60533e-05	6.67971e-05	5.63925e-05	4.75185e-05	8.13533e-05	4.86316e-05	6.73053e-05	6.37191e-05	5.88483e-05	6.75011e-05	7.08289e-05	0.00010923	5.6918e-05	6.46777e-05	3.33159e-05	5.91172e-05	6.84035e-05	6.30323e-05	7.47776e-05	8.91392e-05	6.21394e-05	5.62589e-05	k__Bacteria;p__Bacteroidetes;c__Cytophagia;o__Cytophagales;f__Flammeovirgaceae
o__Micrococcales;f__Micrococcaceae	4.90061e-05	1.01219e-05	3.63009e-05	3.41944e-05	4.1895e-05	5.35963e-05	3.5817e-05	2.56361e-05	3.02522e-05	6.39083e-05	4.54655e-05	2.23417e-05	5.88431e-05	4.36393e-05	9.30829e-05	7.08036e-05	5.11976e-05	3.78209e-05	7.59977e-05	3.66607e-05	0.00010696	6.72374e-05	9.43704e-05	5.31146e-05	k__Bacteria;p__Actinobacteria;c__Actinobacteria;o__Micrococcales;f__Micrococcaceae
o__Enterobacterales;f__Morganellaceae	5.28368e-05	0.00010042	2.51338e-05	3.74513e-05	7.09173e-05	7.30887e-05	5.8895e-05	0.000106485	5.61109e-05	6.99247e-05	6.74196e-05	6.8624e-05	7.4708e-05	6.13449e-05	7.5568e-05	8.73635e-05	9.78041e-05	9.26476e-05	4.89737e-05	4.2983e-05	2.55409e-05	5.78901e-05	4.08428e-05	4.04293e-05	k__Bacteria;p__Proteobacteria;c__Gammaproteobacteria;o__Enterobacterales;f__Morganellaceae
o__Clostridiales;f__Caldicoprobacteraceae	8.24171e-05	5.17454e-05	6.93708e-05	0.000106453	1.66514e-05	3.61848e-05	4.99197e-05	5.51679e-05	0.000103738	1.83616e-05	6.31612e-05	7.7923e-05	7.68633e-05	7.7201e-05	4.23573e-05	4.25463e-05	3.56046e-05	3.79259e-05	5.96758e-05	7.24863e-05	5.86312e-05	4.08038e-05	3.67471e-05	0.000105691	k__Bacteria;p__Firmicutes;c__Clostridia;o__Clostridiales;f__Caldicoprobacteraceae
o__Enterobacterales;f__Erwiniaceae	5.00852e-06	6.27469e-05	2.02413e-05	1.55692e-05	2.58542e-05	2.57238e-05	2.29901e-05	5.84215e-05	2.12479e-05	2.62426e-05	4.03277e-05	3.98212e-05	6.77732e-05	1.68478e-05	3.49545e-05	3.10212e-05	0.000103213	3.87079e-05	2.21866e-05	2.39822e-05	1.59678e-05	1.95514e-05	3.16983e-05	1.82221e-05	k__Bacteria;p__Proteobacteria;c__Gammaproteobacteria;o__Enterobacterales;f__Erwiniaceae
o__Cytophagales;f__Cyclobacteriaceae	7.36262e-05	5.06477e-05	4.52209e-05	7.35242e-05	3.72795e-05	5.13798e-05	6.35619e-05	5.6057e-05	8.43158e-05	7.84726e-05	7.20247e-05	8.83773e-05	0.000101425	8.19571e-05	8.01263e-05	7.54172e-05	3.75907e-05	6.08341e-05	0.000101457	8.31924e-05	5.86658e-05	9.42786e-05	8.80298e-05	9.46501e-05	k__Bacteria;p__Bacteroidetes;c__Cytophagia;o__Cytophagales;f__Cyclobacteriaceae
o__Rhizobiales;f__Hyphomicrobiaceae	3.16275e-05	2.15547e-05	2.19272e-05	0.000101119	9.22886e-06	3.30202e-05	5.00848e-05	1.50393e-05	6.92004e-05	5.58509e-05	4.61377e-05	4.30922e-05	9.55048e-05	4.33357e-05	7.9133e-05	4.50565e-05	8.53528e-06	2.84566e-05	7.86829e-05	5.43616e-05	1.05662e-05	8.74926e-05	3.73767e-05	5.35347e-05	k__Bacteria;p__Proteobacteria;c__Alphaproteobacteria;o__Rhizobiales;f__Hyphomicrobiaceae
o__Anaerolineales;f__Anaerolineaceae	5.82599e-05	5.17447e-05	6.09409e-05	9.68037e-05	4.73342e-05	4.93485e-05	5.38559e-05	5.16338e-05	9.76238e-05	2.35162e-05	5.65247e-05	7.49354e-05	0.000100492	7.58585e-05	4.3476e-05	3.82096e-05	4.06493e-05	5.99434e-05	7.81938e-05	6.33014e-05	7.73831e-05	4.43747e-05	4.24326e-05	8.53784e-05	k__Bacteria;p__Chloroflexi;c__Anaerolineae;o__Anaerolineales;f__Anaerolineaceae
o__Neocallimastigales;f__Neocallimastigaceae	5.90102e-05	4.80255e-05	4.44102e-05	3.27778e-05	3.26466e-05	5.23077e-05	4.34148e-05	5.4488e-05	2.88256e-05	5.21264e-05	4.04555e-05	3.2355e-05	4.96513e-05	9.92636e-05	6.90769e-05	5.18875e-05	4.59986e-05	2.30126e-05	6.51871e-05	3.43871e-05	5.207e-05	4.58135e-05	4.0847e-05	4.92828e-05	k__Eukaryota;p__Chytridiomycota;c__Neocallimastigomycetes;o__Neocallimastigales;f__Neocallimastigaceae
o__Cellvibrionales;f__Cellvibrionaceae	1.1946e-05	1.13626e-05	1.20996e-05	1.74752e-05	1.34671e-05	1.01275e-05	1.30828e-05	1.4221e-05	1.32608e-05	9.40241e-06	1.55328e-05	1.53343e-05	1.19692e-05	9.78784e-05	1.14064e-05	1.13983e-05	8.75071e-06	1.04835e-05	1.19096e-05	1.41448e-05	1.61367e-05	1.41958e-05	9.92628e-06	2.02148e-05	k__Bacteria;p__Proteobacteria;c__Gammaproteobacteria;o__Cellvibrionales;f__Cellvibrionaceae
o__Corynebacteriales;f__Mycobacteriaceae	4.03296e-05	3.71171e-05	4.16463e-05	4.66057e-05	2.52808e-05	2.90134e-05	4.39245e-05	2.39645e-05	2.6213e-05	6.17786e-05	4.79172e-05	4.89358e-05	4.79474e-05	6.50494e-05	5.54317e-05	9.69568e-05	3.39168e-05	1.99543e-05	5.95975e-05	5.04618e-05	5.83448e-05	7.19558e-05	6.88305e-05	3.25797e-05	k__Bacteria;p__Actinobacteria;c__Actinobacteria;o__Corynebacteriales;f__Mycobacteriaceae
o__Cytophagales;f__Hymenobacteraceae	5.22407e-05	4.39022e-05	4.02972e-05	6.84179e-05	9.55226e-05	6.81732e-05	8.31155e-05	3.11659e-05	5.54675e-05	7.06581e-05	5.69153e-05	8.84138e-05	6.52971e-05	9.14785e-05	5.60093e-05	6.0927e-05	2.83991e-05	5.3589e-05	5.90871e-05	7.01513e-05	8.39942e-05	8.24138e-05	6.90795e-05	5.56915e-05	k__Bacteria;p__Bacteroidetes;c__Cytophagia;o__Cytophagales;f__Hymenobacteraceae
o__Micrococcales;f__Microbacteriaceae	3.96383e-05	2.74805e-05	3.77347e-05	3.66874e-05	4.92923e-05	5.76437e-05	4.28295e-05	2.9962e-05	3.5298e-05	7.46362e-05	5.37229e-05	3.06943e-05	3.89198e-05	4.32208e-05	9.54147e-05	9.14098e-05	4.83677e-05	3.55541e-05	7.68809e-05	3.07624e-05	7.50586e-05	6.99178e-05	7.05928e-05	4.29347e-05	k__Bacteria;p__Actinobacteria;c__Actinobacteria;o__Micrococcales;f__Microbacteriaceae
o__Desulfuromonadales;f__Desulfuromonadaceae	2.08611e-05	3.06107e-05	2.5527e-05	3.35101e-05	3.47216e-05	2.80317e-05	3.85171e-05	2.9778e-05	3.72082e-05	1.84179e-05	3.55084e-05	3.23091e-05	9.51044e-05	6.42613e-05	2.863e-05	3.76314e-05	2.52591e-05	4.20839e-05	3.05691e-05	3.04866e-05	2.15863e-05	3.78646e-05	3.20427e-05	3.46045e-05	k__Bacteria;p__Proteobacteria;c__Deltaproteobacteria;o__Desulfuromonadales;f__Desulfuromonadaceae
o__Enterobacterales;f__Yersiniaceae	2.18698e-05	7.19796e-05	2.70647e-05	2.31585e-05	3.8798e-05	4.98896e-05	3.58528e-05	6.24924e-05	4.05084e-05	3.7921e-05	5.11254e-05	6.39382e-05	5.16202e-05	3.59877e-05	4.01928e-05	4.14028e-05	9.48073e-05	3.83195e-05	2.38133e-05	4.61007e-05	2.72242e-05	3.01493e-05	2.99192e-05	3.48204e-05	k__Bacteria;p__Proteobacteria;c__Gammaproteobacteria;o__Enterobacterales;f__Yersiniaceae
o__Aquificales;f__Hydrogenothermaceae	3.91159e-05	3.87264e-05	2.37013e-05	3.89122e-05	1.42063e-05	2.2558e-05	2.74044e-05	1.30183e-05	4.42741e-05	3.14543e-05	6.46882e-05	3.14893e-05	5.98744e-05	9.3677e-05	2.54743e-05	2.18141e-05	1.02429e-05	1.87664e-05	3.92044e-05	3.05327e-05	2.59268e-05	5.02424e-05	2.06242e-05	2.73647e-05	k__Bacteria;p__Aquificae;c__Aquificae;o__Aquificales;f__Hydrogenothermaceae
o__Clostridiales;f__Defluviitaleaceae	1.8645e-05	2.19704e-05	9.29931e-05	7.49783e-05	1.70418e-05	9.15423e-05	1.83955e-05	2.30353e-05	4.27338e-05	1.62894e-05	2.64965e-05	3.86414e-05	3.2729e-05	2.93906e-05	2.14325e-05	2.24787e-05	2.50438e-05	1.44187e-05	2.65664e-05	2.12061e-05	2.07763e-05	1.72962e-05	1.32241e-05	3.35226e-05	k__Bacteria;p__Firmicutes;c__Clostridia;o__Clostridiales;f__Defluviitaleaceae
o__Oscillatoriales;f__Cyanothecaceae	1.72556e-05	8.67047e-06	9.00458e-06	6.34126e-06	1.19727e-05	9.34124e-06	6.34065e-06	4.84414e-06	5.18553e-06	1.3605e-05	1.08105e-05	6.89898e-06	1.10366e-05	9.22281e-05	6.83256e-06	9.7339e-06	1.17091e-05	7.84619e-06	1.16822e-05	6.95104e-06	1.12421e-05	1.21429e-05	6.3507e-06	6.85323e-06	k__Bacteria;p__Cyanobacteria;c__Unclassified;o__Oscillatoriales;f__Cyanothecaceae
o__Rhizobiales;f__Rhizobiaceae	4.49766e-05	5.50227e-05	3.50298e-05	8.37252e-05	5.20256e-05	5.82294e-05	5.17551e-05	8.2277e-05	7.53203e-05	8.33606e-05	6.68878e-05	8.56479e-05	8.18563e-05	6.42433e-05	8.46038e-05	8.43918e-05	6.71408e-05	7.64441e-05	7.9941e-05	5.3188e-05	3.74245e-05	7.94357e-05	4.3195e-05	5.88386e-05	k__Bacteria;p__Proteobacteria;c__Alphaproteobacteria;o__Rhizobiales;f__Rhizobiaceae
o__Halanaerobiales;f__Halobacteroidaceae	6.6904e-05	5.7264e-05	6.61193e-05	8.46552e-05	5.11373e-05	5.92679e-05	5.57094e-05	4.17154e-05	4.94665e-05	6.53723e-05	7.22161e-05	5.49832e-05	5.92015e-05	7.25021e-05	6.20241e-05	5.78387e-05	4.89557e-05	2.95679e-05	7.97551e-05	4.52539e-05	5.96121e-05	7.53583e-05	5.65932e-05	5.97976e-05	k__Bacteria;p__Firmicutes;c__Clostridia;o__Halanaerobiales;f__Halobacteroidaceae
o__Lactobacillales;f__Leuconostocaceae	3.96079e-05	2.64058e-05	4.35663e-05	3.20578e-05	5.55319e-05	4.16577e-05	5.15631e-05	3.1944e-05	2.39232e-05	7.28002e-05	3.81507e-05	4.95251e-05	5.14e-05	6.05749e-05	7.5459e-05	5.4616e-05	3.10583e-05	6.21671e-05	6.80041e-05	3.97295e-05	6.43449e-05	8.36038e-05	8.04778e-05	2.7461e-05	k__Bacteria;p__Firmicutes;c__Bacilli;o__Lactobacillales;f__Leuconostocaceae
o__Chromatiales;f__Chromatiaceae	2.28345e-05	2.13416e-05	3.31614e-05	3.52812e-05	2.88093e-05	4.70789e-05	2.50766e-05	2.56819e-05	3.63801e-05	4.00567e-05	3.96753e-05	2.96759e-05	7.94585e-05	5.08276e-05	3.45751e-05	3.69026e-05	4.98077e-05	3.03375e-05	7.38332e-05	4.10831e-05	2.90924e-05	6.20645e-05	2.82777e-05	4.56082e-05	k__Bacteria;p__Proteobacteria;c__Gammaproteobacteria;o__Chromatiales;f__Chromatiaceae
o__Burkholderiales;f__Alcaligenaceae	3.38457e-05	7.1656e-05	3.23558e-05	3.75404e-05	5.56852e-05	5.93674e-05	3.94272e-05	6.7532e-05	4.83281e-05	5.54449e-05	4.17902e-05	5.23417e-05	5.74477e-05	5.51817e-05	6.51944e-05	6.48612e-05	7.68701e-05	3.60632e-05	4.49622e-05	4.96626e-05	3.08141e-05	5.41252e-05	4.11691e-05	4.32379e-05	k__Bacteria;p__Proteobacteria;c__Betaproteobacteria;o__Burkholderiales;f__Alcaligenaceae
o__Bacillales;f__Sporolactobacillaceae	4.82744e-05	2.13544e-05	3.37851e-05	4.29756e-05	3.93123e-05	4.28752e-05	2.93572e-05	1.2005e-05	3.85886e-05	2.56127e-05	4.49839e-05	2.89242e-05	3.66381e-05	3.451e-05	5.6116e-05	3.68823e-05	2.1264e-05	3.51254e-05	7.56501e-05	2.59811e-05	3.63122e-05	4.28815e-05	5.42468e-05	2.80863e-05	k__Bacteria;p__Firmicutes;c__Bacilli;o__Bacillales;f__Sporolactobacillaceae
o__Chlorobiales;f__Chlorobiaceae	3.53484e-05	2.38541e-05	3.05821e-05	2.90456e-05	1.77964e-05	2.1942e-05	3.2421e-05	2.23947e-05	4.10556e-05	1.81462e-05	2.78858e-05	3.58299e-05	7.45591e-05	3.80818e-05	2.0803e-05	1.63567e-05	1.92413e-05	3.0104e-05	2.80693e-05	3.23761e-05	2.86988e-05	3.31561e-05	3.03206e-05	3.44905e-05	k__Bacteria;p__Chlorobi;c__Chlorobia;o__Chlorobiales;f__Chlorobiaceae
o__Rhizobiales;f__Bradyrhizobiaceae	2.76205e-05	1.80502e-05	1.64043e-05	6.3775e-05	1.31037e-05	2.75696e-05	3.05865e-05	1.46201e-05	3.80964e-05	4.59591e-05	2.73212e-05	1.80272e-05	4.53304e-05	3.72904e-05	6.5009e-05	5.06527e-05	1.53839e-05	2.03025e-05	5.33974e-05	4.28471e-05	1.4606e-05	7.04397e-05	2.64659e-05	2.79688e-05	k__Bacteria;p__Proteobacteria;c__Alphaproteobacteria;o__Rhizobiales;f__Bradyrhizobiaceae
o__Glomerales;f__Glomeraceae	2.76117e-05	6.99873e-05	1.60032e-05	1.54047e-05	1.62377e-06	1.53762e-05	1.42101e-05	2.73185e-05	3.01791e-05	7.87004e-06	2.29931e-05	1.86311e-05	6.71048e-05	3.24522e-05	2.37927e-05	1.49508e-05	3.16483e-05	1.25667e-05	3.32227e-05	1.57669e-05	1.46468e-05	1.34908e-05	5.84273e-06	5.28452e-05	k__Eukaryota;p__Mucoromycota;c__Glomeromycetes;o__Glomerales;f__Glomeraceae
o__Legionellales;f__Coxiellaceae	1.30029e-06	3.36778e-06	1.39917e-06	1.18381e-05	2.77123e-07	8.04406e-06	2.76432e-06	6.97062e-05	2.32512e-06	3.60178e-06	1.45523e-06	5.85637e-06	3.1841e-06	1.77324e-06	7.28134e-06	2.29024e-05	4.93441e-06	3.91277e-06	3.33596e-06	5.09007e-06	3.05071e-06	7.7144e-06	8.96821e-06	2.83561e-06	k__Bacteria;p__Proteobacteria;c__Gammaproteobacteria;o__Legionellales;f__Coxiellaceae
o__Saprospirales;f__Saprospiraceae	3.57789e-06	3.92372e-06	4.25871e-06	8.13192e-06	6.02164e-06	6.37528e-06	6.95641e-06	7.15774e-06	1.05723e-05	5.39967e-06	6.23922e-06	7.18467e-06	4.91285e-06	6.96903e-05	3.25911e-06	1.0903e-05	3.46772e-06	8.1701e-06	5.95179e-06	6.62743e-06	6.93469e-06	5.32063e-06	1.42741e-05	1.03283e-05	k__Bacteria;p__Bacteroidetes;c__Saprospiria;o__Saprospirales;f__Saprospiraceae
o__Streptomycetales;f__Streptomycetaceae	4.10077e-05	3.30684e-05	3.63228e-05	4.70678e-05	2.24294e-05	5.28428e-05	5.12507e-05	2.93569e-05	5.05122e-05	4.04835e-05	5.47878e-05	4.0854e-05	6.73377e-05	5.3715e-05	3.85759e-05	4.30778e-05	4.05523e-05	3.14988e-05	5.9992e-05	3.9817e-05	5.17572e-05	6.50674e-05	6.25876e-05	4.54341e-05	k__Bacteria;p__Actinobacteria;c__Actinobacteria;o__Streptomycetales;f__Streptomycetaceae
o__Endomicrobiales;f__Endomicrobiaceae	3.01879e-05	4.64743e-06	1.73016e-05	3.35177e-05	1.99495e-05	2.30934e-05	3.98298e-05	1.11397e-05	2.87795e-05	8.65113e-06	2.21004e-05	1.5805e-05	5.75103e-05	2.71073e-05	1.95906e-05	1.97239e-05	9.39817e-06	5.40356e-06	6.65701e-05	2.38165e-05	7.33454e-06	3.72396e-05	1.47476e-05	2.76418e-05	k__Bacteria;p__Elusimicrobia;c__Endomicrobia;o__Endomicrobiales;f__Endomicrobiaceae
o__Thiotrichales;f__Fastidiosibacteraceae	1.98859e-06	2.49448e-06	1.79715e-06	9.5781e-08	0	4.65101e-07	0	0	5.01723e-07	0	3.03737e-06	2.52995e-06	6.53676e-05	1.89583e-06	2.21125e-07	1.61569e-07	3.56113e-08	0	1.44391e-06	8.61318e-08	4.58171e-07	7.60271e-08	0	1.26535e-06	k__Bacteria;p__Proteobacteria;c__Gammaproteobacteria;o__Thiotrichales;f__Fastidiosibacteraceae
o__Rhizobiales;f__Rhodobiaceae	1.43777e-05	3.09584e-06	9.70168e-06	6.50529e-05	4.01737e-06	1.38878e-05	3.47919e-05	5.16072e-06	3.7195e-05	3.71562e-05	2.40053e-05	2.75657e-05	3.14081e-05	1.95554e-05	4.83325e-05	2.13628e-05	1.84478e-06	1.25296e-05	3.24884e-05	3.20671e-05	1.01589e-06	5.18133e-05	2.85721e-05	3.16988e-05	k__Bacteria;p__Proteobacteria;c__Alphaproteobacteria;o__Rhizobiales;f__Rhodobiaceae
o__Thiotrichales;f__Thiotrichaceae	4.33372e-05	4.84701e-05	3.13329e-05	3.28428e-05	1.99447e-05	5.12065e-05	3.44226e-05	3.6542e-05	3.8031e-05	6.46058e-05	3.19116e-05	3.46276e-05	5.39032e-05	4.50503e-05	4.11231e-05	3.43074e-05	4.34627e-05	3.23275e-05	4.98419e-05	2.68546e-05	3.15723e-05	3.62482e-05	4.58432e-05	4.17402e-05	k__Bacteria;p__Proteobacteria;c__Gammaproteobacteria;o__Thiotrichales;f__Thiotrichaceae
o__Orbales;f__Orbaceae	1.49402e-05	6.14921e-05	2.71082e-05	2.88098e-05	1.43185e-05	2.62992e-05	2.76922e-05	6.20993e-05	5.82736e-05	2.2652e-05	3.22412e-05	4.61648e-05	4.90611e-05	3.1751e-05	3.50579e-05	4.08212e-05	4.56265e-05	2.57946e-05	4.40864e-05	1.80025e-05	1.07457e-05	2.33383e-05	2.11334e-05	4.59165e-05	k__Bacteria;p__Proteobacteria;c__Gammaproteobacteria;o__Orbales;f__Orbaceae
o__Bacillales;f__Alicyclobacillaceae	5.72543e-05	3.68842e-05	4.76702e-05	5.52181e-05	4.16717e-05	5.11091e-05	3.91434e-05	3.70647e-05	4.49559e-05	3.61319e-05	5.32218e-05	3.6012e-05	4.71456e-05	4.24533e-05	5.24366e-05	3.62086e-05	3.98914e-05	2.04602e-05	6.10838e-05	4.53574e-05	5.78822e-05	4.92174e-05	4.32003e-05	5.32721e-05	k__Bacteria;p__Firmicutes;c__Bacilli;o__Bacillales;f__Alicyclobacillaceae
o__Clostridiales;f__Catabacteriaceae	3.62925e-05	3.8127e-05	3.8645e-05	4.96125e-05	1.57049e-05	2.55191e-05	2.99881e-05	3.39422e-05	6.05878e-05	3.64333e-05	4.2963e-05	4.7927e-05	4.72751e-05	4.11193e-05	3.83137e-05	2.56019e-05	2.47426e-05	2.15734e-05	3.70386e-05	3.37271e-05	4.00538e-05	3.14536e-05	2.00866e-05	5.459e-05	k__Bacteria;p__Firmicutes;c__Clostridia;o__Clostridiales;f__Catabacteriaceae
o__Rhodobacterales;f__Hyphomonadaceae	2.55505e-05	1.80464e-05	1.95158e-05	5.32333e-05	1.62325e-05	2.38107e-05	3.39391e-05	2.42006e-05	4.51417e-05	6.04328e-05	3.12891e-05	3.26617e-05	4.95922e-05	4.07333e-05	4.74734e-05	3.60395e-05	1.12348e-05	1.57215e-05	5.17203e-05	4.4384e-05	1.42916e-05	5.69746e-05	2.29485e-05	3.36961e-05	k__Bacteria;p__Proteobacteria;c__Alphaproteobacteria;o__Rhodobacterales;f__Hyphomonadaceae
o__Flavobacteriales;f__Crocinitomicaceae	2.16958e-05	4.21683e-05	2.6584e-05	2.12862e-05	1.60056e-05	1.88204e-05	2.79073e-05	8.86094e-06	4.16934e-05	1.25877e-05	2.64481e-05	4.93789e-05	5.99759e-05	4.7107e-05	2.04967e-05	1.68585e-05	1.17428e-05	2.63374e-05	4.38321e-05	2.74747e-05	2.04117e-05	2.32679e-05	2.42171e-05	4.77884e-05	k__Bacteria;p__Bacteroidetes;c__Flavobacteriia;o__Flavobacteriales;f__Crocinitomicaceae
o__Unclassified;f__Retroviridae	1.26629e-06	2.05066e-06	2.93632e-07	2.24199e-06	2.67017e-06	4.54536e-06	9.97157e-07	5.95865e-05	1.20837e-06	1.20923e-06	2.54944e-07	4.00681e-06	1.0343e-06	1.95415e-06	1.13272e-05	2.30791e-05	3.08799e-06	3.55912e-06	1.76967e-06	4.53627e-06	8.95162e-07	1.20335e-06	1.16379e-05	8.74678e-07	k__Viruses;p__Unclassified;c__Unclassified;o__Unclassified;f__Retroviridae
o__Alteromonadales;f__Alteromonadaceae	4.05873e-05	3.4423e-05	2.22771e-05	3.86692e-05	2.04782e-05	2.62525e-05	3.69072e-05	3.46925e-05	3.65812e-05	4.3491e-05	3.77031e-05	3.86295e-05	5.91269e-05	4.93657e-05	3.93216e-05	4.06842e-05	3.336e-05	2.97762e-05	4.82094e-05	2.86762e-05	2.05075e-05	3.91736e-05	3.14878e-05	3.29981e-05	k__Bacteria;p__Proteobacteria;c__Gammaproteobacteria;o__Alteromonadales;f__Alteromonadaceae
o__Bacillales;f__Listeriaceae	3.20582e-05	3.04118e-05	3.71363e-05	5.01348e-05	2.69134e-05	3.75474e-05	3.20744e-05	2.60475e-05	2.94431e-05	4.18114e-05	3.05824e-05	3.04529e-05	2.26173e-05	5.02958e-05	4.89943e-05	3.37202e-05	2.1941e-05	5.78203e-05	3.31646e-05	3.57652e-05	2.83679e-05	3.09168e-05	2.77084e-05	3.21231e-05	k__Bacteria;p__Firmicutes;c__Bacilli;o__Bacillales;f__Listeriaceae
o__Synechococcales;f__Synechococcaceae	3.23917e-05	1.08723e-05	1.50046e-05	2.10007e-05	4.36361e-06	1.42567e-05	1.56845e-05	1.00127e-05	1.68539e-05	9.96562e-06	1.87912e-05	2.40013e-05	5.67233e-05	3.99492e-05	1.69663e-05	2.77314e-05	7.15125e-06	5.59083e-06	2.08666e-05	2.70087e-05	1.15149e-05	1.22501e-05	2.50549e-05	2.58593e-05	k__Bacteria;p__Cyanobacteria;c__Unclassified;o__Synechococcales;f__Synechococcaceae
o__Thermoplasmatales;f__Ferroplasmaceae	3.57258e-06	2.2425e-07	1.87221e-06	1.28465e-06	1.75373e-07	8.00327e-07	1.16809e-06	7.27143e-07	5.62304e-05	2.34196e-07	2.76248e-06	2.26755e-06	3.59699e-06	1.59737e-05	1.51531e-06	2.51565e-06	2.70331e-07	1.74099e-06	5.74552e-06	4.08247e-06	4.00927e-07	1.23201e-06	1.26562e-06	2.01061e-06	k__Archaea;p__Euryarchaeota;c__Thermoplasmata;o__Thermoplasmatales;f__Ferroplasmaceae
o__Xanthomonadales;f__Xanthomonadaceae	2.36985e-05	2.84842e-05	1.84679e-05	3.02665e-05	1.32215e-05	2.74658e-05	2.68415e-05	3.66844e-05	3.53813e-05	2.28785e-05	3.39899e-05	4.31298e-05	4.48257e-05	5.51239e-05	2.96244e-05	5.20233e-05	3.74573e-05	2.71543e-05	2.43916e-05	3.6632e-05	2.66601e-05	3.01002e-05	3.89686e-05	3.05177e-05	k__Bacteria;p__Proteobacteria;c__Gammaproteobacteria;o__Xanthomonadales;f__Xanthomonadaceae
o__Nostocales;f__Scytonemataceae	1.51868e-06	5.40001e-05	2.37867e-06	5.45417e-06	1.32631e-06	3.55001e-06	2.17979e-06	3.87211e-06	4.49978e-06	4.44549e-06	2.50897e-06	2.5102e-06	2.83046e-06	9.23528e-06	1.49653e-06	2.3999e-05	5.34916e-06	7.79338e-07	4.14514e-06	1.44068e-05	1.15219e-05	3.65411e-06	7.20355e-07	5.1925e-06	k__Bacteria;p__Cyanobacteria;c__Unclassified;o__Nostocales;f__Scytonemataceae
o__Methanomicrobiales;f__Methanoregulaceae	3.98368e-06	1.63401e-05	4.69681e-06	1.81175e-05	3.5933e-06	6.82145e-06	7.604e-06	5.56064e-06	4.55569e-05	3.10079e-06	1.19534e-05	1.52272e-05	1.56164e-05	7.95313e-06	2.80943e-06	6.61133e-06	7.57116e-06	3.87893e-05	4.68886e-06	4.66659e-06	1.77294e-05	3.86625e-06	3.83839e-06	5.34095e-05	k__Archaea;p__Euryarchaeota;c__Methanomicrobia;o__Methanomicrobiales;f__Methanoregulaceae
o__Clostridiales;f__Syntrophomonadaceae	3.78849e-05	2.59989e-05	2.9047e-05	4.35221e-05	1.77557e-05	2.99669e-05	2.69401e-05	4.03803e-05	4.54928e-05	1.82607e-05	3.12933e-05	5.19317e-05	4.15198e-05	3.75649e-05	4.13939e-05	3.13504e-05	2.63609e-05	2.40905e-05	3.75833e-05	4.23771e-05	3.48681e-05	3.36313e-05	2.92974e-05	5.11501e-05	k__Bacteria;p__Firmicutes;c__Clostridia;o__Clostridiales;f__Syntrophomonadaceae
o__Legionellales;f__Legionellaceae	2.27345e-05	2.26566e-05	2.0848e-05	4.23562e-05	1.42769e-05	1.9969e-05	3.85211e-05	2.77846e-05	3.35546e-05	2.80011e-05	2.84831e-05	2.77572e-05	3.32219e-05	2.60625e-05	2.7675e-05	1.96045e-05	1.45943e-05	3.17628e-05	3.52725e-05	2.36646e-05	9.23752e-06	5.05103e-05	2.16354e-05	2.56817e-05	k__Bacteria;p__Proteobacteria;c__Gammaproteobacteria;o__Legionellales;f__Legionellaceae
o__Saprospirales;f__Lewinellaceae	2.12885e-05	1.87442e-05	2.23408e-05	2.12875e-05	2.21063e-05	2.02572e-05	3.18321e-05	1.38746e-05	2.08869e-05	2.94407e-05	2.59707e-05	2.70626e-05	2.32761e-05	2.70669e-05	2.09423e-05	3.06343e-05	1.97325e-05	2.06777e-05	4.56992e-05	1.56414e-05	2.89716e-05	5.03173e-05	3.79457e-05	2.62074e-05	k__Bacteria;p__Bacteroidetes;c__Saprospiria;o__Saprospirales;f__Lewinellaceae
o__Caulobacterales;f__Caulobacteraceae	1.99994e-05	1.02383e-05	1.30152e-05	4.86427e-05	9.31817e-06	2.16099e-05	2.52744e-05	1.51296e-05	3.35865e-05	3.45428e-05	2.23105e-05	2.2468e-05	2.84725e-05	2.14841e-05	3.91804e-05	1.99242e-05	9.66054e-06	1.17069e-05	4.39106e-05	3.15201e-05	6.85469e-06	4.90306e-05	2.31837e-05	2.84696e-05	k__Bacteria;p__Proteobacteria;c__Alphaproteobacteria;o__Caulobacterales;f__Caulobacteraceae
o__Bacteroidetes Order II. Incertae sedis;f__Rhodothermaceae	1.6689e-05	5.84229e-06	9.57405e-06	1.33262e-05	6.61151e-06	2.35771e-05	1.2734e-05	3.42244e-06	1.06878e-05	1.91522e-05	1.15704e-05	1.12168e-05	4.89376e-05	2.44153e-05	1.24279e-05	9.49932e-06	9.30174e-06	5.77654e-06	1.56854e-05	1.31082e-05	1.47754e-05	1.25875e-05	1.2411e-05	1.7401e-05	k__Bacteria;p__Bacteroidetes;c__Unclassified;o__Bacteroidetes Order II. Incertae sedis;f__Rhodothermaceae
o__Streptosporangiales;f__Streptosporangiaceae	9.91649e-06	9.54861e-06	6.00724e-06	8.50199e-06	1.01074e-05	5.392e-06	7.54585e-06	3.87033e-06	1.13902e-05	6.35048e-06	1.35275e-05	1.35067e-05	2.28711e-05	4.85828e-05	8.29167e-06	7.3667e-06	5.01421e-06	5.09467e-06	1.2257e-05	9.12769e-06	1.34398e-05	1.25478e-05	8.84169e-06	2.25461e-05	k__Bacteria;p__Actinobacteria;c__Actinobacteria;o__Streptosporangiales;f__Streptosporangiaceae
o__Myxococcales;f__Anaeromyxobacteraceae	2.58826e-06	4.49868e-07	2.5198e-06	1.65177e-06	1.12054e-06	9.03492e-07	2.56548e-06	1.33611e-06	2.68532e-06	1.26384e-06	2.07829e-06	4.21288e-06	4.79025e-05	2.22306e-05	1.92155e-06	2.15879e-06	2.19919e-06	1.81065e-06	1.08237e-06	2.11681e-06	2.56242e-06	4.58799e-06	2.0997e-06	3.53884e-06	k__Bacteria;p__Proteobacteria;c__Deltaproteobacteria;o__Myxococcales;f__Anaeromyxobacteraceae
o__Nitrospirales;f__Nitrospiraceae	3.6807e-05	2.68153e-05	2.4854e-05	2.60289e-05	1.28834e-05	1.63563e-05	2.77326e-05	1.60867e-05	4.15247e-05	1.78643e-05	2.54552e-05	4.75344e-05	4.21737e-05	3.28346e-05	1.75504e-05	1.17577e-05	1.28594e-05	1.94334e-05	3.32996e-05	2.07896e-05	1.65286e-05	3.22069e-05	1.37273e-05	4.02525e-05	k__Bacteria;p__Nitrospirae;c__Nitrospira;o__Nitrospirales;f__Nitrospiraceae
o__Aeromonadales;f__Aeromonadaceae	1.64407e-05	3.19294e-05	1.74075e-05	1.24275e-05	1.47282e-05	1.65119e-05	1.90941e-05	4.68476e-05	1.9459e-05	1.31711e-05	2.61798e-05	2.67405e-05	3.78388e-05	1.91064e-05	2.39748e-05	3.37263e-05	3.48898e-05	2.83727e-05	1.93775e-05	1.42614e-05	2.10623e-05	1.54297e-05	2.15717e-05	2.13244e-05	k__Bacteria;p__Proteobacteria;c__Gammaproteobacteria;o__Aeromonadales;f__Aeromonadaceae
o__Myxococcales;f__Polyangiaceae	7.01192e-06	3.30281e-06	6.51695e-06	9.3568e-06	4.23561e-06	9.38355e-06	8.40392e-06	4.76804e-06	1.03105e-05	7.40321e-06	5.93989e-06	6.67621e-06	4.66701e-05	2.38523e-05	9.74246e-06	7.13653e-06	4.42706e-06	4.67204e-06	1.29746e-05	7.29593e-06	9.45294e-06	1.19022e-05	3.71193e-06	9.81992e-06	k__Bacteria;p__Proteobacteria;c__Deltaproteobacteria;o__Myxococcales;f__Polyangiaceae
o__Halanaerobiales;f__Halanaerobiaceae	3.06475e-05	3.98508e-05	3.29533e-05	3.59877e-05	2.48115e-05	4.31292e-05	3.48637e-05	2.75625e-05	3.326e-05	3.99853e-05	3.35451e-05	4.56098e-05	3.70005e-05	3.48977e-05	4.00902e-05	3.55364e-05	3.06531e-05	1.91146e-05	2.96106e-05	3.26035e-05	1.7672e-05	4.66019e-05	2.82072e-05	3.56767e-05	k__Bacteria;p__Firmicutes;c__Clostridia;o__Halanaerobiales;f__Halanaerobiaceae
o__Rhizobiales;f__Methylocystaceae	1.9731e-05	1.4713e-05	1.85128e-05	4.63211e-05	5.3842e-06	1.2925e-05	2.72927e-05	1.02298e-05	3.56582e-05	1.89131e-05	3.84056e-05	3.10389e-05	3.18954e-05	1.82114e-05	2.67773e-05	1.42888e-05	1.98523e-05	1.12118e-05	3.25561e-05	2.07412e-05	5.49907e-06	3.44352e-05	1.86655e-05	2.91987e-05	k__Bacteria;p__Proteobacteria;c__Alphaproteobacteria;o__Rhizobiales;f__Methylocystaceae
o__Tissierellales;f__Gottschalkiaceae	4.06079e-05	3.35891e-05	3.39784e-05	2.16237e-05	1.31475e-05	2.41666e-05	2.65628e-05	1.87442e-05	4.5011e-05	1.29936e-05	3.09469e-05	3.49681e-05	3.9192e-05	4.60471e-05	4.32913e-05	3.90562e-05	2.60866e-05	2.30637e-05	3.2655e-05	3.25099e-05	2.6649e-05	3.85789e-05	3.85063e-05	3.50833e-05	k__Bacteria;p__Firmicutes;c__Tissierellia;o__Tissierellales;f__Gottschalkiaceae
o__Lentisphaerales;f__Lentisphaeraceae	8.286e-06	6.11411e-06	4.22394e-06	7.38176e-06	3.52534e-06	5.00458e-06	8.61444e-06	2.91656e-06	1.23432e-05	4.26109e-06	6.90239e-06	4.19904e-06	4.60414e-05	2.01879e-05	5.9379e-06	5.2323e-06	2.7264e-06	3.33502e-06	6.55914e-06	1.04433e-05	3.22241e-06	3.44646e-06	3.13125e-06	1.11671e-05	k__Bacteria;p__Lentisphaerae;c__Lentisphaeria;o__Lentisphaerales;f__Lentisphaeraceae
o__Deinococcales;f__Deinococcaceae	1.41788e-05	4.53162e-06	1.00035e-05	1.23427e-05	1.5215e-06	6.27611e-06	7.77916e-06	4.22486e-06	1.05334e-05	3.43589e-06	9.17855e-06	9.84747e-06	4.4987e-05	2.73173e-05	1.17569e-05	6.38855e-06	3.71517e-06	3.41728e-06	1.51247e-05	7.64101e-06	8.81089e-06	8.53723e-06	5.65059e-06	9.25966e-06	k__Bacteria;p__Deinococcus-Thermus;c__Deinococci;o__Deinococcales;f__Deinococcaceae
o__Desulfovibrionales;f__Desulfomicrobiaceae	1.07958e-05	1.26525e-05	7.33351e-06	1.79227e-05	1.22092e-05	1.96924e-05	9.95524e-06	4.27815e-05	1.87425e-05	2.06945e-05	2.44921e-05	1.42924e-05	4.43024e-05	2.00395e-05	1.40654e-05	2.86755e-05	3.89629e-05	3.4742e-05	2.50005e-05	1.51206e-05	1.84047e-05	1.75748e-05	1.36976e-05	1.36995e-05	k__Bacteria;p__Proteobacteria;c__Deltaproteobacteria;o__Desulfovibrionales;f__Desulfomicrobiaceae
o__Corynebacteriales;f__Corynebacteriaceae	1.7955e-05	1.64169e-05	2.48574e-05	2.81541e-05	1.3016e-05	3.03428e-05	1.67129e-05	1.40355e-05	2.05801e-05	2.46533e-05	1.95268e-05	2.53682e-05	3.79752e-05	3.19799e-05	4.31071e-05	1.79205e-05	2.2614e-05	1.67603e-05	3.1956e-05	1.82286e-05	2.11255e-05	1.74186e-05	3.06152e-05	3.20592e-05	k__Bacteria;p__Actinobacteria;c__Actinobacteria;o__Corynebacteriales;f__Corynebacteriaceae
o__Alteromonadales;f__Pseudoalteromonadaceae	3.1132e-05	2.65388e-05	1.75753e-05	2.4779e-05	1.2019e-05	1.9774e-05	1.92373e-05	1.9184e-05	2.63007e-05	1.44059e-05	3.01129e-05	2.96591e-05	3.15199e-05	3.50366e-05	2.39236e-05	2.16296e-05	1.47801e-05	2.14571e-05	3.80737e-05	1.76983e-05	2.17315e-05	4.28744e-05	2.01242e-05	3.08354e-05	k__Bacteria;p__Proteobacteria;c__Gammaproteobacteria;o__Alteromonadales;f__Pseudoalteromonadaceae
o__Haloplasmatales;f__Haloplasmataceae	4.00703e-05	2.72756e-05	2.77792e-05	4.01123e-05	2.53913e-05	2.51502e-05	2.85162e-05	3.52263e-05	4.28499e-05	2.99236e-05	3.08898e-05	3.43103e-05	3.76758e-05	3.71277e-05	2.79109e-05	1.78589e-05	1.95581e-05	2.13996e-05	2.57519e-05	2.68254e-05	1.34929e-05	1.67586e-05	1.67214e-05	3.94498e-05	k__Bacteria;p__Unclassified;c__Unclassified;o__Haloplasmatales;f__Haloplasmataceae
o__Acidobacteriales;f__Acidobacteriaceae	1.82441e-05	1.3102e-05	1.6917e-05	2.59842e-05	3.59144e-06	1.26246e-05	1.36374e-05	8.31184e-06	2.30627e-05	3.92077e-06	1.8008e-05	1.64079e-05	4.27525e-05	2.66259e-05	1.31462e-05	1.20718e-05	6.55611e-06	9.54238e-06	1.94662e-05	1.55566e-05	2.03849e-05	1.16601e-05	8.60901e-06	2.72225e-05	k__Bacteria;p__Acidobacteria;c__Acidobacteriia;o__Acidobacteriales;f__Acidobacteriaceae
o__Streptosporangiales;f__Nocardiopsaceae	1.0394e-05	9.91801e-07	4.58515e-06	5.26886e-06	2.42658e-06	1.22293e-05	5.67366e-06	4.11021e-06	5.44145e-06	1.29937e-05	1.10582e-05	3.62065e-06	7.23309e-06	7.59009e-06	8.9433e-06	4.8324e-06	7.76371e-06	1.65849e-05	3.31491e-06	5.01218e-06	4.27302e-05	1.09175e-05	1.02814e-05	1.00232e-05	k__Bacteria;p__Actinobacteria;c__Actinobacteria;o__Streptosporangiales;f__Nocardiopsaceae
o__Planctomycetales;f__Gemmataceae	8.55702e-06	8.92426e-06	6.75945e-06	1.02428e-05	6.3367e-06	7.99948e-06	3.22793e-06	2.89391e-06	1.56476e-05	6.14634e-06	1.0642e-05	1.01008e-05	4.21489e-05	1.716e-05	1.82572e-05	8.54862e-06	2.57816e-06	2.3632e-06	1.80587e-05	8.49597e-06	9.68697e-06	5.17297e-06	2.81589e-06	1.57996e-05	k__Bacteria;p__Planctomycetes;c__Planctomycetia;o__Planctomycetales;f__Gemmataceae
o__Unclassified;f__Leptospiraceae	2.81761e-05	3.18284e-05	2.79251e-05	3.05679e-05	1.85197e-05	2.06979e-05	3.10625e-05	4.18762e-05	4.07215e-05	1.77426e-05	3.51364e-05	3.65447e-05	2.72217e-05	2.43894e-05	2.29334e-05	1.82949e-05	2.22961e-05	1.96485e-05	3.1888e-05	2.36658e-05	2.45225e-05	3.29068e-05	1.77621e-05	3.11546e-05	k__Bacteria;p__Spirochaetes;c__Spirochaetia;o__Unclassified;f__Leptospiraceae
o__Propionibacteriales;f__Propionibacteriaceae	2.58159e-05	1.07626e-05	2.25814e-05	1.76931e-05	1.41673e-05	2.67034e-05	1.7515e-05	1.30346e-05	2.00319e-05	2.29135e-05	1.82658e-05	2.14355e-05	2.27061e-05	1.56645e-05	1.45256e-05	1.7293e-05	1.44258e-05	2.04604e-05	2.25715e-05	2.95042e-05	4.171e-05	1.97654e-05	2.33054e-05	2.43278e-05	k__Bacteria;p__Actinobacteria;c__Actinobacteria;o__Propionibacteriales;f__Propionibacteriaceae
o__Xanthomonadales;f__Rhodanobacteraceae	8.23072e-06	3.11151e-05	5.08765e-06	6.25789e-06	2.21223e-05	1.34749e-05	1.58571e-05	1.40778e-05	8.26369e-06	6.75755e-06	1.44117e-05	1.8209e-05	1.1148e-05	7.30986e-06	8.11769e-06	5.16093e-06	4.11786e-05	7.51634e-06	8.59235e-06	7.44388e-06	6.66842e-06	5.35124e-06	5.24191e-06	7.61651e-06	k__Bacteria;p__Proteobacteria;c__Gammaproteobacteria;o__Xanthomonadales;f__Rhodanobacteraceae
o__Syntrophobacterales;f__Syntrophaceae	3.39992e-05	2.08925e-05	2.28319e-05	2.09265e-05	1.54432e-05	1.95586e-05	2.96374e-05	3.88832e-05	2.06752e-05	2.41292e-05	2.67777e-05	2.33916e-05	4.11462e-05	3.55516e-05	2.44119e-05	2.2952e-05	1.65606e-05	2.5111e-05	2.81482e-05	2.24261e-05	1.59579e-05	3.21574e-05	2.49589e-05	2.2694e-05	k__Bacteria;p__Proteobacteria;c__Deltaproteobacteria;o__Syntrophobacterales;f__Syntrophaceae
o__Unclassified;f__Mimiviridae	1.77983e-05	2.53277e-05	2.33639e-05	1.19955e-05	3.68299e-06	2.25421e-05	1.08754e-05	1.02518e-05	2.42364e-05	1.92146e-05	1.34835e-05	1.55772e-05	1.84632e-05	2.37286e-05	4.11261e-05	3.43251e-05	8.30485e-06	6.64229e-06	2.44634e-05	1.65608e-05	1.4262e-05	1.82714e-05	2.77452e-05	1.06701e-05	k__Viruses;p__Unclassified;c__Unclassified;o__Unclassified;f__Mimiviridae
o__Verrucomicrobiales;f__Rubritaleaceae	6.88321e-06	1.94133e-06	1.47821e-06	4.14491e-06	2.25357e-07	1.30659e-06	4.59864e-06	3.40559e-06	6.2843e-06	6.25241e-07	2.23452e-06	7.46825e-06	4.03738e-05	1.85786e-05	1.1563e-06	1.38646e-06	1.47095e-06	3.44248e-06	1.86294e-06	1.71658e-06	4.53516e-07	6.34466e-07	1.37173e-06	3.81134e-06	k__Bacteria;p__Verrucomicrobia;c__Verrucomicrobiae;o__Verrucomicrobiales;f__Rubritaleaceae
o__Oceanospirillales;f__Hahellaceae	2.08574e-05	2.13344e-05	1.03389e-05	2.81065e-05	4.87532e-06	2.05301e-05	2.1549e-05	2.41143e-05	2.33155e-05	2.34049e-05	2.16908e-05	3.95244e-05	2.18777e-05	2.96193e-05	2.60198e-05	3.37605e-05	1.08246e-05	1.40318e-05	3.0199e-05	2.57541e-05	1.09773e-05	3.45762e-05	2.89485e-05	1.86065e-05	k__Bacteria;p__Proteobacteria;c__Gammaproteobacteria;o__Oceanospirillales;f__Hahellaceae
o__Nostocales;f__Nostocaceae	1.1795e-05	2.30048e-05	1.32103e-05	2.44518e-05	9.99189e-06	1.68135e-05	2.54755e-05	2.27589e-05	2.09733e-05	1.66138e-05	1.41479e-05	1.26172e-05	3.94119e-05	2.43469e-05	1.31509e-05	1.4433e-05	1.50287e-05	1.42612e-05	1.75228e-05	1.70339e-05	7.33533e-06	1.30562e-05	1.32304e-05	1.59399e-05	k__Bacteria;p__Cyanobacteria;c__Unclassified;o__Nostocales;f__Nostocaceae
o__Rhizobiales;f__Methylobacteriaceae	1.36417e-05	2.13845e-05	1.22573e-05	2.76131e-05	2.84844e-05	2.82933e-05	3.52892e-05	2.18483e-05	2.5522e-05	2.24097e-05	2.05431e-05	2.27173e-05	3.88436e-05	2.48611e-05	3.53515e-05	1.81803e-05	3.57255e-05	1.64796e-05	2.10393e-05	2.29945e-05	1.07989e-05	3.06553e-05	1.81919e-05	2.09995e-05	k__Bacteria;p__Proteobacteria;c__Alphaproteobacteria;o__Rhizobiales;f__Methylobacteriaceae
o__Rickettsiales;f__Anaplasmataceae	5.79267e-06	3.57534e-06	7.11812e-06	1.00177e-05	2.74013e-07	7.23752e-06	9.74952e-06	3.1432e-06	3.84896e-05	2.09928e-05	2.05578e-05	1.36451e-05	2.67476e-05	1.87179e-05	1.31868e-05	7.38346e-06	6.04121e-06	5.95399e-06	1.62075e-05	7.33815e-06	7.40398e-06	2.0707e-05	6.67791e-06	1.3208e-05	k__Bacteria;p__Proteobacteria;c__Alphaproteobacteria;o__Rickettsiales;f__Anaplasmataceae
o__Desulfurellales;f__Desulfurellaceae	1.82416e-05	8.69999e-06	1.31731e-05	2.31815e-05	1.13484e-05	9.90432e-06	8.87049e-06	9.39264e-06	2.04582e-05	2.14557e-05	1.68042e-05	1.32923e-05	2.41297e-05	1.38393e-05	1.47154e-05	1.20656e-05	1.54329e-05	8.97362e-06	3.80468e-05	1.5727e-05	3.37065e-06	1.83507e-05	1.88721e-05	1.84196e-05	k__Bacteria;p__Proteobacteria;c__Deltaproteobacteria;o__Desulfurellales;f__Desulfurellaceae
o__Corynebacteriales;f__Nocardiaceae	2.37184e-05	1.13101e-05	2.04322e-05	2.68157e-05	2.05276e-05	2.36609e-05	1.56944e-05	4.40943e-06	1.87511e-05	3.78921e-05	2.24958e-05	1.28148e-05	2.24424e-05	2.09118e-05	2.84892e-05	2.50564e-05	1.17566e-05	9.93639e-06	3.2965e-05	1.75932e-05	2.52359e-05	2.681e-05	1.70372e-05	2.02584e-05	k__Bacteria;p__Actinobacteria;c__Actinobacteria;o__Corynebacteriales;f__Nocardiaceae
o__Enterobacterales;f__Pectobacteriaceae	1.21946e-05	3.5945e-05	1.93106e-05	1.83706e-05	2.49775e-05	2.41547e-05	1.98417e-05	3.44254e-05	2.17865e-05	2.8756e-05	2.89537e-05	2.66197e-05	1.91749e-05	2.29045e-05	2.12818e-05	1.81942e-05	3.78095e-05	1.7825e-05	2.96917e-05	1.82954e-05	2.21394e-05	3.26461e-05	1.94343e-05	2.77188e-05	k__Bacteria;p__Proteobacteria;c__Gammaproteobacteria;o__Enterobacterales;f__Pectobacteriaceae
o__Oceanospirillales;f__Halomonadaceae	1.38744e-05	2.38986e-05	1.36947e-05	2.06405e-05	1.75632e-05	2.06046e-05	1.99635e-05	3.55267e-05	2.04092e-05	1.45457e-05	1.67241e-05	2.67412e-05	3.76984e-05	2.43435e-05	1.56989e-05	2.33674e-05	1.93215e-05	2.79593e-05	1.50011e-05	2.59725e-05	1.49248e-05	2.17646e-05	1.81266e-05	2.67242e-05	k__Bacteria;p__Proteobacteria;c__Gammaproteobacteria;o__Oceanospirillales;f__Halomonadaceae
o__Chitinispirillales;f__Chitinispirillaceae	8.28175e-06	5.04401e-06	5.58965e-06	4.80409e-06	7.25319e-07	2.83485e-06	2.19226e-06	5.98352e-06	1.14601e-05	1.32254e-06	4.82284e-06	7.69427e-06	3.75071e-05	2.03949e-05	2.91397e-06	3.88803e-06	3.9692e-06	1.55314e-06	6.07724e-06	4.4676e-06	4.84408e-06	2.42211e-06	3.37554e-06	7.85397e-06	k__Bacteria;p__Fibrobacteres;c__Chitinispirillia;o__Chitinispirillales;f__Chitinispirillaceae
o__Unclassified;f__Enterocytozoonidae	3.51221e-07	3.50543e-06	0	7.43577e-07	1.95333e-06	5.47351e-06	1.0824e-07	3.70223e-05	1.05766e-06	1.6569e-06	4.71029e-07	2.70794e-06	1.17446e-07	1.68103e-07	9.05992e-06	1.88601e-05	3.2219e-06	2.12469e-06	1.74835e-06	3.89995e-06	8.64342e-07	9.43631e-07	7.36864e-06	1.24049e-06	k__Eukaryota;p__Microsporidia;c__Unclassified;o__Unclassified;f__Enterocytozoonidae
o__Clostridiales;f__Clostridiales Family XII. Incertae Sedis	2.75127e-05	2.13279e-05	1.63302e-05	2.74721e-05	1.15741e-05	1.84733e-05	1.65421e-05	1.85599e-05	2.55488e-05	8.90746e-06	1.85545e-05	2.7816e-05	2.32132e-05	2.215e-05	2.00343e-05	1.75547e-05	1.67721e-05	2.14523e-05	2.53079e-05	2.04401e-05	2.12986e-05	1.7675e-05	1.8123e-05	3.6532e-05	k__Bacteria;p__Firmicutes;c__Clostridia;o__Clostridiales;f__Clostridiales Family XII. Incertae Sedis
o__Thermoanaerobacterales;f__Thermoanaerobacterales Family IV. Incertae Sedis	2.92966e-05	2.44659e-05	2.40369e-05	3.63838e-05	1.92607e-05	1.76753e-05	2.3844e-05	1.57443e-05	2.70573e-05	1.71712e-05	2.15028e-05	2.47321e-05	2.98895e-05	3.36402e-05	2.18864e-05	1.39337e-05	1.61067e-05	1.52552e-05	2.7029e-05	2.7447e-05	2.37903e-05	1.60639e-05	1.77458e-05	3.27464e-05	k__Bacteria;p__Firmicutes;c__Clostridia;o__Thermoanaerobacterales;f__Thermoanaerobacterales Family IV. Incertae Sedis
o__Nitrosomonadales;f__Nitrosomonadaceae	1.10984e-05	1.25639e-05	1.65558e-05	2.24025e-05	1.54693e-05	1.00461e-05	1.58573e-05	2.77999e-05	2.68423e-05	8.89476e-06	1.54861e-05	3.12871e-05	1.88115e-05	2.01602e-05	1.55707e-05	1.60178e-05	9.85187e-06	1.32402e-05	1.12689e-05	1.22357e-05	7.01173e-06	1.79974e-05	1.28703e-05	3.53607e-05	k__Bacteria;p__Proteobacteria;c__Betaproteobacteria;o__Nitrosomonadales;f__Nitrosomonadaceae
o__Bacteriovoracales;f__Bacteriovoracaceae	2.88894e-05	1.59786e-05	1.24754e-05	4.80247e-06	2.62082e-05	1.4746e-05	7.5106e-06	7.06843e-06	2.80225e-05	3.21585e-05	1.73381e-05	1.2669e-05	1.62063e-05	2.72405e-05	3.19327e-05	3.48627e-05	7.98239e-06	9.06606e-06	1.69654e-05	1.11352e-05	1.14204e-05	1.67965e-05	2.10563e-05	1.46887e-05	k__Bacteria;p__Proteobacteria;c__Oligoflexia;o__Bacteriovoracales;f__Bacteriovoracaceae
o__Bacillales;f__Thermoactinomycetaceae	2.41933e-05	1.53993e-05	1.73577e-05	2.48616e-05	7.61676e-06	1.98204e-05	2.08757e-05	1.36294e-05	2.4264e-05	8.08445e-06	1.7862e-05	2.3215e-05	2.8975e-05	2.16707e-05	1.9731e-05	1.57337e-05	1.52227e-05	1.21186e-05	3.13264e-05	2.27666e-05	2.82274e-05	1.65713e-05	1.56327e-05	3.46907e-05	k__Bacteria;p__Firmicutes;c__Bacilli;o__Bacillales;f__Thermoactinomycetaceae
o__Thermodesulfobacteriales;f__Thermodesulfobacteriaceae	1.29916e-05	7.67201e-06	7.58843e-06	1.61854e-05	4.30394e-06	1.02065e-05	6.35597e-06	1.08495e-05	1.28433e-05	1.08194e-05	1.12526e-05	1.06716e-05	3.44103e-05	2.19327e-05	8.97791e-06	9.82891e-06	6.251e-06	7.18997e-06	9.80048e-06	9.4242e-06	4.85277e-06	9.28432e-06	5.92222e-06	1.25853e-05	k__Bacteria;p__Thermodesulfobacteria;c__Thermodesulfobacteria;o__Thermodesulfobacteriales;f__Thermodesulfobacteriaceae
o__Archaeoglobales;f__Archaeoglobaceae	1.29608e-05	8.32671e-06	1.09299e-05	8.52132e-06	2.9772e-06	8.78669e-06	9.53175e-06	6.94248e-06	1.21365e-05	3.52894e-06	1.09894e-05	1.21065e-05	1.69032e-05	9.25534e-06	1.77424e-05	1.49598e-05	5.94307e-06	6.09299e-06	1.72116e-05	1.05232e-05	5.50128e-06	9.16837e-06	8.7587e-06	3.42381e-05	k__Archaea;p__Euryarchaeota;c__Archaeoglobi;o__Archaeoglobales;f__Archaeoglobaceae
o__Aquificales;f__Aquificaceae	7.59565e-06	1.40319e-05	5.92861e-06	6.27696e-06	3.33276e-06	9.23833e-06	5.42119e-06	1.13183e-05	3.39323e-05	8.89469e-06	7.43691e-06	1.09738e-05	1.4e-05	1.65348e-05	8.54231e-06	4.74659e-06	5.47147e-06	8.67946e-06	8.2017e-06	5.37998e-06	9.85109e-06	1.18547e-05	4.27581e-06	7.00665e-06	k__Bacteria;p__Aquificae;c__Aquificae;o__Aquificales;f__Aquificaceae
o__Chromatiales;f__Ectothiorhodospiraceae	8.01414e-06	6.89705e-06	8.47142e-06	8.71781e-06	1.22418e-05	7.89966e-06	4.41315e-06	4.97428e-06	1.22448e-05	1.42066e-05	1.38801e-05	1.88731e-05	3.28514e-05	1.98233e-05	1.48822e-05	1.34882e-05	4.81468e-06	9.20112e-06	1.10978e-05	1.02626e-05	5.84754e-06	1.03083e-05	7.48425e-06	1.10779e-05	k__Bacteria;p__Proteobacteria;c__Gammaproteobacteria;o__Chromatiales;f__Ectothiorhodospiraceae
o__Thermales;f__Thermaceae	1.1063e-05	7.77838e-06	1.01559e-05	1.60065e-05	6.91873e-06	7.54556e-06	9.40947e-06	9.05469e-06	2.1653e-05	5.76346e-06	8.797e-06	1.5599e-05	3.25583e-05	1.6814e-05	1.03676e-05	9.2625e-06	7.86232e-06	5.81921e-06	1.26342e-05	1.12669e-05	1.10452e-05	8.81172e-06	7.39066e-06	9.88045e-06	k__Bacteria;p__Deinococcus-Thermus;c__Deinococci;o__Thermales;f__Thermaceae
o__Bdellovibrionales;f__Bdellovibrionaceae	9.41616e-06	6.00306e-06	8.49115e-06	7.78969e-06	9.96524e-06	6.00369e-06	5.43549e-06	2.55139e-06	9.48824e-06	1.64144e-05	8.96947e-06	1.05658e-05	3.20567e-05	2.0702e-05	1.36328e-05	1.09799e-05	6.57136e-06	9.29211e-06	1.96557e-05	1.19751e-05	1.01976e-05	1.33749e-05	9.81507e-06	1.20217e-05	k__Bacteria;p__Proteobacteria;c__Oligoflexia;o__Bdellovibrionales;f__Bdellovibrionaceae
o__Micrococcales;f__Cellulomonadaceae	1.43994e-05	1.18979e-05	1.05724e-05	2.27744e-05	2.05732e-05	1.39505e-05	2.00547e-05	1.22262e-05	1.9349e-05	6.38969e-06	1.59398e-05	1.15266e-05	3.00385e-05	3.1252e-05	1.04202e-05	5.91687e-06	1.12391e-05	2.34401e-05	9.22559e-06	1.30943e-05	1.55183e-05	9.63495e-06	5.96339e-06	7.04232e-06	k__Bacteria;p__Actinobacteria;c__Actinobacteria;o__Micrococcales;f__Cellulomonadaceae
o__Candidatus Brocadiales;f__Candidatus Brocadiaceae	1.30605e-05	7.70153e-06	1.26537e-05	1.63366e-05	3.08735e-05	1.22724e-05	1.63096e-05	2.1315e-05	1.69852e-05	1.00086e-05	1.11413e-05	1.89188e-05	1.72695e-05	1.50197e-05	9.1865e-06	1.29117e-05	5.43194e-06	1.15825e-05	1.07479e-05	1.49904e-05	1.39169e-05	8.92261e-06	9.01567e-06	2.55655e-05	k__Bacteria;p__Planctomycetes;c__Planctomycetia;o__Candidatus Brocadiales;f__Candidatus Brocadiaceae
o__Oscillatoriales;f__Oscillatoriaceae	1.46314e-05	5.9473e-06	1.00594e-05	1.10853e-05	2.81596e-05	1.51884e-05	1.36652e-05	2.52191e-06	7.15889e-06	3.08224e-05	1.41952e-05	1.06144e-05	1.34884e-05	6.99272e-06	5.33583e-06	7.41341e-06	5.96688e-06	3.86953e-06	2.9624e-05	1.74161e-05	7.00961e-06	2.71347e-05	9.93242e-06	9.8943e-06	k__Bacteria;p__Cyanobacteria;c__Unclassified;o__Oscillatoriales;f__Oscillatoriaceae
o__Kordiimonadales;f__Kordiimonadaceae	5.80479e-06	3.52092e-06	5.44071e-06	3.04755e-05	9.27745e-07	7.20617e-06	8.5106e-06	3.44365e-06	1.62376e-05	5.78592e-06	1.16029e-05	1.06056e-05	1.35922e-05	7.94941e-06	1.84474e-05	8.10294e-06	1.58521e-06	5.28205e-06	1.82318e-05	1.2629e-05	1.13797e-06	1.29518e-05	1.07121e-05	1.1802e-05	k__Bacteria;p__Proteobacteria;c__Alphaproteobacteria;o__Kordiimonadales;f__Kordiimonadaceae
o__Thiotrichales;f__Piscirickettsiaceae	1.33423e-05	2.39251e-05	9.35632e-06	2.03713e-05	7.45914e-06	1.02282e-05	9.60307e-06	1.03321e-05	1.47083e-05	2.80763e-05	1.16513e-05	1.44154e-05	2.29684e-05	1.53482e-05	1.31272e-05	1.43444e-05	6.81449e-06	9.95985e-06	3.03075e-05	1.89229e-05	5.57245e-06	1.68084e-05	6.27842e-06	1.53466e-05	k__Bacteria;p__Proteobacteria;c__Gammaproteobacteria;o__Thiotrichales;f__Piscirickettsiaceae
o__Saprospirales;f__Haliscomenobacteraceae	8.67678e-06	3.07645e-06	5.92733e-06	4.22731e-06	4.64942e-06	4.93472e-06	1.60329e-05	9.55915e-06	8.0062e-06	3.34419e-06	1.15587e-05	1.43975e-05	8.70564e-06	1.49804e-05	1.11639e-05	2.99585e-05	4.27147e-06	4.32213e-06	4.87965e-06	1.19279e-05	4.37447e-06	4.46909e-06	2.64419e-05	3.7999e-06	k__Bacteria;p__Bacteroidetes;c__Saprospiria;o__Saprospirales;f__Haliscomenobacteraceae
o__Jiangellales;f__Jiangellaceae	1.82264e-06	1.27848e-06	2.69709e-06	3.68871e-06	0	1.69767e-06	2.54527e-06	1.62395e-06	3.03251e-06	6.93077e-07	2.50967e-06	2.05597e-06	2.87095e-05	1.15763e-05	1.1039e-06	1.64684e-06	4.4708e-07	4.95525e-07	1.82185e-06	3.34606e-06	3.3718e-06	1.39886e-06	9.32245e-07	2.98565e-06	k__Bacteria;p__Actinobacteria;c__Actinobacteria;o__Jiangellales;f__Jiangellaceae
o__Thermococcales;f__Thermococcaceae	7.68208e-06	8.40884e-06	6.97007e-06	1.50721e-05	3.29195e-06	5.86198e-06	6.17922e-06	8.13132e-06	1.30563e-05	1.38552e-05	8.29721e-06	1.22965e-05	2.87023e-05	1.61115e-05	8.20083e-06	4.29932e-06	4.94361e-06	9.92182e-06	1.03695e-05	8.33467e-06	7.92873e-06	6.64182e-06	3.24413e-06	2.36852e-05	k__Archaea;p__Euryarchaeota;c__Thermococci;o__Thermococcales;f__Thermococcaceae
o__Monoblepharidales;f__Gonapodyaceae	2.81399e-05	1.08254e-05	3.38639e-06	4.77553e-06	3.83626e-06	1.18762e-05	1.29464e-05	9.37141e-06	4.45094e-06	6.11335e-06	2.50707e-06	3.22757e-06	5.72962e-06	6.52364e-06	4.73781e-06	1.22679e-05	6.93608e-06	3.30082e-06	6.46948e-06	6.6454e-06	1.73952e-06	6.4876e-06	7.86678e-06	5.84497e-06	k__Eukaryota;p__Chytridiomycota;c__Monoblepharidomycetes;o__Monoblepharidales;f__Gonapodyaceae
o__Holosporales;f__Candidatus Paracaedibacteraceae	7.12582e-06	1.41524e-06	4.67164e-06	2.78858e-05	0	3.9789e-06	1.38166e-05	5.6027e-06	1.89458e-05	9.87009e-06	9.12508e-06	1.07305e-05	1.24054e-05	8.42047e-06	1.53657e-05	1.03246e-05	1.93376e-06	4.59161e-06	1.67221e-05	1.38182e-05	1.00384e-06	1.84869e-05	8.1471e-06	1.39389e-05	k__Bacteria;p__Proteobacteria;c__Alphaproteobacteria;o__Holosporales;f__Candidatus Paracaedibacteraceae
o__Marinilabiliales;f__Marinifilaceae	5.16995e-06	6.27041e-06	1.20258e-05	1.3855e-05	8.27213e-06	9.03447e-06	2.06977e-05	2.03155e-05	1.13762e-05	1.28682e-05	1.38872e-05	1.53731e-05	2.7877e-05	1.76825e-05	8.44088e-06	5.86906e-06	1.38509e-05	1.20958e-05	1.34394e-05	1.29184e-05	1.40002e-05	6.55684e-06	7.62083e-06	9.52854e-06	k__Bacteria;p__Bacteroidetes;c__Bacteroidia;o__Marinilabiliales;f__Marinifilaceae
o__Desulfurobacteriales;f__Desulfurobacteriaceae	2.68807e-05	1.18474e-05	1.23965e-05	1.41897e-05	1.66723e-05	1.13932e-05	1.49597e-05	8.59061e-06	1.43719e-05	1.60014e-05	1.98324e-05	2.03976e-05	2.4511e-05	2.4368e-05	2.09745e-05	2.5084e-05	6.72389e-06	2.34452e-06	2.35763e-05	1.60441e-05	7.24851e-06	1.30196e-05	2.37571e-05	1.51618e-05	k__Bacteria;p__Aquificae;c__Aquificae;o__Desulfurobacteriales;f__Desulfurobacteriaceae
o__Clostridiales;f__Heliobacteriaceae	7.28568e-06	2.00518e-06	7.27483e-06	2.64494e-06	3.14987e-06	4.83844e-06	5.47131e-06	1.657e-06	4.69971e-06	3.45986e-06	5.9903e-06	6.43008e-06	6.38949e-06	1.07918e-05	3.47648e-06	7.42536e-06	6.86004e-06	5.1485e-06	6.69438e-06	5.89306e-06	5.39017e-06	2.64784e-05	6.64105e-06	4.05374e-06	k__Bacteria;p__Firmicutes;c__Clostridia;o__Clostridiales;f__Heliobacteriaceae
o__Nostocales;f__Aphanizomenonaceae	5.89225e-06	2.13107e-06	7.07423e-06	9.14323e-06	1.24836e-05	6.25161e-06	6.1013e-06	6.53136e-06	6.29981e-06	2.64284e-05	9.39901e-06	5.39477e-06	8.73704e-06	8.71286e-06	3.74993e-06	8.94273e-06	4.25139e-06	8.48564e-06	8.15029e-06	5.43146e-06	6.16226e-06	2.1234e-05	3.86451e-06	8.22427e-06	k__Bacteria;p__Cyanobacteria;c__Unclassified;o__Nostocales;f__Aphanizomenonaceae
o__Bacteroidales;f__Williamwhitmaniaceae	5.79482e-06	2.53413e-06	4.33908e-06	1.07028e-05	6.83628e-06	1.05594e-05	1.54239e-05	2.7559e-06	6.16903e-06	8.13411e-06	1.13259e-05	2.03689e-05	2.60883e-05	1.95453e-05	9.57289e-06	7.82217e-06	6.39581e-06	1.41842e-05	1.0046e-05	1.49854e-05	1.79734e-05	9.26374e-06	1.11785e-05	9.12324e-06	k__Bacteria;p__Bacteroidetes;c__Bacteroidia;o__Bacteroidales;f__Williamwhitmaniaceae
o__Thermotogales;f__Thermotogaceae	2.17392e-05	1.78033e-05	2.22084e-05	2.18879e-05	1.00679e-05	1.82726e-05	1.2037e-05	1.37003e-05	2.29512e-05	1.2039e-05	1.8474e-05	1.8114e-05	2.01371e-05	2.59183e-05	2.423e-05	1.99223e-05	1.14424e-05	1.06062e-05	2.52781e-05	2.01093e-05	2.34976e-05	1.81934e-05	1.73932e-05	1.79088e-05	k__Bacteria;p__Thermotogae;c__Thermotogae;o__Thermotogales;f__Thermotogaceae
o__Syntrophobacterales;f__Syntrophobacteraceae	1.06113e-05	8.52202e-06	5.35217e-06	1.19208e-05	1.9728e-06	8.68164e-06	9.57901e-06	4.15699e-06	1.44914e-05	5.26563e-06	1.25385e-05	8.35893e-06	2.59176e-05	1.46701e-05	7.14912e-06	5.46356e-06	3.68924e-06	3.27845e-06	1.08382e-05	1.16444e-05	9.27046e-06	6.26766e-06	7.52329e-06	1.17069e-05	k__Bacteria;p__Proteobacteria;c__Deltaproteobacteria;o__Syntrophobacterales;f__Syntrophobacteraceae
o__Planctomycetales;f__Isosphaeraceae	1.4569e-05	4.49725e-06	5.86912e-06	2.13175e-05	2.63357e-06	8.14861e-06	1.57676e-05	6.76886e-06	2.56916e-05	5.71502e-06	8.34391e-06	8.25626e-06	9.67965e-06	4.72214e-06	6.16179e-06	4.30698e-06	1.87786e-06	4.24745e-06	1.13345e-05	2.48326e-05	1.16824e-05	8.85383e-06	4.76731e-06	2.06453e-05	k__Bacteria;p__Planctomycetes;c__Planctomycetia;o__Planctomycetales;f__Isosphaeraceae
o__Acidithiobacillales;f__Acidithiobacillaceae	7.0157e-06	8.97385e-06	3.78856e-06	8.08933e-06	2.74483e-06	5.49498e-06	5.14962e-06	9.74401e-06	5.62815e-06	1.40904e-06	5.74129e-06	8.2263e-06	2.47325e-05	1.19695e-05	6.34214e-06	2.57574e-06	5.75825e-06	5.9841e-06	6.04458e-06	4.31147e-06	3.9853e-06	4.8149e-06	4.40507e-06	6.2562e-06	k__Bacteria;p__Proteobacteria;c__Acidithiobacillia;o__Acidithiobacillales;f__Acidithiobacillaceae
o__Rhizobiales;f__Brucellaceae	8.5156e-06	1.13314e-05	2.15258e-05	8.9203e-06	8.00095e-06	1.67547e-05	1.37573e-05	1.36314e-05	1.18612e-05	1.21681e-05	1.58786e-05	1.60988e-05	1.85869e-05	1.48951e-05	1.82596e-05	1.67975e-05	8.59489e-06	1.47049e-05	2.45307e-05	1.03778e-05	2.16187e-05	2.18997e-05	1.25997e-05	1.46245e-05	k__Bacteria;p__Proteobacteria;c__Alphaproteobacteria;o__Rhizobiales;f__Brucellaceae
o__Rhodocyclales;f__Zoogloeaceae	7.2323e-06	8.90672e-06	6.56534e-06	9.20938e-06	6.89728e-06	9.98827e-06	6.55248e-06	4.01345e-06	1.29253e-05	2.01332e-05	1.19956e-05	9.83215e-06	2.45251e-05	1.92836e-05	7.31747e-06	1.01245e-05	7.66259e-06	1.25477e-05	7.44955e-06	9.05786e-06	1.25603e-05	8.48059e-06	1.36992e-05	1.40134e-05	k__Bacteria;p__Proteobacteria;c__Betaproteobacteria;o__Rhodocyclales;f__Zoogloeaceae
o__Holosporales;f__Holosporaceae	1.55305e-06	1.17211e-05	9.49607e-06	2.00791e-06	3.29184e-08	1.24928e-06	3.29995e-06	7.73282e-06	1.59372e-05	1.26287e-06	2.43692e-05	7.79922e-06	1.18643e-05	3.72257e-06	5.16329e-07	4.43204e-06	6.62722e-06	1.14763e-06	7.3822e-06	2.54218e-06	2.09933e-07	1.26435e-07	1.60589e-06	1.58565e-05	k__Bacteria;p__Proteobacteria;c__Alphaproteobacteria;o__Holosporales;f__Holosporaceae
o__Methanocellales;f__Methanocellaceae	2.10064e-06	1.26711e-05	4.81461e-06	3.6733e-06	1.29192e-06	1.19254e-06	1.00388e-06	6.87922e-06	4.87679e-06	8.78634e-07	2.84776e-06	3.47743e-06	2.31483e-05	1.04511e-05	2.73572e-06	3.52476e-06	2.1207e-06	1.43594e-06	2.85437e-06	3.34636e-06	1.84003e-06	1.68368e-06	2.24304e-06	1.69834e-06	k__Archaea;p__Euryarchaeota;c__Methanomicrobia;o__Methanocellales;f__Methanocellaceae
o__Oceanospirillales;f__Alcanivoracaceae	6.43764e-06	8.8191e-06	9.73956e-06	8.6554e-06	4.67385e-06	8.02524e-06	4.8566e-06	1.18197e-05	1.0204e-05	3.07296e-06	1.05292e-05	1.29403e-05	2.30936e-05	1.30637e-05	1.26884e-05	4.79881e-06	6.2197e-06	4.50652e-06	1.33986e-05	8.3583e-06	3.34997e-06	4.81606e-06	3.12711e-06	8.83506e-06	k__Bacteria;p__Proteobacteria;c__Gammaproteobacteria;o__Oceanospirillales;f__Alcanivoracaceae
o__Desulfovibrionales;f__Desulfonatronaceae	3.84076e-06	6.03008e-06	5.69358e-06	5.23113e-06	3.40697e-06	3.98222e-06	2.69872e-06	2.69575e-06	6.10544e-06	3.68878e-06	2.88019e-06	4.03808e-06	2.29202e-05	2.1261e-05	1.03302e-05	4.11046e-06	4.41382e-06	6.03653e-06	1.05506e-05	5.23962e-06	5.5688e-06	3.74724e-06	6.22816e-06	8.47288e-06	k__Bacteria;p__Proteobacteria;c__Deltaproteobacteria;o__Desulfovibrionales;f__Desulfonatronaceae
o__Methanococcales;f__Methanocaldococcaceae	4.49944e-06	3.16418e-06	6.95416e-06	4.51676e-06	2.09635e-06	5.20891e-06	2.74546e-06	1.5936e-06	3.87818e-06	2.10695e-06	4.33656e-06	7.45313e-06	2.27831e-05	1.24547e-05	1.39613e-05	1.06293e-05	4.83071e-06	3.83336e-06	7.45367e-06	7.54059e-06	3.86997e-06	1.32894e-06	3.27049e-06	5.53621e-06	k__Archaea;p__Euryarchaeota;c__Methanococci;o__Methanococcales;f__Methanocaldococcaceae
o__Thermoproteales;f__Thermoproteaceae	3.09523e-06	1.06039e-06	4.05119e-06	3.4773e-06	1.03237e-06	2.3566e-06	1.75801e-06	1.31948e-06	7.80539e-06	2.23408e-05	1.81687e-06	3.79097e-06	7.47299e-06	4.20201e-06	0	6.42637e-06	1.11529e-06	1.66214e-06	1.01649e-05	7.19222e-06	9.29984e-07	1.15129e-05	2.52198e-06	2.99501e-06	k__Archaea;p__Crenarchaeota;c__Thermoprotei;o__Thermoproteales;f__Thermoproteaceae
o__Natranaerobiales;f__Natranaerobiaceae	7.72524e-06	1.06755e-05	7.35095e-06	2.22789e-05	7.70128e-06	5.18163e-06	1.01499e-05	6.02544e-06	1.17816e-05	9.14893e-06	1.1875e-05	6.66145e-06	1.11285e-05	9.55735e-06	8.75912e-06	7.97536e-06	3.90855e-06	5.39388e-06	1.03393e-05	8.1521e-06	3.40398e-06	1.56192e-05	5.47187e-06	1.02205e-05	k__Bacteria;p__Firmicutes;c__Clostridia;o__Natranaerobiales;f__Natranaerobiaceae
o__Enterobacterales;f__Hafniaceae	1.77162e-06	6.91396e-06	2.37554e-06	7.32757e-06	5.74923e-06	8.59226e-06	3.78609e-06	6.27147e-06	2.41267e-06	7.35908e-06	5.96506e-06	3.76953e-06	2.22528e-05	1.33351e-05	4.28941e-06	1.11805e-05	1.13743e-05	6.18822e-06	3.55965e-06	6.80083e-06	4.94041e-06	4.72933e-06	3.35486e-06	2.22858e-06	k__Bacteria;p__Proteobacteria;c__Gammaproteobacteria;o__Enterobacterales;f__Hafniaceae
o__Kiloniellales;f__Kiloniellaceae	6.79649e-06	5.85734e-06	6.96845e-06	1.30212e-05	1.39328e-06	6.06452e-06	1.75961e-05	6.16588e-06	2.21944e-05	1.48009e-05	1.24333e-05	1.52367e-05	1.79745e-05	1.05336e-05	1.75194e-05	8.43048e-06	2.2573e-06	6.41891e-06	1.52887e-05	1.19744e-05	1.37723e-06	1.85345e-05	1.28732e-05	1.45567e-05	k__Bacteria;p__Proteobacteria;c__Alphaproteobacteria;o__Kiloniellales;f__Kiloniellaceae
o__Dehalococcoidales;f__Dehalococcoidaceae	2.20811e-05	1.0467e-05	1.43894e-05	1.36435e-05	1.25109e-05	1.15426e-05	1.29906e-05	9.7504e-06	1.8131e-05	1.40516e-05	1.73251e-05	1.77155e-05	2.1353e-05	1.29904e-05	6.98703e-06	5.70914e-06	1.16626e-05	1.21684e-05	1.82147e-05	1.30604e-05	1.46432e-05	7.39297e-06	7.68395e-06	2.15877e-05	k__Bacteria;p__Chloroflexi;c__Dehalococcoidia;o__Dehalococcoidales;f__Dehalococcoidaceae
o__Chloroflexales;f__Oscillochloridaceae	6.04702e-06	4.14632e-06	5.42899e-06	8.07572e-06	6.11547e-06	3.33376e-06	2.64286e-06	1.02365e-06	5.77446e-06	4.10336e-06	6.25237e-06	3.83304e-06	2.06538e-05	1.10832e-05	1.02606e-05	5.77247e-06	1.56333e-06	1.11091e-06	2.18858e-05	6.58156e-06	1.00734e-05	8.10206e-06	3.65451e-06	8.83339e-06	k__Bacteria;p__Chloroflexi;c__Chloroflexia;o__Chloroflexales;f__Oscillochloridaceae
o__Desulfarculales;f__Desulfarculaceae	4.86113e-06	7.0325e-06	3.45642e-06	8.60248e-06	1.75308e-06	2.36914e-06	3.18409e-06	6.21546e-06	1.05404e-05	2.41076e-06	9.10642e-06	8.46441e-06	2.17589e-05	1.10217e-05	2.7614e-06	2.21461e-06	4.07336e-06	4.12556e-06	3.83165e-06	4.22875e-06	5.57407e-06	3.303e-06	2.55442e-06	6.16439e-06	k__Bacteria;p__Proteobacteria;c__Deltaproteobacteria;o__Desulfarculales;f__Desulfarculaceae
o__Pseudonocardiales;f__Pseudonocardiaceae	1.86298e-05	1.07105e-05	1.14881e-05	1.35775e-05	1.26312e-05	1.58168e-05	1.47397e-05	1.07491e-05	1.27715e-05	8.22213e-06	1.42943e-05	1.50199e-05	1.51542e-05	2.16431e-05	1.61233e-05	1.21451e-05	1.00852e-05	8.71492e-06	1.0717e-05	1.63728e-05	1.37242e-05	1.40807e-05	2.11985e-05	1.38134e-05	k__Bacteria;p__Actinobacteria;c__Actinobacteria;o__Pseudonocardiales;f__Pseudonocardiaceae
o__Syntrophobacterales;f__Syntrophorhabdaceae	1.73824e-06	5.40236e-07	1.11874e-06	9.9155e-07	8.20347e-08	9.16339e-07	8.85454e-07	3.90761e-07	1.16132e-06	4.20693e-07	6.83021e-07	5.30483e-06	2.12879e-05	8.9988e-06	1.85149e-07	4.22179e-07	1.69654e-06	1.02893e-06	1.0769e-06	2.38328e-06	9.37584e-07	5.77739e-07	3.99879e-07	2.27715e-06	k__Bacteria;p__Proteobacteria;c__Deltaproteobacteria;o__Syntrophobacterales;f__Syntrophorhabdaceae
o__Oligoflexales;f__Pseudobacteriovoracaceae	5.44098e-06	1.67809e-06	3.71106e-06	2.10948e-05	2.48562e-06	6.73787e-06	9.48102e-06	1.98717e-06	1.32594e-05	1.91688e-05	6.78753e-06	4.64521e-06	8.18765e-06	6.32688e-06	1.56821e-05	8.00762e-06	6.63934e-07	3.7372e-06	1.12676e-05	9.47114e-06	1.94193e-06	1.67168e-05	6.41059e-06	7.7572e-06	k__Bacteria;p__Proteobacteria;c__Oligoflexia;o__Oligoflexales;f__Pseudobacteriovoracaceae
o__Oscillatoriales;f__Microcoleaceae	9.18906e-06	4.96219e-06	4.96977e-06	6.85414e-06	3.1001e-06	9.6007e-06	9.21586e-06	7.88267e-06	1.04631e-05	7.67885e-06	1.20409e-05	8.39747e-06	1.1383e-05	1.08048e-05	1.4342e-05	2.10178e-05	9.98996e-06	8.34585e-06	8.25254e-06	7.37177e-06	6.96992e-06	9.1858e-06	5.56222e-06	7.13204e-06	k__Bacteria;p__Cyanobacteria;c__Unclassified;o__Oscillatoriales;f__Microcoleaceae
o__Solibacterales;f__Solibacteraceae	1.99007e-06	4.70171e-06	2.75111e-06	2.18229e-06	1.63494e-06	6.33992e-07	3.2336e-06	3.13429e-06	4.83162e-06	1.20178e-06	6.92831e-06	3.98064e-06	2.09902e-05	8.20201e-06	3.01966e-06	8.52474e-07	1.7454e-06	2.55877e-06	3.97636e-06	3.0014e-06	9.50006e-07	1.83832e-06	2.3592e-06	4.72878e-06	k__Bacteria;p__Acidobacteria;c__Solibacteres;o__Solibacterales;f__Solibacteraceae
o__Calditrichales;f__Calditrichaceae	6.78814e-06	1.05493e-05	1.90439e-05	1.49443e-05	1.97446e-05	7.578e-06	1.77118e-05	1.94754e-05	1.50853e-05	1.39331e-06	1.66988e-05	1.38216e-05	8.0642e-06	1.01045e-05	5.33569e-06	6.59298e-06	8.18396e-06	5.74487e-06	1.43313e-05	1.44474e-05	9.83305e-06	6.70799e-06	5.873e-06	1.15677e-05	k__Bacteria;p__Calditrichaeota;c__Calditrichae;o__Calditrichales;f__Calditrichaceae
o__Thiotrichales;f__Francisellaceae	5.76017e-06	8.34499e-06	7.43874e-06	1.15279e-05	3.80862e-06	6.29693e-06	9.14334e-06	8.80842e-06	1.11896e-05	4.711e-06	1.36733e-05	7.21424e-06	1.13444e-05	1.95696e-05	9.09132e-06	8.76491e-06	5.79829e-06	1.56128e-05	6.43951e-06	5.44557e-06	2.494e-06	7.22456e-06	1.32138e-05	9.85022e-06	k__Bacteria;p__Proteobacteria;c__Gammaproteobacteria;o__Thiotrichales;f__Francisellaceae
o__Chthoniobacterales;f__Chthoniobacteraceae	4.90025e-06	4.15587e-06	4.27941e-06	5.80501e-06	1.97193e-06	2.96561e-06	6.61549e-06	3.36168e-06	1.32826e-05	2.77479e-06	5.06422e-06	1.9391e-05	1.16113e-05	1.5264e-05	4.76627e-06	1.4176e-06	2.0138e-06	2.42994e-06	5.42593e-06	6.04676e-06	6.03855e-06	3.88306e-06	1.97414e-06	1.09115e-05	k__Bacteria;p__Verrucomicrobia;c__Spartobacteria;o__Chthoniobacterales;f__Chthoniobacteraceae
o__Chromatiales;f__Granulosicoccaceae	8.86203e-07	7.57915e-07	2.07268e-07	9.71184e-07	3.38281e-07	1.09191e-06	1.56377e-06	4.58967e-07	6.94198e-07	7.77674e-07	6.42146e-07	1.17409e-06	1.86336e-05	1.0383e-05	1.16321e-06	1.85951e-07	1.29185e-06	6.90068e-07	1.62151e-07	5.15288e-07	9.24508e-07	1.99823e-07	7.9215e-07	4.23824e-07	k__Bacteria;p__Proteobacteria;c__Gammaproteobacteria;o__Chromatiales;f__Granulosicoccaceae
o__Rhizobiales;f__Aurantimonadaceae	5.71246e-06	3.04444e-06	1.00849e-05	1.86117e-05	4.20929e-06	7.95411e-06	1.2939e-05	1.03416e-05	1.45392e-05	1.582e-05	1.21419e-05	9.32997e-06	1.48053e-05	9.79046e-06	1.43395e-05	9.75884e-06	1.73268e-06	5.90379e-06	1.67383e-05	1.58046e-05	2.33335e-06	1.36531e-05	9.50588e-06	1.37395e-05	k__Bacteria;p__Proteobacteria;c__Alphaproteobacteria;o__Rhizobiales;f__Aurantimonadaceae
o__Alteromonadales;f__Shewanellaceae	6.03634e-06	9.12818e-06	1.23339e-05	7.67884e-06	1.04692e-05	1.27533e-05	5.69766e-06	1.0123e-05	9.36309e-06	8.90487e-06	1.1121e-05	8.84868e-06	1.07632e-05	1.20273e-05	1.84959e-05	1.10857e-05	9.28997e-06	1.27577e-05	9.86352e-06	1.11562e-05	1.21637e-05	8.58912e-06	1.10799e-05	1.17778e-05	k__Bacteria;p__Proteobacteria;c__Gammaproteobacteria;o__Alteromonadales;f__Shewanellaceae
o__Alteromonadales;f__Psychromonadaceae	3.2005e-06	1.39857e-06	3.83561e-06	2.37408e-06	6.09386e-06	9.81303e-06	8.80241e-06	3.43107e-06	4.08781e-06	6.30991e-06	1.64741e-06	1.78698e-06	1.83345e-05	7.91129e-06	1.85795e-06	5.32225e-06	6.77577e-06	5.91162e-06	6.45913e-07	3.9574e-06	3.36855e-06	3.64627e-06	4.21407e-06	1.54469e-06	k__Bacteria;p__Proteobacteria;c__Gammaproteobacteria;o__Alteromonadales;f__Psychromonadaceae
o__Chroococcales;f__Chroococcaceae	7.71365e-06	2.99845e-06	4.17017e-06	4.92912e-06	4.76184e-06	1.80452e-05	4.35814e-06	4.48131e-06	6.35329e-06	1.05221e-05	8.25051e-06	6.73698e-06	7.01892e-06	9.39587e-06	7.25268e-06	3.58855e-06	4.82174e-06	3.96886e-06	4.77381e-06	4.23054e-06	3.53957e-06	6.06151e-06	4.51902e-06	3.35743e-06	k__Bacteria;p__Cyanobacteria;c__Unclassified;o__Chroococcales;f__Chroococcaceae
o__Desulfovibrionales;f__Desulfohalobiaceae	8.60422e-06	9.36945e-06	8.1741e-06	6.29975e-06	5.07866e-06	6.70183e-06	5.18775e-06	4.67133e-06	1.0403e-05	1.43072e-05	6.15352e-06	1.07684e-05	1.11064e-05	5.3431e-06	7.18907e-06	6.28479e-06	5.62183e-06	1.04641e-05	1.79983e-05	8.12069e-06	8.82022e-06	4.41834e-06	4.61317e-06	1.06741e-05	k__Bacteria;p__Proteobacteria;c__Deltaproteobacteria;o__Desulfovibrionales;f__Desulfohalobiaceae
o__Sphaerobacterales;f__Sphaerobacteraceae	4.22301e-06	4.19179e-06	3.48213e-06	4.96146e-06	3.05889e-06	5.93781e-06	2.06236e-06	1.31259e-06	3.54289e-06	7.61148e-06	2.87288e-06	3.82034e-06	5.628e-06	2.21073e-06	3.14506e-06	3.81303e-06	4.85995e-06	1.26141e-06	1.79958e-05	5.37757e-06	1.41662e-05	4.82322e-06	4.15937e-06	9.85014e-06	k__Bacteria;p__Chloroflexi;c__Thermomicrobia;o__Sphaerobacterales;f__Sphaerobacteraceae
o__Micrococcales;f__Demequinaceae	2.2201e-06	1.79951e-05	4.86544e-06	4.57794e-06	4.49667e-06	6.26529e-06	3.92274e-06	3.32051e-06	3.5396e-06	2.65166e-06	5.19742e-06	6.04633e-06	4.16647e-06	4.80283e-06	5.258e-06	2.21457e-06	5.83317e-06	3.67242e-06	3.66318e-06	3.12412e-06	2.05111e-06	3.28281e-06	3.69331e-06	4.15428e-06	k__Bacteria;p__Actinobacteria;c__Actinobacteria;o__Micrococcales;f__Demequinaceae
o__Micromonosporales;f__Micromonosporaceae	1.33676e-05	7.29101e-06	1.14459e-05	1.33517e-05	5.35525e-06	9.53287e-06	9.63035e-06	8.10445e-06	1.65843e-05	4.96357e-06	8.79088e-06	1.25735e-05	1.59276e-05	1.26536e-05	1.1859e-05	8.81225e-06	5.42235e-06	8.95264e-06	1.29229e-05	1.24732e-05	9.59556e-06	1.77113e-05	1.03226e-05	1.48571e-05	k__Bacteria;p__Actinobacteria;c__Actinobacteria;o__Micromonosporales;f__Micromonosporaceae
o__Mariprofundales;f__Mariprofundaceae	3.85105e-06	4.29883e-07	2.48212e-06	8.29765e-06	1.87023e-06	2.55355e-06	1.88379e-06	1.86415e-06	1.45214e-06	2.32976e-06	1.78279e-06	1.11364e-06	1.76908e-05	7.456e-06	3.73992e-06	4.17356e-06	1.1664e-06	7.16759e-07	4.51408e-06	2.02816e-06	9.19307e-07	7.09975e-06	1.68457e-06	2.35937e-06	k__Bacteria;p__Proteobacteria;c__Zetaproteobacteria;o__Mariprofundales;f__Mariprofundaceae
o__Rhizobiales;f__Beijerinckiaceae	3.72152e-06	1.57258e-06	2.99243e-06	1.68661e-05	2.94971e-06	5.68284e-06	9.20406e-06	4.15269e-06	8.10473e-06	8.80726e-06	6.24104e-06	3.45049e-06	6.71112e-06	3.76693e-06	1.55864e-05	9.05482e-06	1.23241e-06	4.60158e-06	7.69263e-06	8.89782e-06	3.64152e-07	1.76652e-05	3.71839e-06	9.74246e-06	k__Bacteria;p__Proteobacteria;c__Alphaproteobacteria;o__Rhizobiales;f__Beijerinckiaceae
o__Kosmotogales;f__Kosmotogaceae	1.61911e-05	1.00904e-05	7.70725e-06	1.40816e-05	4.51667e-06	6.91749e-06	9.39865e-06	8.14484e-06	1.30165e-05	4.85844e-06	1.76243e-05	1.20307e-05	8.77167e-06	8.76756e-06	8.26072e-06	7.54071e-06	4.29519e-06	3.5833e-06	1.12036e-05	8.78099e-06	6.35271e-06	7.85291e-06	4.55904e-06	1.05387e-05	k__Bacteria;p__Thermotogae;c__Thermotogae;o__Kosmotogales;f__Kosmotogaceae
o__Parachlamydiales;f__Waddliaceae	3.08577e-06	6.58887e-06	6.14244e-06	4.03403e-06	1.68071e-07	4.56948e-06	5.42156e-06	3.506e-06	1.73927e-05	1.38788e-06	1.3357e-05	5.09399e-06	1.18378e-05	3.76504e-06	6.59779e-06	7.09536e-06	1.9014e-06	1.88003e-06	7.89935e-06	7.26148e-07	2.50796e-07	2.80372e-06	1.41417e-06	9.74344e-06	k__Bacteria;p__Chlamydiae;c__Chlamydiia;o__Parachlamydiales;f__Waddliaceae
o__Gloeobacterales;f__Gloeobacteraceae	4.55155e-07	1.53621e-07	1.61243e-07	5.3958e-07	0	0	7.40974e-07	0	1.1479e-06	3.74346e-07	4.55379e-07	2.35642e-07	1.73576e-05	7.41269e-06	2.82772e-07	0	5.15163e-07	3.67762e-07	0	4.09424e-07	2.92952e-07	1.94445e-07	0	4.81032e-07	k__Bacteria;p__Cyanobacteria;c__Gloeobacteria;o__Gloeobacterales;f__Gloeobacteraceae
o__Propionibacteriales;f__Nocardioidaceae	1.28614e-05	6.34855e-06	5.53222e-06	8.34204e-06	6.27751e-06	1.39065e-05	8.69637e-06	6.99739e-06	1.0126e-05	1.69124e-05	8.13267e-06	1.15188e-05	8.79986e-06	9.29045e-06	1.22318e-05	7.53927e-06	5.77925e-06	8.50321e-06	1.39216e-05	8.68205e-06	1.02269e-05	1.2336e-05	8.69859e-06	1.24803e-05	k__Bacteria;p__Actinobacteria;c__Actinobacteria;o__Propionibacteriales;f__Nocardioidaceae
o__Sneathiellales;f__Sneathiellaceae	4.82072e-06	1.80345e-06	2.74048e-06	1.27502e-05	1.08727e-06	3.94841e-06	1.004e-05	1.91107e-06	1.68731e-05	1.20751e-05	5.92582e-06	9.56712e-06	7.83375e-06	6.08045e-06	1.28636e-05	3.56593e-06	8.17968e-07	3.46608e-06	1.62941e-05	9.06712e-06	8.58572e-07	1.10523e-05	8.37842e-06	1.05288e-05	k__Bacteria;p__Proteobacteria;c__Alphaproteobacteria;o__Sneathiellales;f__Sneathiellaceae
o__Thermotogales;f__Fervidobacteriaceae	7.55947e-06	6.44601e-06	8.12348e-06	1.09063e-05	4.13899e-06	1.13207e-05	1.22698e-05	6.22844e-06	9.05871e-06	5.99767e-06	7.40499e-06	1.04623e-05	1.68481e-05	1.40349e-05	6.97818e-06	9.99615e-06	1.11572e-05	6.88535e-06	1.05684e-05	8.56203e-06	4.8286e-06	1.36384e-05	5.2207e-06	1.01772e-05	k__Bacteria;p__Thermotogae;c__Thermotogae;o__Thermotogales;f__Fervidobacteriaceae
o__Nostocales;f__Rivulariaceae	4.53486e-06	5.71426e-06	8.61452e-06	8.11389e-06	4.71262e-06	6.23146e-06	6.42688e-06	9.54813e-06	1.19597e-05	9.76972e-06	1.52485e-05	9.84062e-06	1.3802e-05	1.45134e-05	1.50327e-05	1.02211e-05	1.64155e-05	1.20538e-05	1.51479e-05	5.5136e-06	8.5744e-06	7.13865e-06	1.30326e-05	1.15813e-05	k__Bacteria;p__Cyanobacteria;c__Unclassified;o__Nostocales;f__Rivulariaceae
o__Mucorales;f__Cunninghamellaceae	8.51936e-06	1.56742e-05	4.61984e-06	4.81444e-06	1.1223e-06	3.23931e-06	4.84427e-06	5.91714e-06	9.19721e-06	2.447e-06	6.40486e-06	4.24672e-06	1.5512e-05	7.30697e-06	3.76772e-06	2.75295e-06	7.84173e-06	4.95768e-06	9.01305e-06	4.26271e-06	3.15665e-06	2.49514e-06	2.72976e-06	1.63781e-05	k__Eukaryota;p__Mucoromycota;c__Unclassified;o__Mucorales;f__Cunninghamellaceae
o__Rhodocyclales;f__Azonexaceae	1.18057e-06	2.85587e-06	2.14767e-06	5.55097e-06	4.26831e-06	4.08184e-06	3.15662e-06	2.81326e-06	4.21648e-06	3.79518e-06	2.17417e-06	3.22323e-06	1.63512e-05	1.0161e-05	3.17533e-06	2.92092e-06	3.2245e-06	4.89961e-06	1.46225e-06	4.04423e-06	3.029e-06	1.89075e-06	1.92123e-06	4.52753e-06	k__Bacteria;p__Proteobacteria;c__Betaproteobacteria;o__Rhodocyclales;f__Azonexaceae
o__Unclassified;f__Phycodnaviridae	4.54143e-06	9.93203e-06	7.3957e-06	3.73181e-06	3.20647e-06	1.57372e-06	5.8582e-06	0	1.41498e-05	2.93931e-06	2.35621e-06	5.10486e-06	1.59574e-05	9.58703e-06	9.15151e-06	9.97915e-06	3.17701e-06	2.78044e-07	6.6784e-06	2.87684e-06	5.53318e-06	2.95323e-06	5.86501e-06	7.12517e-06	k__Viruses;p__Unclassified;c__Unclassified;o__Unclassified;f__Phycodnaviridae
o__Synechococcales;f__Leptolyngbyaceae	1.39364e-05	8.48905e-06	5.76265e-06	7.59493e-06	9.78515e-06	6.90426e-06	5.83633e-06	2.07531e-06	9.85574e-06	1.18819e-05	8.03419e-06	8.53499e-06	9.38748e-06	5.1817e-06	8.63602e-06	1.02412e-05	8.2936e-06	8.24527e-06	1.13475e-05	7.44507e-06	1.57473e-05	9.81773e-06	5.34472e-06	6.94632e-06	k__Bacteria;p__Cyanobacteria;c__Unclassified;o__Synechococcales;f__Leptolyngbyaceae
o__Sphingomonadales;f__Erythrobacteraceae	3.86033e-06	5.96158e-06	4.787e-06	1.56343e-05	6.40254e-07	8.38936e-06	8.99164e-06	8.04514e-06	1.49516e-05	7.93548e-06	6.75254e-06	1.38837e-05	1.01368e-05	5.50304e-06	1.51059e-05	6.20544e-06	2.98857e-06	7.7121e-06	1.31966e-05	9.40963e-06	1.79348e-06	1.28495e-05	5.96565e-06	1.28513e-05	k__Bacteria;p__Proteobacteria;c__Alphaproteobacteria;o__Sphingomonadales;f__Erythrobacteraceae
o__Harpellales;f__Legeriomycetaceae	6.37453e-06	1.54256e-05	1.95019e-06	2.75043e-06	5.16818e-08	2.60723e-06	2.9505e-06	5.07201e-06	6.61609e-06	1.02973e-06	2.44037e-06	2.69874e-06	1.3027e-05	7.47939e-06	2.12847e-06	1.84925e-06	4.39857e-06	2.58151e-06	4.94882e-06	2.407e-06	2.64458e-06	2.61684e-06	3.865e-07	7.89471e-06	k__Eukaryota;p__Zoopagomycota;c__Unclassified;o__Harpellales;f__Legeriomycetaceae
o__Nevskiales;f__Sinobacteraceae	2.23418e-06	2.51836e-06	2.00976e-06	1.49016e-05	6.76655e-06	3.07559e-06	6.58981e-06	1.05222e-05	6.4388e-06	4.04851e-06	3.34107e-06	2.65031e-06	4.32971e-06	2.31786e-06	3.55114e-06	2.86038e-06	7.39002e-07	5.03078e-06	4.88262e-06	6.32495e-06	6.00804e-06	1.26662e-05	1.3199e-06	5.26075e-06	k__Bacteria;p__Proteobacteria;c__Gammaproteobacteria;o__Nevskiales;f__Sinobacteraceae
o__Synechococcales;f__Prochloraceae	7.27557e-06	8.41437e-06	6.22772e-06	1.02542e-05	1.45432e-06	3.04211e-06	5.60257e-06	2.73968e-06	1.37707e-05	8.02894e-06	6.49175e-06	1.08762e-05	1.41721e-05	7.50702e-06	4.73845e-06	8.2455e-06	1.83828e-06	2.35638e-06	1.48399e-05	5.38427e-06	2.72862e-06	9.31946e-06	5.89642e-06	1.45137e-05	k__Bacteria;p__Cyanobacteria;c__Unclassified;o__Synechococcales;f__Prochloraceae
o__Myxococcales;f__Archangiaceae	6.12792e-06	2.74125e-06	5.68367e-06	1.30169e-05	3.5674e-06	5.61217e-06	6.40478e-06	1.29794e-06	1.32529e-05	3.43581e-06	7.43871e-06	9.28209e-06	1.37459e-05	5.44663e-06	2.9472e-06	3.4835e-06	3.58852e-06	4.24742e-06	1.15699e-05	6.74858e-06	6.07528e-06	4.09013e-06	3.15995e-06	1.30688e-05	k__Bacteria;p__Proteobacteria;c__Deltaproteobacteria;o__Myxococcales;f__Archangiaceae
o__Chrysiogenales;f__Chrysiogenaceae	6.07286e-07	1.0217e-06	1.29976e-06	3.7768e-06	4.04283e-06	3.80326e-06	4.65359e-06	1.32072e-05	4.40303e-06	1.41626e-06	1.71035e-06	2.27976e-06	9.71505e-07	4.45761e-06	5.11236e-06	1.37738e-06	8.41312e-07	3.88015e-06	1.17242e-06	9.21005e-07	1.82433e-06	9.83474e-06	3.88173e-06	2.72016e-06	k__Bacteria;p__Chrysiogenetes;c__Chrysiogenetes;o__Chrysiogenales;f__Chrysiogenaceae
o__Ktedonobacterales;f__Ktedonobacteraceae	3.66681e-06	3.09581e-06	3.15507e-06	5.20598e-06	7.49788e-07	1.70734e-06	7.79509e-07	4.6837e-06	6.10457e-06	4.85213e-07	2.23634e-06	1.3289e-06	3.48475e-06	1.51266e-06	3.5839e-07	5.31791e-06	1.24082e-06	8.72077e-07	2.62282e-06	3.38781e-06	2.49819e-06	1.29495e-06	1.30589e-05	9.00855e-06	k__Bacteria;p__Chloroflexi;c__Ktedonobacteria;o__Ktedonobacterales;f__Ktedonobacteraceae
o__Spizellomycetales;f__Spizellomycetaceae	6.93366e-06	7.44037e-06	3.612e-07	2.02242e-06	7.76679e-07	2.22693e-06	3.08455e-06	1.28462e-05	3.42448e-06	1.75779e-06	1.15202e-06	2.47662e-06	4.35886e-06	3.57363e-06	1.74289e-06	5.14985e-06	1.95194e-06	7.81842e-07	2.68009e-06	2.15216e-06	2.46303e-06	2.28715e-06	3.9947e-06	3.59939e-06	k__Eukaryota;p__Chytridiomycota;c__Chytridiomycetes;o__Spizellomycetales;f__Spizellomycetaceae
o__Natrialbales;f__Natrialbaceae	9.5266e-06	8.95128e-06	4.99176e-06	5.4961e-06	3.24869e-06	3.83156e-06	5.22115e-06	4.58977e-06	1.14803e-05	2.12218e-06	4.98237e-06	6.63774e-06	8.1486e-06	1.0138e-05	6.04915e-06	3.49211e-06	3.3587e-06	5.1967e-06	8.53616e-06	3.7431e-06	7.05274e-06	7.60909e-06	3.34255e-06	1.2522e-05	k__Archaea;p__Euryarchaeota;c__Halobacteria;o__Natrialbales;f__Natrialbaceae
o__Corynebacteriales;f__Gordoniaceae	5.33893e-06	2.62232e-06	3.8606e-06	5.88614e-06	1.56339e-06	6.24893e-06	2.16774e-06	2.24117e-06	3.31667e-06	4.02349e-06	7.00049e-06	3.10154e-06	2.65879e-06	4.09177e-06	1.23408e-05	4.39398e-06	3.71598e-06	3.245e-06	7.63437e-06	3.5898e-06	8.50609e-06	2.93263e-06	7.19097e-06	6.80779e-06	k__Bacteria;p__Actinobacteria;c__Actinobacteria;o__Corynebacteriales;f__Gordoniaceae
o__Cytophagales;f__Microscillaceae	5.2374e-06	5.23195e-06	7.47969e-06	8.33763e-06	1.05319e-05	6.76778e-06	6.20942e-06	4.37505e-06	1.1481e-05	4.10827e-06	7.02613e-06	5.43293e-06	5.95058e-06	1.11038e-05	1.22554e-05	7.97696e-06	5.79855e-06	3.72676e-06	7.90335e-06	8.06994e-06	1.09042e-05	5.4663e-06	3.9095e-06	9.7651e-06	k__Bacteria;p__Bacteroidetes;c__Cytophagia;o__Cytophagales;f__Microscillaceae
o__Mortierellales;f__Mortierellaceae	1.22291e-05	1.06225e-05	1.98809e-06	2.5499e-06	6.96066e-07	4.96925e-06	4.66237e-06	5.86887e-06	4.87431e-06	1.50018e-06	1.31776e-06	4.1891e-06	9.33934e-06	3.93312e-06	5.54589e-07	5.33297e-06	6.212e-06	8.37176e-07	5.06633e-06	2.73159e-06	2.42167e-06	2.44342e-06	2.43589e-06	1.02319e-05	k__Eukaryota;p__Mucoromycota;c__Unclassified;o__Mortierellales;f__Mortierellaceae
o__Clostridiales;f__Symbiobacteriaceae	6.43372e-06	5.42722e-06	7.96954e-06	1.21942e-05	2.57908e-06	5.92538e-06	7.32022e-06	5.34421e-06	1.02477e-05	3.18418e-06	3.84172e-06	5.84178e-06	9.32771e-06	5.99139e-06	7.65516e-06	6.13506e-06	2.90041e-06	2.98568e-06	8.48674e-06	9.01749e-06	4.91571e-06	6.32679e-06	5.33977e-06	8.20156e-06	k__Bacteria;p__Firmicutes;c__Clostridia;o__Clostridiales;f__Symbiobacteriaceae
o__Oscillatoriales;f__Coleofasciculaceae	6.75454e-06	2.37535e-06	4.86666e-06	8.18768e-06	6.22775e-06	3.36189e-06	7.28032e-06	1.98865e-06	6.10305e-06	9.78423e-06	6.98293e-06	5.5789e-06	1.05794e-05	7.24258e-06	7.40844e-06	3.75518e-06	2.93162e-06	2.73006e-06	1.21095e-05	6.7623e-06	2.73679e-06	7.75707e-06	6.5206e-06	3.06724e-06	k__Bacteria;p__Cyanobacteria;c__Unclassified;o__Oscillatoriales;f__Coleofasciculaceae
o__Basidiobolales;f__Basidiobolaceae	1.18836e-05	7.69312e-06	2.5811e-06	4.46138e-06	5.89953e-07	4.56156e-06	7.0381e-06	6.67481e-06	2.79626e-06	3.00945e-06	4.4674e-06	3.12954e-06	1.03966e-05	5.1591e-06	5.63763e-06	5.15819e-06	2.68657e-06	1.79825e-06	4.82686e-06	4.70979e-06	1.72874e-06	2.67979e-06	3.65053e-06	6.26027e-06	k__Eukaryota;p__Zoopagomycota;c__Basidiobolomycetes;o__Basidiobolales;f__Basidiobolaceae
o__Unclassified;f__Microviridae	4.63645e-07	0	1.01939e-06	1.18213e-05	2.60835e-07	8.84645e-08	1.16842e-07	0	4.73048e-06	1.01235e-06	3.33929e-06	1.49311e-06	5.65567e-06	1.86519e-06	0	1.08313e-06	7.60988e-08	5.39622e-07	8.80201e-06	1.68055e-06	3.05425e-06	8.90483e-07	6.12228e-07	2.57839e-06	k__Viruses;p__Unclassified;c__Unclassified;o__Unclassified;f__Microviridae
o__Chloroflexales;f__Roseiflexaceae	3.07123e-06	3.87207e-06	4.0447e-06	4.31378e-06	6.28105e-06	5.4813e-06	1.15854e-05	3.24761e-06	4.7926e-06	1.7709e-06	5.50207e-06	3.69165e-06	4.72687e-06	4.62193e-06	1.7294e-06	2.01886e-06	3.61763e-06	1.00213e-05	4.16307e-06	3.98562e-06	9.83065e-06	6.11681e-06	2.19344e-06	5.23682e-06	k__Bacteria;p__Chloroflexi;c__Chloroflexia;o__Chloroflexales;f__Roseiflexaceae
o__Bacteriovoracales;f__Halobacteriovoraceae	3.93778e-06	6.8681e-06	4.05523e-06	3.93719e-06	2.56769e-06	3.74435e-06	6.6284e-06	5.2806e-06	8.07434e-06	3.26518e-06	5.60295e-06	6.56313e-06	1.02579e-05	4.08222e-06	6.4019e-06	4.27506e-06	4.19158e-06	4.23021e-06	5.78315e-06	5.92148e-06	8.47775e-06	4.006e-06	1.14286e-05	5.01692e-06	k__Bacteria;p__Proteobacteria;c__Oligoflexia;o__Bacteriovoracales;f__Halobacteriovoraceae
o__Geodermatophilales;f__Geodermatophilaceae	1.18081e-06	1.37789e-06	1.77322e-06	4.57706e-06	2.06896e-06	2.45198e-06	3.04511e-06	1.99537e-06	2.57559e-06	2.36501e-06	1.08943e-06	2.01232e-06	1.11623e-05	7.29369e-06	9.47842e-07	1.6803e-06	4.27152e-07	4.59569e-06	1.70488e-06	8.81104e-07	3.51963e-06	8.96611e-06	1.64714e-06	1.93405e-06	k__Bacteria;p__Actinobacteria;c__Actinobacteria;o__Geodermatophilales;f__Geodermatophilaceae
o__Dictyoglomales;f__Dictyoglomaceae	3.38365e-06	4.72545e-06	4.64124e-06	1.08899e-05	2.87033e-06	4.25139e-06	4.86785e-06	3.53115e-06	1.03257e-05	1.79943e-06	4.38479e-06	4.38099e-06	7.50947e-06	6.52989e-06	4.69867e-06	3.72904e-06	4.47319e-06	3.71229e-06	8.0168e-06	4.30247e-06	8.89938e-06	2.85008e-06	3.63244e-06	1.1066e-05	k__Bacteria;p__Dictyoglomi;c__Dictyoglomia;o__Dictyoglomales;f__Dictyoglomaceae
o__Flavobacteriales;f__Cryomorphaceae	2.86785e-06	1.44915e-06	1.42048e-06	7.63253e-06	2.26139e-06	8.3502e-06	8.33525e-06	9.48579e-07	2.54211e-06	3.85909e-06	9.20065e-06	4.92628e-06	4.60009e-06	1.0915e-05	3.46468e-06	3.25741e-06	1.58387e-06	3.9546e-06	6.65216e-06	9.53508e-06	7.93971e-06	8.32934e-06	5.39626e-06	1.95708e-06	k__Bacteria;p__Bacteroidetes;c__Flavobacteriia;o__Flavobacteriales;f__Cryomorphaceae
o__Clostridiales;f__Gracilibacteraceae	6.78012e-06	4.48683e-06	6.6033e-06	9.77828e-06	3.76252e-06	6.72837e-06	6.51045e-06	3.21213e-06	8.57666e-06	3.82377e-06	6.31974e-06	6.95166e-06	8.33817e-06	7.16618e-06	7.3055e-06	6.59127e-06	5.71096e-06	3.07544e-06	1.07351e-05	7.67685e-06	6.30796e-06	5.95618e-06	6.79375e-06	7.39607e-06	k__Bacteria;p__Firmicutes;c__Clostridia;o__Clostridiales;f__Gracilibacteraceae
o__Limnochordales;f__Limnochordaceae	2.32436e-06	1.30919e-06	1.95374e-06	1.50291e-06	8.59145e-07	1.39724e-06	1.12606e-06	1.20938e-06	2.04192e-06	3.93802e-07	3.39913e-06	1.74761e-06	1.2442e-06	2.09913e-06	9.88229e-07	1.36364e-07	2.47436e-06	2.55875e-06	4.79194e-07	6.07858e-07	2.97766e-07	1.07175e-05	5.35778e-07	1.45887e-06	k__Bacteria;p__Firmicutes;c__Limnochordia;o__Limnochordales;f__Limnochordaceae
o__Haloferacales;f__Haloferacaceae	3.74241e-06	4.43489e-06	2.84553e-06	2.98385e-06	2.01282e-06	1.98325e-06	1.80221e-06	1.19418e-06	3.10356e-06	1.03826e-05	4.08579e-06	4.15291e-06	2.59058e-06	2.94861e-06	5.2938e-07	1.46543e-06	1.53919e-06	1.71963e-06	3.94713e-06	3.18978e-06	1.54641e-06	1.37298e-06	8.22844e-07	4.6208e-06	k__Archaea;p__Euryarchaeota;c__Halobacteria;o__Haloferacales;f__Haloferacaceae
o__Rhodocyclales;f__Rhodocyclaceae	2.92508e-06	3.85784e-06	3.07855e-06	6.9632e-06	2.24772e-06	3.74918e-06	3.66999e-06	3.99505e-06	4.03859e-06	4.13563e-06	3.41515e-06	8.17767e-06	6.22908e-06	1.03557e-05	3.09695e-06	5.8177e-06	2.68521e-06	5.51148e-06	4.67784e-06	8.57482e-06	4.70639e-06	3.55648e-06	3.41106e-06	6.1117e-06	k__Bacteria;p__Proteobacteria;c__Betaproteobacteria;o__Rhodocyclales;f__Rhodocyclaceae
o__Clostridiales;f__Clostridiales Family XVI. Incertae Sedis	3.43447e-06	4.33939e-06	6.26276e-06	5.90782e-06	1.35613e-06	3.9404e-06	3.34604e-06	2.80017e-06	6.86591e-06	1.39247e-06	6.8373e-06	3.69344e-06	9.96977e-06	7.9603e-06	5.3687e-06	3.06361e-06	3.12876e-06	2.50576e-06	8.53781e-06	4.70556e-06	5.12711e-06	2.6924e-06	2.90999e-06	1.02408e-05	k__Bacteria;p__Firmicutes;c__Clostridia;o__Clostridiales;f__Clostridiales Family XVI. Incertae Sedis
o__Cytophagales;f__Thermonemataceae	1.86978e-06	1.33707e-06	1.82883e-06	3.74474e-06	4.48818e-06	2.46136e-06	5.58358e-06	9.91225e-07	5.39184e-06	2.09884e-06	2.98995e-06	4.7228e-06	1.45361e-06	5.49565e-06	1.67088e-06	3.41395e-06	1.55915e-06	9.52725e-06	5.11023e-06	2.22033e-06	1.00365e-05	3.21303e-06	1.52996e-06	1.65658e-06	k__Bacteria;p__Bacteroidetes;c__Cytophagia;o__Cytophagales;f__Thermonemataceae
o__Rhizobiales;f__Xanthobacteraceae	2.98764e-06	5.63902e-06	4.4457e-06	7.01751e-06	1.83625e-06	1.80166e-06	2.9635e-06	1.23527e-06	9.00425e-06	2.31954e-06	8.87614e-06	6.13172e-06	9.97772e-06	4.14763e-06	8.54302e-06	6.05517e-06	2.69237e-06	2.22381e-06	7.20637e-06	5.14276e-06	1.96877e-06	4.83958e-06	2.96689e-06	5.34981e-06	k__Bacteria;p__Proteobacteria;c__Alphaproteobacteria;o__Rhizobiales;f__Xanthobacteraceae
o__Holophagales;f__Holophagaceae	2.08401e-06	3.14019e-06	3.49606e-06	6.52449e-06	7.36927e-07	3.23346e-06	3.28569e-06	1.36627e-06	6.3526e-06	1.0409e-06	2.35958e-06	2.95066e-06	5.10209e-06	7.32769e-07	9.97623e-06	2.31415e-06	2.20301e-06	1.89316e-06	3.80791e-06	3.70499e-06	4.26028e-06	1.83075e-06	8.65978e-06	7.42979e-06	k__Bacteria;p__Acidobacteria;c__Holophagae;o__Holophagales;f__Holophagaceae
o__Haloferacales;f__Halorubraceae	1.67219e-06	3.11449e-06	1.93283e-06	1.42533e-06	2.22123e-06	3.38669e-06	2.03595e-06	8.15144e-07	9.77231e-06	1.06322e-06	2.8838e-06	3.07528e-06	7.70561e-06	2.22503e-06	5.14336e-06	1.26018e-06	3.22699e-06	4.43621e-06	1.45434e-06	1.24696e-06	3.01729e-06	3.10913e-06	5.58805e-06	6.88695e-06	k__Archaea;p__Euryarchaeota;c__Halobacteria;o__Haloferacales;f__Halorubraceae
o__Methylococcales;f__Crenotrichaceae	9.71244e-06	4.26624e-06	7.72183e-06	2.27105e-06	1.87731e-06	1.13765e-06	2.85993e-06	3.08349e-06	5.30216e-06	2.48688e-06	3.88768e-06	6.63218e-06	3.67104e-06	3.92716e-06	1.74212e-06	2.45724e-06	2.36456e-06	3.05816e-06	4.75708e-06	3.63608e-06	5.11885e-06	6.99616e-06	2.9442e-06	5.41322e-06	k__Bacteria;p__Proteobacteria;c__Gammaproteobacteria;o__Methylococcales;f__Crenotrichaceae
o__Cytophagales;f__Bernardetiaceae	7.64178e-06	4.19946e-06	6.02336e-06	3.69102e-06	2.1234e-06	8.61333e-06	6.62624e-06	4.49064e-06	8.30263e-06	8.06873e-06	7.02125e-06	2.83324e-06	6.81709e-06	4.01734e-06	8.98029e-06	3.09705e-06	4.03993e-06	2.82486e-06	9.51142e-06	5.6129e-06	5.20561e-06	4.65367e-06	8.15898e-06	6.06912e-06	k__Bacteria;p__Bacteroidetes;c__Cytophagia;o__Cytophagales;f__Bernardetiaceae
o__Balneolales;f__Balneolaceae	2.78619e-06	3.57208e-06	3.85111e-06	7.62954e-06	6.12991e-07	3.76566e-06	2.67402e-06	2.004e-06	9.47815e-06	2.62055e-06	5.69069e-06	6.81187e-06	5.16933e-06	4.822e-06	1.17968e-06	3.60094e-06	4.52438e-06	6.01429e-06	5.47585e-06	3.82179e-06	3.48625e-06	2.36664e-06	3.10083e-07	4.95588e-06	k__Bacteria;p__Balneolaeota;c__Balneolia;o__Balneolales;f__Balneolaceae
o__Clostridiales;f__Proteinivoraceae	6.88096e-06	4.93956e-06	4.85503e-06	7.27063e-06	2.18963e-06	4.98415e-06	3.51179e-06	2.90924e-06	6.56092e-06	5.30614e-06	5.91918e-06	6.35572e-06	7.40486e-06	8.49138e-06	4.04572e-06	4.23293e-06	6.35152e-06	6.20243e-06	5.80787e-06	4.41785e-06	5.75552e-06	3.07071e-06	7.18992e-06	9.36295e-06	k__Bacteria;p__Firmicutes;c__Clostridia;o__Clostridiales;f__Proteinivoraceae
o__Marinilabiliales;f__Salinivirgaceae	4.67663e-06	1.25981e-06	1.90617e-06	4.9094e-06	3.67334e-06	3.0977e-06	5.91806e-06	1.37538e-06	5.76056e-06	2.08116e-06	4.03686e-06	2.13457e-06	3.63129e-06	5.63679e-06	2.11284e-06	4.75483e-06	2.07705e-06	8.47605e-07	6.79221e-06	5.58529e-06	9.23372e-06	3.62168e-06	5.20821e-06	7.05309e-06	k__Bacteria;p__Bacteroidetes;c__Bacteroidia;o__Marinilabiliales;f__Salinivirgaceae
o__Caldilineales;f__Caldilineaceae	2.94786e-06	2.62146e-06	4.34833e-06	5.90183e-06	8.40319e-07	2.58762e-06	4.49849e-06	1.86885e-06	5.58946e-06	1.94943e-06	5.42821e-06	4.44903e-06	4.71205e-06	2.44863e-06	2.86038e-06	1.9548e-06	9.22169e-06	2.92993e-06	5.63973e-06	4.51085e-06	5.22481e-06	2.20826e-06	2.70563e-06	6.60566e-06	k__Bacteria;p__Chloroflexi;c__Caldilineae;o__Caldilineales;f__Caldilineaceae
o__Unclassified;f__Pyrinomonadaceae	1.80477e-06	1.42982e-06	2.30071e-06	5.75627e-06	1.0234e-07	1.45567e-06	2.70486e-06	0	6.87188e-06	2.40429e-07	2.08711e-06	2.47941e-06	4.68601e-06	1.70039e-06	7.38524e-07	4.61345e-07	1.8101e-06	5.05022e-07	5.09561e-06	2.95822e-06	5.06134e-06	1.0525e-06	1.023e-06	9.16943e-06	k__Bacteria;p__Acidobacteria;c__Blastocatellia;o__Unclassified;f__Pyrinomonadaceae
o__Unclassified;f__Marseilleviridae	2.09082e-06	7.49565e-06	1.33843e-06	2.11941e-06	1.12475e-06	1.77091e-06	1.72566e-06	1.86222e-06	1.69078e-06	8.9864e-06	2.45478e-06	2.13904e-06	2.58948e-06	2.82359e-06	5.05758e-06	5.86636e-06	4.76176e-06	3.7636e-06	4.97814e-06	1.82527e-06	3.05597e-06	7.68688e-06	1.17439e-06	2.14141e-06	k__Viruses;p__Unclassified;c__Unclassified;o__Unclassified;f__Marseilleviridae
o__Myxococcales;f__Labilitrichaceae	2.32165e-06	1.80805e-06	1.70561e-06	3.89081e-06	7.89036e-08	1.70885e-06	6.75159e-07	4.8174e-07	2.78897e-06	6.15709e-07	1.86674e-06	1.98543e-06	2.25567e-06	4.40383e-06	1.27859e-06	2.60236e-06	1.39999e-06	4.61319e-06	3.43879e-06	1.80541e-06	8.98032e-06	2.51203e-06	1.02003e-06	2.16071e-06	k__Bacteria;p__Proteobacteria;c__Deltaproteobacteria;o__Myxococcales;f__Labilitrichaceae
o__Bacillales;f__Bacillales Family X. Incertae Sedis	2.7261e-06	2.37306e-06	3.44718e-06	4.45179e-06	3.5708e-06	3.43481e-06	3.0375e-06	8.80574e-06	5.01433e-06	4.36111e-06	3.56219e-06	4.80352e-06	4.65115e-06	6.26097e-06	3.34616e-06	3.95558e-06	3.05415e-06	3.93618e-06	3.49614e-06	2.37766e-06	3.05991e-06	3.327e-06	2.58078e-06	7.46486e-06	k__Bacteria;p__Firmicutes;c__Bacilli;o__Bacillales;f__Bacillales Family X. Incertae Sedis
o__Solirubrobacterales;f__Solirubrobacteraceae	7.69197e-06	3.6105e-06	6.64152e-06	9.85754e-07	5.29286e-06	2.33851e-06	2.56617e-06	1.24128e-06	1.23377e-06	3.23629e-06	4.74701e-06	3.77772e-06	2.16117e-06	2.98812e-06	8.70831e-06	2.88192e-06	8.2163e-07	2.37704e-06	3.48957e-06	2.16041e-06	4.08864e-06	3.78172e-06	2.78187e-06	3.39983e-06	k__Bacteria;p__Actinobacteria;c__Thermoleophilia;o__Solirubrobacterales;f__Solirubrobacteraceae
o__Clostridiales;f__Clostridiales Family XVII. Incertae Sedis	3.64449e-06	4.04408e-06	3.88354e-06	8.21964e-06	2.94854e-06	6.65518e-06	6.60084e-06	7.12043e-06	5.10474e-06	8.57402e-06	2.8393e-06	3.195e-06	7.65151e-06	5.26202e-06	3.55732e-06	7.1776e-06	2.64337e-06	2.51335e-06	5.87014e-06	3.68779e-06	5.55805e-06	4.86897e-06	2.55523e-06	6.66091e-06	k__Bacteria;p__Firmicutes;c__Clostridia;o__Clostridiales;f__Clostridiales Family XVII. Incertae Sedis
o__Ferrovales;f__Ferrovaceae	2.36643e-06	8.29892e-06	1.58202e-06	1.36469e-06	3.01352e-07	1.98903e-06	2.0592e-06	3.49578e-06	1.98714e-06	1.75878e-06	8.16193e-06	2.40598e-06	2.27536e-06	3.9179e-06	8.84179e-07	1.19269e-06	4.06363e-06	6.00735e-06	1.66947e-06	2.22537e-06	3.14731e-06	8.88609e-07	4.10496e-06	3.96482e-06	k__Bacteria;p__Proteobacteria;c__Betaproteobacteria;o__Ferrovales;f__Ferrovaceae
o__Frankiales;f__Frankiaceae	2.09329e-06	6.3871e-06	4.4879e-06	1.44404e-06	8.16252e-07	2.48913e-06	1.68814e-06	2.55067e-06	3.29364e-06	1.17706e-06	3.59448e-06	5.83454e-06	8.2391e-06	3.37051e-06	1.60957e-06	1.29364e-06	3.11227e-06	1.20686e-06	2.83795e-06	2.95998e-06	1.2553e-06	2.74584e-06	1.50767e-06	2.52797e-06	k__Bacteria;p__Actinobacteria;c__Actinobacteria;o__Frankiales;f__Frankiaceae
o__Chroococcales;f__Aphanothecaceae	2.42844e-06	2.75738e-06	1.49612e-06	6.56427e-06	6.25645e-07	2.13912e-06	5.89464e-06	3.80258e-06	8.22456e-06	4.07217e-06	3.95669e-06	5.40121e-06	3.51628e-06	3.10833e-06	3.15653e-06	3.75435e-06	9.4116e-07	3.49978e-06	7.11818e-06	5.18031e-06	1.34417e-06	6.55889e-06	3.37349e-06	4.83324e-06	k__Bacteria;p__Cyanobacteria;c__Unclassified;o__Chroococcales;f__Aphanothecaceae
o__Unclassified;f__Candidatus Desulfofervidaceae	1.04928e-06	5.85408e-07	9.53086e-07	1.04043e-06	2.50579e-07	1.04985e-06	2.99548e-07	2.39045e-07	9.35765e-07	1.18287e-06	6.02777e-07	5.84034e-07	1.11731e-06	8.16581e-06	1.46721e-07	6.27633e-07	3.46034e-07	1.12516e-06	2.38801e-06	1.67635e-06	4.79731e-07	8.08277e-07	6.35098e-06	5.23003e-07	k__Bacteria;p__Proteobacteria;c__Deltaproteobacteria;o__Unclassified;f__Candidatus Desulfofervidaceae
o__Rubrobacterales;f__Rubrobacteraceae	4.52542e-06	2.13483e-06	2.84806e-06	6.20798e-06	1.18426e-06	4.19676e-06	2.89402e-06	3.09865e-06	4.32933e-06	7.93253e-06	3.98967e-06	1.85238e-06	3.63392e-06	4.10944e-06	2.43236e-06	3.48661e-06	1.72035e-06	2.36637e-06	2.47838e-06	4.12957e-06	7.60311e-06	6.3961e-06	3.99951e-07	6.02459e-06	k__Bacteria;p__Actinobacteria;c__Rubrobacteria;o__Rubrobacterales;f__Rubrobacteraceae
o__Capnodiales;f__Mycosphaerellaceae	4.13356e-07	6.28706e-08	1.18298e-07	3.18294e-07	3.55576e-07	3.75982e-07	1.21478e-07	6.93494e-07	9.02743e-07	2.90428e-07	9.57632e-07	7.82223e-06	6.81685e-07	1.54223e-07	1.84248e-07	1.58563e-07	6.68711e-07	2.10824e-07	1.28321e-07	5.61299e-07	3.83068e-06	9.03688e-07	7.54183e-07	1.78839e-06	k__Eukaryota;p__Ascomycota;c__Dothideomycetes;o__Capnodiales;f__Mycosphaerellaceae
o__Unclassified;f__Iridoviridae	5.78212e-06	3.14672e-06	1.92084e-06	1.19637e-06	5.02136e-06	1.4457e-06	1.76773e-06	9.81679e-07	3.72466e-06	5.02408e-06	7.5911e-06	1.69442e-06	2.2275e-06	5.91409e-06	1.65286e-06	1.65471e-06	5.74862e-07	2.28874e-07	3.47412e-06	1.90878e-06	7.16104e-08	3.87104e-07	1.8576e-06	5.67476e-06	k__Viruses;p__Unclassified;c__Unclassified;o__Unclassified;f__Iridoviridae
o__Chroococcales;f__Microcystaceae	2.68426e-06	2.10862e-06	2.12236e-06	2.88395e-06	2.58171e-06	2.7592e-06	3.10665e-06	5.0942e-06	2.86137e-06	3.57444e-06	3.26456e-06	3.6159e-06	3.64165e-06	3.54931e-06	2.64574e-06	6.32273e-06	2.88355e-06	2.95324e-06	2.28699e-06	3.73431e-06	1.3349e-06	6.94827e-06	2.84246e-06	7.45516e-06	k__Bacteria;p__Cyanobacteria;c__Unclassified;o__Chroococcales;f__Microcystaceae
o__Cytophagales;f__Catalimonadaceae	1.15866e-06	1.84706e-06	1.22485e-06	5.69936e-06	9.4896e-07	2.13914e-06	2.77481e-06	1.05797e-06	7.39754e-06	8.83992e-07	2.90806e-06	6.31129e-06	3.99161e-06	2.8129e-06	1.2714e-06	9.41814e-07	1.32447e-06	1.28976e-06	1.82304e-06	3.55803e-06	3.48795e-06	1.60683e-06	1.901e-06	4.62977e-06	k__Bacteria;p__Bacteroidetes;c__Cytophagia;o__Cytophagales;f__Catalimonadaceae
o__Micrococcales;f__Brevibacteriaceae	7.33606e-07	0	6.74839e-07	3.11228e-06	9.66744e-07	3.46841e-06	7.31792e-06	3.17125e-07	1.98982e-06	1.60617e-06	1.34382e-06	8.30494e-07	1.35808e-06	2.25992e-06	4.42705e-06	2.31785e-06	1.90552e-06	2.0374e-06	4.2619e-06	2.26652e-06	6.78133e-06	6.90567e-06	8.37603e-07	2.60334e-06	k__Bacteria;p__Actinobacteria;c__Actinobacteria;o__Micrococcales;f__Brevibacteriaceae
o__Methanopyrales;f__Methanopyraceae	2.10832e-07	1.00462e-06	2.77255e-07	1.14767e-07	6.16696e-07	3.04175e-07	1.22644e-06	1.71889e-06	1.44529e-07	9.66546e-07	2.89565e-06	1.59639e-06	1.37804e-06	2.18033e-08	2.05591e-06	1.62575e-06	7.23126e-06	6.22082e-07	1.61941e-07	3.77148e-07	1.0449e-07	6.44998e-07	2.17549e-06	7.01334e-08	k__Archaea;p__Euryarchaeota;c__Methanopyri;o__Methanopyrales;f__Methanopyraceae
o__Alteromonadales;f__Idiomarinaceae	5.73354e-06	1.32969e-06	2.49006e-06	3.9316e-06	1.64043e-06	1.69191e-06	4.89556e-06	2.6215e-06	3.12203e-06	1.40119e-06	1.07277e-06	2.46194e-06	4.02146e-06	2.1701e-06	2.44347e-06	1.32911e-06	3.00026e-06	1.42279e-06	7.17556e-06	4.29298e-06	1.28736e-06	4.19868e-06	9.65716e-07	2.00698e-06	k__Bacteria;p__Proteobacteria;c__Gammaproteobacteria;o__Alteromonadales;f__Idiomarinaceae
o__Methylococcales;f__Methylothermaceae	1.06829e-06	1.30061e-06	1.23428e-06	6.85427e-06	2.08816e-07	1.32029e-06	1.35875e-06	1.54111e-06	3.22927e-06	7.05054e-07	2.09222e-06	1.76636e-06	4.2772e-06	2.15079e-06	4.15318e-06	2.23586e-06	1.80865e-06	2.9439e-06	4.3948e-06	3.28567e-06	1.52003e-07	1.00261e-06	1.31194e-06	1.78582e-06	k__Bacteria;p__Proteobacteria;c__Gammaproteobacteria;o__Methylococcales;f__Methylothermaceae
o__Thermoanaerobacterales;f__Thermodesulfobiaceae	4.94844e-06	3.1199e-06	4.12181e-06	5.16404e-06	2.30933e-06	3.66548e-06	5.69024e-06	3.97676e-06	6.79638e-06	2.0902e-06	4.2513e-06	5.71032e-06	2.86353e-06	4.36663e-06	2.47678e-06	2.4809e-06	2.53339e-06	2.79296e-06	3.08679e-06	4.89851e-06	1.51261e-06	4.27429e-06	3.01763e-06	4.41784e-06	k__Bacteria;p__Firmicutes;c__Clostridia;o__Thermoanaerobacterales;f__Thermodesulfobiaceae
o__Nautiliales;f__Nautiliaceae	2.05049e-06	2.14851e-06	2.09636e-06	1.66282e-06	2.12972e-06	6.76679e-06	4.57315e-06	6.62404e-06	4.08769e-06	2.14809e-06	3.33103e-06	2.85069e-06	4.74498e-06	9.83915e-07	5.04169e-06	3.98106e-06	2.49505e-06	3.9553e-06	1.24456e-06	3.11657e-06	5.54586e-07	3.45254e-06	4.41596e-06	3.3619e-06	k__Bacteria;p__Proteobacteria;c__Epsilonproteobacteria;o__Nautiliales;f__Nautiliaceae
o__Alteromonadales;f__Moritellaceae	6.31387e-06	3.27165e-06	4.30179e-06	2.11239e-06	8.7417e-07	4.21019e-06	2.06764e-06	6.74521e-06	3.09672e-06	2.60705e-06	4.83043e-06	3.27901e-06	3.88812e-06	3.78222e-06	4.11236e-06	6.4418e-06	6.01933e-06	3.84554e-06	5.19713e-06	1.81865e-06	3.14074e-06	2.66298e-06	1.5818e-06	2.61377e-06	k__Bacteria;p__Proteobacteria;c__Gammaproteobacteria;o__Alteromonadales;f__Moritellaceae
o__Pucciniales;f__Pucciniaceae	2.15974e-07	3.49134e-06	2.04976e-06	9.68882e-07	0	0	0	6.64294e-06	1.34184e-06	2.25861e-07	5.96309e-07	8.92642e-07	4.64472e-06	1.67389e-06	7.00863e-07	0	1.66981e-06	1.96945e-06	2.30332e-06	4.59464e-07	1.0152e-06	0	6.13049e-08	2.8801e-06	k__Eukaryota;p__Basidiomycota;c__Pucciniomycetes;o__Pucciniales;f__Pucciniaceae
o__Corynebacteriales;f__Williamsiaceae	2.68057e-06	2.63458e-07	1.48791e-07	1.20389e-07	6.57788e-06	0	7.58896e-07	0	0	2.9904e-06	1.38504e-06	9.0693e-07	1.68238e-06	1.02211e-06	5.24241e-07	0	1.12514e-07	4.31124e-07	1.00206e-06	0	6.5272e-07	1.44195e-06	1.30876e-06	1.53937e-06	k__Bacteria;p__Actinobacteria;c__Actinobacteria;o__Corynebacteriales;f__Williamsiaceae
o__Herpetosiphonales;f__Herpetosiphonaceae	6.54695e-06	3.52772e-06	1.98944e-06	2.69465e-06	9.92056e-07	6.60217e-07	1.26167e-06	5.53579e-07	1.06108e-06	1.19074e-06	1.83353e-06	1.68652e-06	2.35989e-06	2.85656e-06	1.37414e-06	1.0767e-06	5.02551e-07	6.95355e-07	6.00372e-06	9.7747e-07	2.20018e-06	1.47438e-06	9.23576e-07	2.56642e-06	k__Bacteria;p__Chloroflexi;c__Chloroflexia;o__Herpetosiphonales;f__Herpetosiphonaceae
o__Rhizobiales;f__Cohaesibacteraceae	2.94481e-06	4.6464e-06	1.00333e-06	9.71458e-07	0	6.09364e-07	2.25741e-06	8.90729e-07	3.18083e-06	7.56203e-07	6.42735e-06	9.0842e-07	6.85424e-07	2.64199e-06	1.20017e-06	1.09563e-06	3.6579e-07	1.08527e-06	5.84382e-07	8.99502e-07	5.73711e-07	5.80337e-06	5.37221e-07	4.81139e-07	k__Bacteria;p__Proteobacteria;c__Alphaproteobacteria;o__Rhizobiales;f__Cohaesibacteraceae
o__Synechococcales;f__Merismopediaceae	1.23133e-06	2.46396e-07	1.51855e-06	1.9088e-06	1.66783e-07	6.23073e-07	5.36688e-07	0	8.93329e-07	2.80232e-06	1.07346e-06	6.42436e-06	3.90346e-06	2.09666e-06	8.08031e-07	6.54616e-07	1.28913e-06	1.28822e-06	5.45284e-06	6.95331e-07	1.45115e-06	2.56533e-07	3.4949e-07	2.14308e-06	k__Bacteria;p__Cyanobacteria;c__Unclassified;o__Synechococcales;f__Merismopediaceae
o__Cytophagales;f__Persicobacteraceae	2.1429e-06	3.67696e-06	3.22839e-06	4.89835e-06	1.78328e-06	4.66776e-06	6.27987e-06	2.98893e-06	3.84534e-06	4.07015e-06	3.89663e-06	4.85717e-06	3.56814e-06	5.35076e-06	2.22308e-06	2.48291e-06	3.00816e-06	5.10688e-06	4.13429e-06	5.78195e-06	3.32577e-06	3.03818e-06	5.65361e-06	3.99871e-06	k__Bacteria;p__Bacteroidetes;c__Cytophagia;o__Cytophagales;f__Persicobacteraceae
o__Myxococcales;f__Kofleriaceae	1.20406e-06	1.32042e-06	3.44361e-06	3.07998e-06	9.31335e-07	6.92549e-07	2.50225e-06	4.6924e-07	6.24673e-06	4.74819e-07	4.60561e-06	1.79554e-06	2.51885e-06	2.0738e-06	1.87605e-06	1.10114e-06	3.31478e-07	2.99098e-07	2.10316e-06	3.06491e-06	1.81634e-06	1.27479e-06	3.17288e-07	4.85281e-06	k__Bacteria;p__Proteobacteria;c__Deltaproteobacteria;o__Myxococcales;f__Kofleriaceae
o__Enterobacterales;f__Budviciaceae	1.37781e-06	1.14276e-06	1.0529e-06	8.82424e-07	1.30351e-06	2.83113e-06	6.99578e-07	2.96407e-06	3.3019e-07	7.94423e-07	1.70339e-06	1.34823e-06	7.54404e-07	6.22248e-06	1.44922e-06	2.54336e-06	2.37186e-06	2.08599e-06	1.06952e-06	8.52027e-07	1.34238e-06	5.44806e-07	3.96724e-06	1.19624e-06	k__Bacteria;p__Proteobacteria;c__Gammaproteobacteria;o__Enterobacterales;f__Budviciaceae
o__Silvanigrellales;f__Silvanigrellaceae	7.66661e-08	4.16433e-07	6.21018e-06	0	0	0	0	0	2.41194e-07	0	2.7032e-06	1.8498e-06	1.59838e-06	2.24835e-06	0	0	9.86012e-08	0	3.2754e-07	3.49496e-07	1.67401e-06	1.45834e-06	4.03392e-07	4.07392e-07	k__Bacteria;p__Proteobacteria;c__Oligoflexia;o__Silvanigrellales;f__Silvanigrellaceae
o__Parachlamydiales;f__Parachlamydiaceae	1.89768e-06	3.67373e-07	3.33245e-07	4.38048e-06	6.74757e-07	6.51042e-07	8.92689e-07	7.89095e-07	2.52391e-06	1.76548e-07	4.2912e-07	4.36423e-07	1.22319e-06	5.42832e-06	3.79911e-06	1.03782e-06	5.79705e-07	6.14627e-06	2.05829e-06	3.47195e-06	2.12004e-07	3.72678e-07	3.9483e-06	7.31886e-07	k__Bacteria;p__Chlamydiae;c__Chlamydiia;o__Parachlamydiales;f__Parachlamydiaceae
o__Cellvibrionales;f__Halieaceae	5.97425e-06	9.57269e-07	9.50696e-07	1.83676e-06	3.90546e-07	1.50884e-06	1.87676e-06	8.96932e-07	1.14882e-06	5.4524e-07	1.07919e-06	1.9028e-06	5.20564e-07	1.41964e-06	8.65137e-07	6.96855e-07	1.01609e-07	4.24932e-07	1.3276e-06	1.23353e-06	1.37712e-07	9.88421e-07	1.07583e-06	1.35319e-06	k__Bacteria;p__Proteobacteria;c__Gammaproteobacteria;o__Cellvibrionales;f__Halieaceae
o__Alteromonadales;f__Colwelliaceae	2.33675e-06	1.08728e-06	1.07311e-06	1.63976e-06	2.60768e-06	4.09442e-06	1.605e-06	8.27345e-07	3.73264e-06	3.24701e-06	3.21465e-06	2.7208e-06	5.89894e-06	2.75938e-06	3.13467e-06	4.10125e-06	1.40669e-06	2.67286e-06	1.65086e-06	2.05935e-06	2.18175e-06	2.27789e-06	3.43579e-06	2.77073e-06	k__Bacteria;p__Proteobacteria;c__Gammaproteobacteria;o__Alteromonadales;f__Colwelliaceae
o__Flavobacteriales;f__Schleiferiaceae	1.36036e-06	1.02275e-06	1.96046e-06	2.59929e-06	3.00097e-07	1.8276e-06	4.27563e-06	1.3732e-06	9.85787e-07	1.57091e-06	1.81947e-06	5.86375e-06	4.71233e-06	5.29279e-06	1.83337e-06	2.4783e-06	1.24979e-06	2.75526e-06	2.53137e-06	3.531e-06	3.3217e-06	2.0327e-06	2.20198e-06	1.34721e-06	k__Bacteria;p__Bacteroidetes;c__Flavobacteriia;o__Flavobacteriales;f__Schleiferiaceae
o__Acidimicrobiales;f__Acidimicrobiaceae	5.73532e-06	3.94833e-07	4.26911e-06	4.43222e-06	9.9999e-07	2.72228e-06	3.01947e-06	2.65449e-06	4.4828e-06	1.13343e-06	2.13659e-06	4.34559e-06	2.57684e-06	1.45121e-06	4.45715e-06	2.6931e-06	3.59664e-06	8.84943e-07	3.23153e-06	2.34884e-06	1.01833e-06	3.07485e-06	2.15627e-06	2.54835e-06	k__Bacteria;p__Actinobacteria;c__Acidimicrobiia;o__Acidimicrobiales;f__Acidimicrobiaceae
o__Gemmatimonadales;f__Gemmatimonadaceae	2.02156e-06	1.83285e-06	1.99954e-06	2.9149e-06	6.27895e-07	1.42628e-06	2.2359e-06	4.68034e-06	2.69107e-06	1.14433e-06	1.93757e-06	1.94396e-06	5.71821e-06	1.74084e-06	8.05441e-07	2.45743e-06	1.67078e-06	7.61542e-07	3.62524e-06	2.12758e-06	2.95478e-06	7.65806e-07	9.91528e-07	5.32762e-06	k__Bacteria;p__Gemmatimonadetes;c__Gemmatimonadetes;o__Gemmatimonadales;f__Gemmatimonadaceae
o__Methanosarcinales;f__Candidatus Methanoperedenaceae	9.60051e-07	2.41925e-06	8.16276e-07	5.33482e-07	8.98815e-08	3.52791e-07	1.38307e-07	0	8.42806e-07	2.47117e-07	7.30398e-07	4.22219e-06	1.9711e-06	9.75231e-07	5.69243e-06	2.96443e-07	2.3404e-06	5.62183e-07	0	5.22468e-07	6.04138e-07	1.47576e-06	1.90815e-07	3.22386e-06	k__Archaea;p__Euryarchaeota;c__Methanomicrobia;o__Methanosarcinales;f__Candidatus Methanoperedenaceae
o__Nitrosomonadales;f__Gallionellaceae	5.69073e-06	4.93727e-07	1.60599e-06	4.1667e-06	3.0544e-06	3.2822e-06	1.51404e-06	2.54931e-06	1.86941e-06	4.57457e-06	2.63699e-06	9.6067e-07	1.87375e-06	2.21801e-06	1.28962e-06	2.28164e-06	1.12015e-06	2.38737e-06	1.75211e-06	3.55757e-06	1.39952e-06	2.05472e-06	1.44152e-06	1.57554e-06	k__Bacteria;p__Proteobacteria;c__Betaproteobacteria;o__Nitrosomonadales;f__Gallionellaceae
o__Kickxellales;f__Kickxellaceae	4.83635e-06	5.68954e-06	1.36156e-06	1.90435e-06	7.65479e-07	2.23516e-06	1.63822e-06	5.20615e-06	1.47094e-06	2.92258e-07	1.81384e-06	1.84175e-06	4.7498e-06	2.14233e-06	1.42245e-06	1.81441e-06	2.28772e-06	4.87128e-07	1.76669e-06	5.63743e-07	3.91634e-07	1.22542e-06	1.37363e-06	3.65837e-06	k__Eukaryota;p__Zoopagomycota;c__Unclassified;o__Kickxellales;f__Kickxellaceae
o__Unclassified;f__Competibacteraceae	1.71622e-06	1.42611e-06	3.25751e-06	5.39511e-06	8.05776e-07	2.35879e-06	1.30378e-06	1.76462e-06	3.47215e-06	2.26203e-06	1.97013e-06	1.71149e-06	1.98279e-06	1.7402e-06	1.24014e-06	3.22553e-06	8.49253e-07	2.17175e-06	2.66983e-06	3.18818e-06	3.01696e-06	1.65746e-06	1.29972e-06	5.67992e-06	k__Bacteria;p__Proteobacteria;c__Gammaproteobacteria;o__Unclassified;f__Competibacteraceae
o__Magnetococcales;f__Magnetococcaceae	2.28092e-06	2.76123e-06	2.87743e-06	4.52705e-06	5.77698e-07	1.97622e-06	2.19055e-06	3.35971e-06	4.72005e-06	1.77102e-06	2.54412e-06	5.45458e-06	2.36438e-06	3.24344e-06	2.54304e-06	1.83934e-06	1.96067e-06	1.37293e-06	4.06087e-06	5.1978e-06	1.07523e-06	3.89439e-06	1.27749e-06	4.47046e-06	k__Bacteria;p__Proteobacteria;c__Alphaproteobacteria;o__Magnetococcales;f__Magnetococcaceae
o__Methanococcales;f__Methanococcaceae	1.77789e-07	3.32649e-06	2.47482e-06	2.46542e-06	1.53225e-06	1.75376e-06	9.99372e-07	1.33985e-06	2.02473e-06	2.4797e-06	1.01676e-06	1.94862e-06	1.20282e-06	2.43834e-06	1.08811e-06	1.83949e-06	1.10024e-06	5.34999e-06	4.74129e-06	2.42007e-06	1.20861e-06	1.52266e-06	8.64355e-07	3.42839e-06	k__Archaea;p__Euryarchaeota;c__Methanococci;o__Methanococcales;f__Methanococcaceae
o__Halobacteriales;f__Halobacteriaceae	1.58116e-06	3.82614e-06	1.83199e-06	1.063e-06	9.80369e-07	1.16524e-06	1.90855e-06	2.676e-06	1.30605e-06	1.5322e-06	1.73271e-06	5.32405e-06	1.46981e-06	3.62163e-06	2.72346e-06	2.56342e-06	1.28348e-06	2.05804e-06	1.70754e-06	2.67725e-06	5.26957e-07	2.28573e-06	1.51456e-06	4.05669e-06	k__Archaea;p__Euryarchaeota;c__Halobacteria;o__Halobacteriales;f__Halobacteriaceae
o__Blastocladiales;f__Blastocladiaceae	5.14199e-06	2.54616e-06	5.81957e-07	1.54746e-06	9.94383e-08	1.35682e-06	2.86738e-06	8.08603e-07	1.1999e-06	9.43512e-07	4.85442e-08	1.3638e-06	2.84833e-06	1.12197e-06	1.91743e-07	1.9462e-06	1.99909e-06	7.03138e-07	1.77488e-06	8.95165e-07	5.61177e-07	5.99065e-07	6.41013e-07	3.98448e-06	k__Eukaryota;p__Blastocladiomycota;c__Blastocladiomycetes;o__Blastocladiales;f__Blastocladiaceae
o__Fimbriimonadales;f__Fimbriimonadaceae	1.94003e-06	1.01852e-06	1.47215e-06	4.72571e-06	7.07611e-07	5.31744e-07	2.15632e-06	1.80051e-07	5.05009e-06	7.18459e-07	1.96088e-06	3.7984e-06	3.59979e-06	1.11662e-06	6.24043e-07	6.56552e-07	8.05004e-07	1.23096e-06	3.99744e-06	1.9318e-06	2.23313e-06	1.3741e-06	9.45731e-07	3.83491e-06	k__Bacteria;p__Armatimonadetes;c__Fimbriimonadia;o__Fimbriimonadales;f__Fimbriimonadaceae
o__Unclassified;f__Pithoviridae	1.50936e-07	1.10024e-07	1.10358e-07	4.20429e-07	0	1.75647e-06	7.84905e-07	0	2.11045e-07	2.703e-07	3.70602e-07	5.73219e-08	1.48142e-07	5.7308e-07	5.03688e-06	0	4.92344e-07	1.20857e-06	2.02689e-07	2.25232e-07	1.83095e-07	5.01304e-07	2.31635e-06	5.86284e-07	k__Viruses;p__Unclassified;c__Unclassified;o__Unclassified;f__Pithoviridae
o__Ardenticatenales;f__Ardenticatenaceae	1.91547e-06	1.13093e-06	1.99871e-06	3.57574e-06	3.60286e-07	9.47746e-07	1.2234e-06	8.14957e-07	4.96518e-06	1.84916e-07	2.91191e-06	9.68945e-07	2.64585e-06	1.90637e-06	8.92002e-07	8.26497e-07	1.17854e-06	0	4.13244e-06	1.92813e-06	3.65734e-06	2.28864e-07	6.76622e-07	3.98681e-06	k__Bacteria;p__Chloroflexi;c__Ardenticatenia;o__Ardenticatenales;f__Ardenticatenaceae
o__Nitrosomonadales;f__Thiobacillaceae	1.45958e-06	2.42611e-06	1.29432e-06	4.12815e-06	2.45644e-06	3.89919e-06	1.78085e-06	9.20817e-07	4.92053e-06	6.57123e-07	9.82862e-07	4.84356e-06	3.84471e-06	2.09047e-06	8.28059e-07	2.96941e-06	1.05182e-06	7.69333e-07	8.73614e-07	3.41168e-06	1.25925e-06	1.74339e-06	8.17534e-07	3.60592e-06	k__Bacteria;p__Proteobacteria;c__Betaproteobacteria;o__Nitrosomonadales;f__Thiobacillaceae
o__Micrococcales;f__Dermabacteraceae	2.53607e-06	2.86508e-06	2.94258e-06	2.47602e-06	1.65332e-06	1.81453e-06	2.78706e-06	1.61037e-06	3.17412e-06	1.51309e-06	2.23727e-06	1.13095e-06	2.53895e-06	1.43207e-06	4.90471e-06	1.97984e-06	1.5656e-06	1.57059e-06	3.56238e-06	4.70857e-06	1.9003e-06	1.85041e-06	9.15189e-07	3.57425e-06	k__Bacteria;p__Actinobacteria;c__Actinobacteria;o__Micrococcales;f__Dermabacteraceae
o__Cellvibrionales;f__Spongiibacteraceae	6.69829e-07	2.23342e-06	1.56019e-06	1.99872e-06	1.07018e-06	6.7697e-07	9.3276e-07	3.52397e-06	2.5618e-06	3.49779e-07	3.27975e-06	1.26159e-06	1.74238e-06	1.72696e-06	1.74043e-06	1.53636e-06	2.01713e-06	1.55593e-06	7.52339e-07	1.82932e-06	4.87949e-06	1.32876e-06	1.30126e-06	2.46392e-06	k__Bacteria;p__Proteobacteria;c__Gammaproteobacteria;o__Cellvibrionales;f__Spongiibacteraceae
o__Parvularculales;f__Parvularculaceae	1.54422e-06	1.69861e-07	9.78332e-07	3.02692e-06	4.33446e-07	1.0711e-06	1.2068e-06	0	1.74713e-06	7.57324e-07	2.20017e-06	1.15803e-06	3.47248e-06	1.50957e-06	4.65082e-06	2.68001e-06	1.60876e-07	6.38314e-07	9.17415e-07	1.59991e-06	7.63216e-07	4.74553e-06	8.86934e-07	1.7121e-06	k__Bacteria;p__Proteobacteria;c__Alphaproteobacteria;o__Parvularculales;f__Parvularculaceae
o__Glycomycetales;f__Glycomycetaceae	1.19778e-06	7.8571e-07	3.71794e-06	3.72714e-07	2.28007e-06	6.08181e-07	8.58763e-07	2.14329e-06	1.02777e-06	4.69191e-07	6.2394e-07	4.20387e-06	3.84121e-06	4.71075e-06	1.14443e-06	2.99957e-07	1.02146e-06	7.23963e-08	2.93889e-06	2.26099e-06	1.03284e-07	5.12941e-07	1.66114e-06	2.8949e-06	k__Bacteria;p__Actinobacteria;c__Actinobacteria;o__Glycomycetales;f__Glycomycetaceae
o__Methanomicrobiales;f__Methanocalculaceae	4.68588e-06	1.43159e-06	1.85548e-06	2.2724e-06	2.41316e-07	2.15688e-06	1.24834e-06	3.43779e-06	2.67378e-06	4.83273e-07	2.06832e-06	3.45448e-06	2.29956e-06	1.63525e-06	2.63242e-06	3.58154e-06	1.42722e-06	2.98599e-07	3.95598e-06	1.8386e-06	2.57045e-06	1.74774e-06	2.08484e-06	1.4728e-06	k__Archaea;p__Euryarchaeota;c__Methanomicrobia;o__Methanomicrobiales;f__Methanocalculaceae
o__Myxococcales;f__Nannocystaceae	1.27667e-06	6.12468e-07	5.38451e-07	1.31363e-06	0	8.23785e-07	3.66194e-07	0	1.02683e-06	4.62607e-06	8.89087e-07	1.4612e-06	2.69449e-06	7.64284e-07	1.45112e-06	5.88066e-07	2.9548e-07	6.54779e-08	4.31448e-06	9.66877e-07	1.5211e-06	2.58664e-07	2.42226e-07	3.22702e-06	k__Bacteria;p__Proteobacteria;c__Deltaproteobacteria;o__Myxococcales;f__Nannocystaceae
o__Oceanospirillales;f__Kangiellaceae	1.84588e-06	1.8016e-06	3.8144e-06	1.84067e-06	6.30747e-07	9.96796e-07	3.76426e-07	1.13705e-06	2.51304e-06	3.91786e-07	1.37299e-06	1.22864e-06	2.57424e-06	1.63449e-06	1.92038e-06	2.20123e-06	1.12228e-06	1.03604e-06	4.62391e-06	7.54995e-07	2.39055e-07	1.68209e-06	3.50728e-06	2.83675e-06	k__Bacteria;p__Proteobacteria;c__Gammaproteobacteria;o__Oceanospirillales;f__Kangiellaceae
o__Methylacidiphilales;f__Methylacidiphilaceae	1.00245e-06	1.96867e-07	0	1.6465e-07	1.72273e-06	0	1.06618e-06	0	2.22562e-06	0	1.12832e-06	4.58815e-06	3.17446e-06	9.2936e-07	0	0	4.99723e-08	8.44088e-07	1.51984e-06	5.97823e-08	1.26886e-06	0	0	3.99707e-06	k__Bacteria;p__Verrucomicrobia;c__Methylacidiphilae;o__Methylacidiphilales;f__Methylacidiphilaceae
o__Desulfurococcales;f__Pyrodictiaceae	1.48488e-06	2.96996e-06	1.0088e-07	5.71331e-07	4.22755e-08	2.87561e-07	7.45707e-07	3.87165e-07	2.33937e-06	7.25686e-08	4.58711e-06	7.83985e-07	7.10918e-08	3.09393e-07	0	0	1.87524e-07	0	2.18854e-07	3.41593e-07	9.88487e-08	9.84155e-07	3.42586e-07	1.69391e-07	k__Archaea;p__Crenarchaeota;c__Thermoprotei;o__Desulfurococcales;f__Pyrodictiaceae
o__Rhizobiales;f__Chelatococcaceae	6.66148e-07	1.86194e-07	2.35414e-06	1.44048e-06	1.83147e-06	1.51019e-06	9.15068e-07	0	1.74473e-06	0	1.3561e-06	1.84385e-06	4.54048e-06	3.04272e-06	3.79845e-06	1.17867e-06	0	5.52881e-07	2.0272e-06	7.40223e-07	0	1.67602e-06	9.82452e-07	3.00856e-06	k__Bacteria;p__Proteobacteria;c__Alphaproteobacteria;o__Rhizobiales;f__Chelatococcaceae
o__Micrococcales;f__Intrasporangiaceae	3.50555e-06	9.42328e-07	2.34666e-06	2.05447e-06	2.43317e-06	4.04595e-06	2.36434e-06	4.46446e-06	1.68477e-06	2.56351e-06	3.18109e-06	3.477e-06	1.92294e-06	2.98797e-06	3.981e-06	3.81037e-06	3.11047e-06	1.78327e-06	2.86034e-06	2.72642e-06	1.68439e-06	1.71516e-06	2.31401e-06	1.90366e-06	k__Bacteria;p__Actinobacteria;c__Actinobacteria;o__Micrococcales;f__Intrasporangiaceae
o__Nostocales;f__Tolypothrichaceae	1.34344e-06	3.10724e-07	1.34443e-06	5.36239e-07	2.34092e-07	1.82472e-06	1.19484e-06	7.15972e-07	8.67166e-07	1.11485e-06	1.11988e-06	2.83855e-06	4.46091e-06	1.76348e-06	9.7178e-07	3.55114e-07	1.51964e-06	4.30509e-07	2.06253e-06	8.58538e-07	7.38423e-07	4.22265e-07	1.07985e-06	1.07806e-06	k__Bacteria;p__Cyanobacteria;c__Unclassified;o__Nostocales;f__Tolypothrichaceae
o__Rickettsiales;f__Candidatus Midichloriaceae	9.34061e-07	0	1.22712e-07	7.04767e-07	0	4.37886e-07	9.75514e-07	4.43839e-07	2.74814e-06	2.20684e-07	1.19998e-06	1.48569e-06	4.43066e-06	3.5251e-06	3.5526e-07	3.42657e-07	2.24546e-07	1.89628e-06	1.14899e-06	9.19415e-07	1.80209e-06	3.45121e-07	6.17051e-07	1.24499e-06	k__Bacteria;p__Proteobacteria;c__Alphaproteobacteria;o__Rickettsiales;f__Candidatus Midichloriaceae
o__Enterobacterales;f__Thorselliaceae	2.36277e-06	1.12649e-06	2.13605e-06	4.52606e-07	1.12047e-07	7.07585e-07	4.40742e-06	9.73128e-07	4.12069e-06	2.4042e-07	8.20732e-07	4.02506e-06	4.42822e-06	6.37353e-07	3.36853e-06	1.00998e-06	3.50115e-06	8.92162e-07	3.45326e-06	1.1706e-06	8.52761e-07	1.72726e-06	1.07773e-06	1.84913e-06	k__Bacteria;p__Proteobacteria;c__Gammaproteobacteria;o__Enterobacterales;f__Thorselliaceae
o__Saccharomycetales;f__Saccharomycetaceae	3.70353e-06	4.02864e-06	2.61023e-06	7.08767e-07	5.41406e-07	1.56776e-06	8.15329e-07	4.42174e-06	2.00605e-06	5.04105e-07	8.66055e-07	6.27568e-07	4.19792e-06	2.86908e-06	3.46895e-07	1.82248e-06	2.26814e-06	4.77251e-07	2.2513e-06	1.05429e-06	1.05017e-06	3.67387e-07	1.53602e-06	4.35928e-06	k__Eukaryota;p__Ascomycota;c__Saccharomycetes;o__Saccharomycetales;f__Saccharomycetaceae
o__Agaricales;f__Marasmiaceae	9.18668e-07	4.32172e-06	3.55968e-07	2.87209e-07	1.58499e-07	8.87358e-07	7.9019e-07	1.17507e-06	1.83075e-07	5.42369e-07	9.07564e-07	2.431e-07	1.89263e-06	9.16761e-07	1.86528e-06	1.00817e-06	2.30769e-06	6.67477e-07	1.9272e-06	1.37349e-06	2.64715e-07	1.58133e-06	3.5722e-07	2.51998e-07	k__Eukaryota;p__Basidiomycota;c__Agaricomycetes;o__Agaricales;f__Marasmiaceae
o__Unclassified;f__Pseudeurotiaceae	2.99282e-06	4.27972e-06	1.59542e-06	1.67293e-06	2.83188e-07	3.7967e-06	1.54311e-06	2.89486e-07	1.66057e-06	3.32175e-06	2.0424e-06	2.29517e-06	2.40481e-06	3.85881e-06	4.0479e-06	3.12047e-07	6.20465e-07	1.1606e-06	9.34133e-07	5.80898e-07	1.783e-06	2.20354e-06	2.0211e-06	2.19991e-06	k__Eukaryota;p__Ascomycota;c__Leotiomycetes;o__Unclassified;f__Pseudeurotiaceae
o__Synechococcales;f__Pseudanabaenaceae	4.26612e-06	2.58134e-06	3.9075e-06	8.24836e-07	6.3543e-07	1.4627e-06	2.40062e-06	1.62973e-06	2.19713e-06	1.3589e-06	1.13798e-06	2.15771e-06	1.53754e-06	2.6149e-06	3.02222e-06	2.79325e-06	1.16806e-06	1.25697e-06	3.4824e-06	1.43325e-06	1.94902e-07	2.19e-06	2.2297e-06	1.05919e-06	k__Bacteria;p__Cyanobacteria;c__Unclassified;o__Synechococcales;f__Pseudanabaenaceae
o__Streptosporangiales;f__Thermomonosporaceae	2.10051e-06	1.96728e-06	1.96716e-06	4.21967e-06	1.66807e-06	2.98006e-06	3.2976e-06	1.56229e-06	4.10264e-06	1.26212e-06	2.39407e-06	2.21114e-06	4.10092e-06	2.13223e-06	2.3512e-06	1.64095e-06	1.05933e-06	3.04452e-06	3.53908e-06	3.1461e-06	2.67345e-06	2.10678e-06	1.18578e-06	3.2154e-06	k__Bacteria;p__Actinobacteria;c__Actinobacteria;o__Streptosporangiales;f__Thermomonosporaceae
o__Thermogemmatisporales;f__Thermogemmatisporaceae	1.02226e-06	8.25557e-07	7.02354e-07	3.05602e-06	2.06898e-06	1.6195e-06	9.40389e-07	3.75229e-07	1.32679e-06	4.21324e-06	2.63495e-06	1.82958e-06	1.75902e-06	1.13016e-06	1.62942e-06	2.3402e-06	2.15026e-06	3.89873e-06	2.05425e-06	1.60486e-06	9.20877e-07	1.32066e-06	1.0299e-06	4.93323e-07	k__Bacteria;p__Chloroflexi;c__Ktedonobacteria;o__Thermogemmatisporales;f__Thermogemmatisporaceae
o__Pleurocapsales;f__Hyellaceae	1.05852e-06	1.21787e-07	9.14283e-07	2.21949e-06	1.3084e-07	1.39844e-06	4.91447e-07	8.09209e-07	1.63356e-06	4.52107e-07	1.45268e-06	3.30038e-07	1.72062e-06	8.75932e-07	4.6028e-07	5.38736e-07	6.36799e-07	2.2785e-07	4.19309e-06	8.20187e-07	1.37148e-06	2.33602e-07	7.96017e-07	2.16493e-06	k__Bacteria;p__Cyanobacteria;c__Unclassified;o__Pleurocapsales;f__Hyellaceae
o__Chaetothyriales;f__Herpotrichiellaceae	3.98458e-06	2.08845e-06	1.02974e-06	6.6032e-07	1.93153e-06	2.24383e-06	1.1212e-06	1.62512e-06	1.62622e-06	1.68956e-06	1.96166e-06	1.10337e-06	4.1718e-06	2.81778e-06	9.37203e-07	6.30307e-07	2.01257e-06	2.9494e-07	2.34257e-06	1.9149e-06	1.13346e-06	1.22474e-06	9.18427e-07	1.77807e-06	k__Eukaryota;p__Ascomycota;c__Eurotiomycetes;o__Chaetothyriales;f__Herpotrichiellaceae
o__Ignavibacteriales;f__Ignavibacteriaceae	0	4.08071e-06	1.86449e-07	0	4.98997e-07	2.20551e-07	4.07579e-07	0	1.29228e-07	6.11828e-08	1.26813e-06	2.24513e-06	4.49235e-07	3.42038e-07	0	0	7.29217e-08	0	1.85617e-07	0	0	3.31898e-07	0	1.25417e-07	k__Bacteria;p__Ignavibacteriae;c__Ignavibacteria;o__Ignavibacteriales;f__Ignavibacteriaceae
o__Mucorales;f__Mucoraceae	2.26842e-06	2.31977e-06	4.55495e-08	1.26408e-07	5.0414e-07	1.66564e-06	4.67357e-07	3.31476e-06	5.31898e-07	4.63812e-07	6.06746e-07	8.46539e-07	5.19582e-07	3.65923e-07	6.10699e-07	4.06789e-06	4.12131e-07	3.9107e-07	1.68074e-06	2.25904e-07	3.87472e-07	3.71757e-07	1.10051e-06	1.07631e-06	k__Eukaryota;p__Mucoromycota;c__Unclassified;o__Mucorales;f__Mucoraceae
o__Micrococcales;f__Dermatophilaceae	1.04792e-07	0	0	8.19312e-08	1.0767e-06	0	1.78087e-07	0	3.43925e-07	4.06329e-06	8.07626e-07	6.79873e-07	1.60944e-07	6.22605e-07	8.67062e-07	0	0	0	1.05542e-07	8.4138e-08	6.21691e-07	1.74046e-06	0	2.50337e-07	k__Bacteria;p__Actinobacteria;c__Actinobacteria;o__Micrococcales;f__Dermatophilaceae
o__Entomoplasmatales;f__Entomoplasmataceae	1.33602e-06	2.17994e-06	1.82906e-06	2.89034e-06	4.02749e-06	2.41993e-06	3.09353e-06	2.89851e-06	7.51552e-07	3.39393e-06	7.83389e-07	1.17417e-06	1.59522e-06	1.433e-06	9.75626e-07	7.24218e-07	8.53966e-07	1.22072e-06	3.20018e-06	1.60714e-06	2.3863e-06	1.43037e-06	2.0268e-06	1.62978e-06	k__Bacteria;p__Tenericutes;c__Mollicutes;o__Entomoplasmatales;f__Entomoplasmataceae
o__Cellvibrionales;f__Microbulbiferaceae	1.95795e-06	1.01577e-06	2.01222e-06	3.63011e-06	3.1812e-06	1.62739e-06	2.50633e-06	1.03219e-06	3.08869e-06	7.88763e-07	2.61412e-06	3.30905e-06	1.60976e-06	1.71757e-06	2.73141e-06	9.23261e-07	1.92752e-06	1.88097e-06	3.13441e-06	3.10466e-06	2.93077e-06	1.86033e-06	1.85702e-06	4.0217e-06	k__Bacteria;p__Proteobacteria;c__Gammaproteobacteria;o__Cellvibrionales;f__Microbulbiferaceae
o__Cellvibrionales;f__Porticoccaceae	2.15974e-06	3.14864e-07	6.58379e-07	7.19396e-07	1.44497e-06	1.73333e-07	3.98112e-06	5.13073e-07	6.11515e-07	0	2.16441e-06	2.49154e-06	2.08985e-06	2.72207e-06	3.79329e-07	0	1.49104e-07	1.55976e-07	2.13158e-06	1.6253e-06	0	1.30421e-06	9.46987e-07	1.47638e-06	k__Bacteria;p__Proteobacteria;c__Gammaproteobacteria;o__Cellvibrionales;f__Porticoccaceae
o__Nitrososphaerales;f__Nitrososphaeraceae	9.19994e-07	1.28323e-06	1.16457e-07	4.37672e-07	0	2.27962e-07	7.39407e-07	5.6854e-07	4.68598e-07	6.40542e-08	4.2697e-07	4.70181e-07	0	6.54086e-07	1.0852e-06	0	1.2736e-07	3.97689e-06	4.17442e-07	3.27456e-07	1.11891e-07	4.23902e-07	0	1.19448e-06	k__Archaea;p__Thaumarchaeota;c__Nitrososphaeria;o__Nitrososphaerales;f__Nitrososphaeraceae
o__Micrococcales;f__Promicromonosporaceae	1.24194e-06	1.75443e-06	1.43799e-06	1.09721e-06	1.94686e-07	1.40304e-06	3.17229e-07	0	2.94246e-06	1.07378e-06	1.59568e-06	1.35788e-06	2.53485e-06	2.41349e-06	3.94425e-06	1.22773e-06	6.42694e-07	4.2673e-07	2.41688e-06	1.69646e-06	9.3874e-07	3.63325e-07	8.60591e-07	2.15551e-06	k__Bacteria;p__Actinobacteria;c__Actinobacteria;o__Micrococcales;f__Promicromonosporaceae
o__Chthonomonadales;f__Chthonomonadaceae	1.43914e-06	1.57277e-06	1.92077e-06	1.92884e-06	1.06664e-06	1.33447e-06	1.76457e-06	2.32487e-06	2.75395e-06	6.0454e-07	1.36759e-06	3.33225e-06	2.8894e-06	1.59125e-06	5.54461e-07	1.24857e-06	1.37839e-06	8.31702e-07	1.5833e-06	2.45738e-06	2.27526e-06	1.29005e-06	1.34061e-06	3.93281e-06	k__Bacteria;p__Armatimonadetes;c__Chthonomonadetes;o__Chthonomonadales;f__Chthonomonadaceae
o__Methanosarcinales;f__Methanosaetaceae	9.70351e-07	1.60189e-06	2.25714e-06	2.04613e-06	9.51943e-07	7.91206e-07	5.82518e-07	4.26405e-07	1.01668e-06	1.34254e-06	1.42272e-06	1.5303e-06	3.16729e-06	2.15995e-06	3.80046e-06	8.60348e-07	5.14127e-07	9.31171e-07	1.84087e-06	4.26408e-07	6.31273e-07	9.69006e-07	2.63834e-06	2.322e-06	k__Archaea;p__Euryarchaeota;c__Methanomicrobia;o__Methanosarcinales;f__Methanosaetaceae
o__Nostocales;f__Hapalosiphonaceae	2.12697e-06	5.861e-07	1.19081e-06	1.51469e-07	1.38945e-06	1.16486e-06	5.21363e-07	1.87222e-06	2.34494e-07	5.65877e-07	2.75506e-07	6.36766e-07	3.51026e-07	3.60708e-07	4.28439e-07	3.77779e-06	5.7671e-07	2.89996e-07	3.25007e-07	4.0717e-07	4.91118e-07	3.87861e-07	4.46859e-07	7.25714e-07	k__Bacteria;p__Cyanobacteria;c__Unclassified;o__Nostocales;f__Hapalosiphonaceae
o__Dacrymycetales;f__Dacrymycetaceae	3.68044e-06	2.70072e-06	8.56755e-07	6.28936e-07	0	7.77845e-07	1.22266e-06	1.5818e-06	4.73207e-07	3.70357e-07	7.27432e-07	1.8954e-06	1.76734e-06	7.92396e-07	0	1.60412e-06	8.94762e-07	3.01159e-07	6.63929e-07	9.50589e-07	2.23782e-07	5.80446e-07	4.00417e-07	2.84906e-06	k__Eukaryota;p__Basidiomycota;c__Dacrymycetes;o__Dacrymycetales;f__Dacrymycetaceae
o__Chloroflexales;f__Chloroflexaceae	1.3006e-06	3.75868e-07	1.48948e-06	3.67615e-06	0	1.6847e-06	6.26357e-07	3.35681e-07	1.65023e-06	2.90869e-08	9.46188e-07	3.05791e-07	2.42511e-06	7.83056e-07	3.74301e-07	1.45068e-07	5.69001e-07	1.94728e-07	2.8133e-06	2.14891e-06	2.09061e-06	4.99101e-07	2.90081e-07	2.15732e-06	k__Bacteria;p__Chloroflexi;c__Chloroflexia;o__Chloroflexales;f__Chloroflexaceae
o__Rhodothermales;f__Rubricoccaceae	2.20504e-06	1.40099e-06	2.0703e-06	2.1616e-06	7.92059e-08	3.67779e-07	9.81207e-07	0	3.21578e-06	1.23402e-06	1.85393e-06	2.85524e-06	2.95739e-06	2.21045e-06	1.62764e-06	4.78373e-07	9.95844e-07	6.01014e-07	2.5726e-06	3.62856e-06	1.03868e-06	1.28899e-06	1.03932e-06	1.78409e-06	k__Bacteria;p__Rhodothermaeota;c__Rhodothermia;o__Rhodothermales;f__Rubricoccaceae
o__Halobacteriales;f__Haloarculaceae	3.56575e-07	5.85019e-08	3.20395e-07	1.18773e-07	6.93716e-08	7.15434e-08	5.66625e-08	6.43959e-07	4.7123e-07	1.19081e-07	1.07113e-06	3.16167e-06	3.57461e-06	2.54178e-06	2.34853e-07	1.14399e-07	1.55114e-07	9.19596e-07	1.79563e-07	5.48874e-07	1.62205e-07	0	0	1.62746e-06	k__Archaea;p__Euryarchaeota;c__Halobacteria;o__Halobacteriales;f__Haloarculaceae
o__Gloeoemargaritales;f__Gloeomargaritaceae	2.27978e-07	3.26422e-07	3.34387e-07	5.2204e-08	0	0	3.86567e-07	0	1.91729e-06	0	1.17911e-06	3.55695e-06	6.85865e-07	3.783e-07	0	0	2.86807e-07	5.6593e-08	7.79661e-07	7.24056e-08	0	6.39112e-08	0	9.25821e-07	k__Bacteria;p__Cyanobacteria;c__Unclassified;o__Gloeoemargaritales;f__Gloeomargaritaceae
o__Oceanospirillales;f__Oleiphilaceae	2.89297e-06	1.55944e-06	1.03205e-06	1.80678e-06	7.07751e-07	9.78059e-07	1.78437e-06	3.35681e-07	2.094e-06	3.01078e-07	2.99999e-06	3.54048e-06	2.67067e-06	2.04136e-06	1.06552e-06	1.51715e-06	1.58234e-06	1.54621e-06	2.55011e-06	1.35548e-06	1.24663e-06	1.33878e-06	6.9107e-07	3.54116e-06	k__Bacteria;p__Proteobacteria;c__Gammaproteobacteria;o__Oceanospirillales;f__Oleiphilaceae
o__Saccharomycetales;f__Debaryomycetaceae	2.96088e-06	1.03993e-06	1.01501e-06	3.86885e-07	1.01108e-06	1.07254e-06	3.57453e-07	6.23934e-07	2.87652e-07	8.71605e-07	9.4069e-07	3.9238e-07	9.65666e-07	6.02373e-07	3.28068e-06	2.23481e-06	8.79013e-07	5.14025e-07	1.7492e-06	1.54902e-06	1.21828e-07	3.63331e-07	3.52814e-06	8.74634e-07	k__Eukaryota;p__Ascomycota;c__Saccharomycetes;o__Saccharomycetales;f__Debaryomycetaceae
o__Anaeroplasmatales;f__Anaeroplasmataceae	6.8399e-07	2.35227e-06	2.16843e-06	2.68721e-07	1.45052e-06	1.20538e-06	8.27708e-07	1.42349e-06	1.39639e-07	3.44876e-06	2.66966e-06	9.92035e-07	2.63935e-07	5.1298e-07	1.14013e-06	1.41478e-06	2.14812e-06	0	6.08733e-07	1.93438e-06	0	4.31574e-07	0	0	k__Bacteria;p__Tenericutes;c__Mollicutes;o__Anaeroplasmatales;f__Anaeroplasmataceae
o__Sulfolobales;f__Sulfolobaceae	1.39968e-06	1.18972e-06	4.55187e-07	1.15356e-06	9.28945e-07	5.82128e-07	1.06164e-06	1.43443e-06	3.44542e-06	1.87103e-06	5.86036e-07	2.61481e-06	2.11926e-06	3.31226e-07	4.10853e-07	1.12754e-06	3.50162e-07	4.21007e-07	1.14828e-06	4.57202e-07	3.42322e-06	4.4621e-07	6.40857e-07	7.61706e-07	k__Archaea;p__Crenarchaeota;c__Thermoprotei;o__Sulfolobales;f__Sulfolobaceae
o__Nitrosomonadales;f__Sterolibacteriaceae	1.15849e-06	1.83033e-06	5.75208e-07	1.61201e-06	9.59426e-07	2.44037e-07	7.92217e-07	9.39107e-08	2.67309e-06	2.81783e-06	9.62368e-07	1.95831e-06	1.94275e-06	3.3985e-06	2.02098e-06	3.42991e-06	7.35915e-07	2.13751e-06	3.43803e-06	3.0929e-06	1.06131e-06	1.70016e-06	2.88797e-06	3.03702e-06	k__Bacteria;p__Proteobacteria;c__Betaproteobacteria;o__Nitrosomonadales;f__Sterolibacteriaceae
o__Nitriliruptorales;f__Nitriliruptoraceae	0	2.33938e-06	2.75605e-07	2.48293e-07	5.74243e-07	8.29109e-07	0	0	1.49558e-06	3.40659e-06	7.95836e-07	4.54084e-07	7.82351e-07	7.51875e-07	1.29604e-07	9.46971e-07	5.09439e-07	1.07848e-06	1.2882e-06	5.04828e-07	0	0	2.58843e-07	1.67005e-06	k__Bacteria;p__Actinobacteria;c__Nitriliruptoria;o__Nitriliruptorales;f__Nitriliruptoraceae
o__Synechococcales;f__Acaryochloridaceae	0	1.223e-06	3.99893e-07	3.66148e-07	0	4.41102e-07	5.82256e-07	0	1.09881e-06	2.44731e-07	0	3.39828e-06	2.39751e-07	1.15933e-07	1.60888e-07	2.3511e-07	2.52963e-07	2.64621e-07	2.46022e-07	0	0	2.21265e-07	3.21322e-07	6.93493e-07	k__Bacteria;p__Cyanobacteria;c__Unclassified;o__Synechococcales;f__Acaryochloridaceae
o__Entomophthorales;f__Ancylistaceae	3.39549e-06	2.06283e-06	6.12196e-07	7.96097e-07	4.39845e-08	8.27265e-07	1.5044e-06	8.04859e-07	6.49057e-07	2.07422e-07	6.31309e-07	4.78506e-07	1.91692e-06	6.84585e-07	0	1.53794e-06	8.12145e-07	0	5.97965e-07	4.33212e-07	4.36113e-07	4.17851e-07	3.21903e-07	1.3522e-06	k__Eukaryota;p__Zoopagomycota;c__Entomophthoromycetes;o__Entomophthorales;f__Ancylistaceae
o__Blastocladiales;f__Catenariaceae	3.37926e-06	2.8599e-06	2.69059e-07	8.29998e-07	0	9.57976e-07	1.41527e-06	2.11175e-06	1.45052e-06	3.80386e-07	2.24286e-07	4.66686e-07	2.84811e-06	1.3509e-06	3.7011e-07	8.63063e-08	4.1629e-07	1.70455e-07	1.20343e-06	1.38029e-07	7.00218e-07	1.66443e-06	3.52088e-07	1.86364e-06	k__Eukaryota;p__Blastocladiomycota;c__Blastocladiomycetes;o__Blastocladiales;f__Catenariaceae
o__Chromatiales;f__Halothiobacillaceae	1.5636e-06	5.7382e-07	9.4586e-07	2.09454e-06	1.25672e-06	2.26365e-06	1.69651e-06	1.16454e-06	2.50151e-06	1.17427e-06	1.36962e-06	3.40273e-07	1.25306e-06	7.85693e-07	3.6198e-07	8.42146e-07	8.9689e-07	4.15531e-07	1.33489e-06	3.37217e-06	1.33133e-06	1.90167e-06	1.86851e-06	2.55291e-06	k__Bacteria;p__Proteobacteria;c__Gammaproteobacteria;o__Chromatiales;f__Halothiobacillaceae
o__Solirubrobacterales;f__Patulibacteraceae	0	4.61051e-07	3.91509e-07	3.37088e-06	2.46104e-07	1.25411e-06	6.03051e-07	0	3.97261e-07	9.48825e-08	0	5.395e-07	1.4485e-06	1.80111e-06	0	1.98799e-06	2.18331e-07	9.13572e-07	0	0	8.61622e-08	8.7725e-07	1.02479e-06	1.50202e-06	k__Bacteria;p__Actinobacteria;c__Thermoleophilia;o__Solirubrobacterales;f__Patulibacteraceae
o__Hypocreales;f__Cordycipitaceae	2.0181e-06	6.6952e-07	3.66566e-07	2.36547e-06	4.69835e-08	4.93895e-07	5.60188e-07	3.32939e-06	0	3.03481e-06	4.75533e-07	1.37572e-07	1.41317e-07	1.0654e-07	0	1.38581e-07	0	0	2.98595e-07	3.88439e-07	1.24665e-07	2.99438e-07	2.42342e-07	0	k__Eukaryota;p__Ascomycota;c__Sordariomycetes;o__Hypocreales;f__Cordycipitaceae
o__Micrococcales;f__Dermacoccaceae	1.76303e-06	3.296e-07	4.09039e-07	3.84646e-07	9.47803e-07	1.93087e-06	6.72274e-07	1.01909e-06	9.35977e-07	8.82738e-08	2.94429e-07	8.61555e-07	1.67158e-06	7.38656e-07	2.08458e-06	1.24831e-06	3.19951e-06	0	1.22768e-06	7.4592e-07	6.02913e-07	1.49148e-06	6.02151e-07	1.30422e-06	k__Bacteria;p__Actinobacteria;c__Actinobacteria;o__Micrococcales;f__Dermacoccaceae
o__Solibacterales;f__Bryobacteraceae	2.33592e-06	7.60843e-07	8.42922e-08	6.00862e-07	8.81567e-08	5.45499e-07	3.74583e-07	1.07647e-06	1.27613e-06	3.17569e-06	4.52875e-07	2.74427e-07	7.18045e-07	8.46334e-07	1.04457e-06	9.44952e-07	8.21186e-07	1.97898e-06	2.13158e-06	1.55001e-07	7.871e-07	2.39429e-07	2.38423e-06	5.35595e-07	k__Bacteria;p__Acidobacteria;c__Solibacteres;o__Solibacterales;f__Bryobacteraceae
o__Mucorales;f__Syncephalastraceae	1.37597e-06	1.78696e-06	2.69726e-07	3.6387e-07	5.0055e-08	1.7364e-06	4.15035e-07	3.17375e-06	6.44593e-07	5.785e-07	1.59472e-07	1.18295e-06	7.24997e-07	8.1396e-07	2.953e-07	1.56716e-06	1.04642e-06	3.75796e-07	1.36148e-06	3.50888e-07	3.69731e-07	4.83877e-07	6.34635e-07	1.49473e-06	k__Eukaryota;p__Mucoromycota;c__Unclassified;o__Mucorales;f__Syncephalastraceae
o__Mucorales;f__Rhizopodaceae	1.77577e-06	3.16378e-06	1.45635e-07	7.87429e-07	1.0767e-07	1.21806e-06	1.34003e-06	3.12495e-06	1.51212e-06	8.51677e-07	6.98519e-07	7.82418e-07	1.76993e-06	1.25687e-06	7.06931e-07	1.51377e-06	5.94066e-07	0	1.11977e-06	3.27913e-07	0	8.35506e-08	1.58475e-07	2.13394e-06	k__Eukaryota;p__Mucoromycota;c__Unclassified;o__Mucorales;f__Rhizopodaceae
o__Ustilaginales;f__Ustilaginaceae	1.25082e-06	2.89447e-06	0	4.17079e-07	0	0	1.03761e-06	2.74382e-06	1.53937e-06	9.59082e-07	3.47918e-07	3.64054e-07	3.13766e-06	1.0858e-06	0	1.88348e-07	9.11369e-07	0	7.38817e-07	1.02677e-07	9.10302e-08	5.71293e-07	1.28706e-07	2.12298e-06	k__Eukaryota;p__Basidiomycota;c__Ustilaginomycetes;o__Ustilaginales;f__Ustilaginaceae
o__Chytridiales;f__Chytriomycetaceae	3.03976e-06	3.09311e-06	4.59705e-07	4.89396e-07	0	6.19981e-07	1.05544e-06	9.33901e-07	1.02677e-06	3.06237e-07	3.73992e-07	1.08369e-06	2.44137e-06	2.09711e-06	1.52737e-07	8.10564e-07	1.38247e-06	4.83295e-07	1.48505e-06	4.1259e-07	8.10034e-07	2.48283e-07	8.01072e-07	2.83659e-06	k__Eukaryota;p__Chytridiomycota;c__Chytridiomycetes;o__Chytridiales;f__Chytriomycetaceae
o__Unclassified;f__Papillomaviridae	0	2.06001e-07	0	0	0	1.13404e-07	1.79632e-07	3.02113e-06	0	0	0	2.14652e-07	9.24571e-08	0	4.96356e-07	5.44005e-07	0	0	1.89751e-07	1.93338e-07	0	8.53283e-08	1.23914e-07	9.58738e-08	k__Viruses;p__Unclassified;c__Unclassified;o__Unclassified;f__Papillomaviridae
o__Sporidiobolales;f__Sporidiobolaceae	2.95621e-06	3.00164e-06	9.41415e-08	4.89274e-07	8.98332e-07	1.79064e-06	2.05484e-06	2.78766e-06	7.61849e-07	8.95353e-07	4.71768e-07	9.41055e-07	1.75863e-06	1.00664e-06	1.4078e-06	2.72905e-06	1.29573e-06	4.51984e-07	1.08278e-06	6.14009e-07	5.62257e-07	6.96712e-07	1.5436e-06	2.14461e-06	k__Eukaryota;p__Basidiomycota;c__Microbotryomycetes;o__Sporidiobolales;f__Sporidiobolaceae
o__Schizosaccharomycetales;f__Schizosaccharomycetaceae	2.98428e-06	1.63259e-06	7.94366e-08	5.37349e-07	3.18042e-07	8.78283e-07	1.16245e-06	1.41221e-06	1.36558e-07	6.20385e-08	4.63694e-07	1.10976e-06	3.5027e-07	5.32499e-07	1.63138e-07	1.15287e-06	4.33697e-07	2.93923e-07	2.6572e-07	9.00671e-07	5.63368e-08	9.05628e-07	2.04066e-06	6.63405e-07	k__Eukaryota;p__Ascomycota;c__Schizosaccharomycetes;o__Schizosaccharomycetales;f__Schizosaccharomycetaceae
o__Phycisphaerales;f__Phycisphaeraceae	7.52053e-07	1.31162e-06	2.11164e-06	6.94037e-07	0	6.30487e-07	4.12911e-07	1.58609e-06	7.95468e-07	5.21639e-07	9.50186e-08	7.69577e-07	2.17208e-06	2.41473e-06	6.13345e-07	2.83304e-07	1.18134e-06	1.33976e-07	2.59112e-06	1.08124e-06	5.39246e-07	3.08389e-07	1.09679e-07	2.95649e-06	k__Bacteria;p__Planctomycetes;c__Phycisphaerae;o__Phycisphaerales;f__Phycisphaeraceae
o__Saccharomycetales;f__Phaffomycetaceae	4.71393e-07	1.40364e-06	8.22169e-08	3.67263e-07	0	5.85268e-07	2.78607e-07	6.3108e-07	1.16591e-06	1.82918e-07	1.96874e-07	1.8822e-06	1.47906e-06	1.43585e-06	0	1.51684e-06	2.88799e-07	5.47337e-07	6.62319e-07	0	4.93655e-07	1.84388e-07	0	2.9093e-06	k__Eukaryota;p__Ascomycota;c__Saccharomycetes;o__Saccharomycetales;f__Phaffomycetaceae
o__Pneumocystidales;f__Pneumocystidaceae	2.89316e-06	1.39438e-06	2.58508e-07	7.55587e-07	1.62777e-07	5.70444e-07	1.4389e-06	0	2.43471e-07	2.78686e-07	9.27676e-08	4.89708e-07	5.11234e-07	8.76839e-07	0	1.50676e-06	3.96724e-07	1.00445e-07	1.32082e-06	4.28554e-07	4.49381e-07	5.46915e-07	9.2094e-07	2.48306e-06	k__Eukaryota;p__Ascomycota;c__Pneumocystidomycetes;o__Pneumocystidales;f__Pneumocystidaceae
o__Thermoleophilales;f__Thermoleophilaceae	6.35166e-07	6.0198e-07	9.41173e-07	1.8355e-06	5.04362e-07	3.41066e-07	4.0993e-07	0	9.70719e-07	2.89336e-07	1.60475e-06	7.97973e-07	2.86179e-06	1.0772e-06	1.12474e-06	6.56978e-07	7.85909e-07	0	1.45852e-06	1.34931e-06	1.84265e-06	6.21879e-07	6.17109e-07	1.93515e-06	k__Bacteria;p__Actinobacteria;c__Thermoleophilia;o__Thermoleophilales;f__Thermoleophilaceae
o__Mucorales;f__Lichtheimiaceae	2.58056e-06	2.15365e-06	9.29005e-08	7.66373e-07	3.22599e-07	5.94535e-07	8.05788e-07	7.67447e-07	3.73407e-07	2.53491e-07	2.67896e-07	6.39283e-07	1.95642e-06	1.43001e-06	2.85634e-06	2.55026e-06	1.20101e-06	9.74164e-08	1.0215e-06	8.27028e-07	4.33846e-07	6.06187e-07	1.71559e-06	1.13356e-06	k__Eukaryota;p__Mucoromycota;c__Unclassified;o__Mucorales;f__Lichtheimiaceae
o__Nostocales;f__Chlorogloeopsidaceae	1.05101e-06	6.29779e-07	1.87562e-07	9.3282e-07	1.40894e-06	1.79545e-06	2.61171e-06	2.23421e-07	7.33243e-07	8.58601e-07	2.39944e-07	9.42864e-08	0	9.22121e-07	7.09355e-07	1.87782e-06	1.93875e-07	8.96496e-08	2.5336e-07	1.39901e-06	2.09819e-07	9.71218e-07	2.81936e-06	4.63853e-07	k__Bacteria;p__Cyanobacteria;c__Unclassified;o__Nostocales;f__Chlorogloeopsidaceae
o__Micrococcales;f__Ruaniaceae	1.80018e-06	5.66185e-07	8.28307e-07	2.36949e-06	1.55613e-06	1.59509e-06	1.6553e-06	4.04538e-07	4.94253e-07	8.43281e-07	1.27724e-06	1.12175e-06	6.1691e-07	7.25716e-07	1.34268e-06	5.4633e-07	6.00886e-07	1.59664e-06	5.98973e-07	1.0578e-06	2.7931e-06	2.40038e-06	2.32105e-06	9.65456e-07	k__Bacteria;p__Actinobacteria;c__Actinobacteria;o__Micrococcales;f__Ruaniaceae
o__Parachlamydiales;f__Criblamydiaceae	4.91941e-07	4.2096e-07	1.87924e-07	9.17485e-07	1.43561e-07	0	2.3452e-07	4.57304e-07	2.06808e-06	2.31405e-07	1.29207e-06	1.08356e-06	2.78016e-06	6.71984e-07	1.58562e-06	4.54908e-07	0	8.77912e-07	0	5.19252e-07	3.35674e-07	2.32489e-07	1.68811e-07	1.24986e-06	k__Bacteria;p__Chlamydiae;c__Chlamydiia;o__Parachlamydiales;f__Criblamydiaceae
o__Hypocreales;f__Ophiocordycipitaceae	9.21767e-07	2.46677e-07	5.23675e-07	0	8.3023e-08	9.21121e-07	4.74691e-07	2.77014e-06	0	2.36574e-07	7.11591e-08	0	0	2.91649e-07	0	0	1.90468e-07	0	0	4.73831e-07	0	0	0	5.84737e-07	k__Eukaryota;p__Ascomycota;c__Sordariomycetes;o__Hypocreales;f__Ophiocordycipitaceae
o__Flavobacteriales;f__Ichthyobacteriaceae	8.17379e-07	9.93033e-08	5.0595e-07	1.81509e-07	1.4842e-06	1.42133e-06	2.25139e-06	3.23631e-07	5.71444e-07	2.00178e-06	5.45188e-07	7.24313e-07	4.45691e-07	5.17241e-07	5.98172e-07	1.57343e-06	3.76201e-07	2.75477e-06	1.98577e-06	1.68609e-07	7.43646e-07	1.48077e-06	1.31413e-06	2.77297e-07	k__Bacteria;p__Bacteroidetes;c__Flavobacteriia;o__Flavobacteriales;f__Ichthyobacteriaceae
o__Taphrinales;f__Taphrinaceae	1.20475e-07	2.65564e-06	4.46831e-08	4.80901e-08	1.40631e-07	0	0	5.14467e-07	1.04627e-06	0	1.44445e-07	1.71175e-07	1.70534e-06	8.78665e-07	0	0	8.091e-07	5.21332e-08	2.60078e-07	2.96648e-07	4.97637e-07	0	0	1.38293e-06	k__Eukaryota;p__Ascomycota;c__Taphrinomycetes;o__Taphrinales;f__Taphrinaceae
o__Acidiferrobacterales;f__Acidiferrobacteraceae	2.94184e-07	0	4.32721e-07	1.76383e-07	0	3.50657e-07	1.11088e-07	0	1.9659e-06	0	3.50871e-07	1.33493e-06	2.41643e-06	1.1651e-06	0	0	0	0	1.1259e-06	5.43403e-07	0	1.05538e-07	0	2.6186e-06	k__Bacteria;p__Proteobacteria;c__Gammaproteobacteria;o__Acidiferrobacterales;f__Acidiferrobacteraceae
o__Hymenochaetales;f__Hymenochaetaceae	1.14156e-06	2.58326e-06	1.43971e-07	9.41337e-08	7.10403e-08	8.48622e-07	5.18713e-07	6.71361e-07	2.51417e-07	2.40195e-07	6.92064e-07	6.93378e-08	9.50567e-07	5.70673e-07	4.08513e-07	1.06969e-06	1.26047e-07	2.70024e-07	7.09972e-07	3.86677e-07	6.63016e-07	5.51262e-08	2.47828e-07	1.39832e-06	k__Eukaryota;p__Basidiomycota;c__Agaricomycetes;o__Hymenochaetales;f__Hymenochaetaceae
o__Tremellales;f__Cryptococcaceae	7.66963e-07	2.51212e-06	2.58951e-07	2.65756e-07	1.37818e-07	3.10006e-07	1.32956e-07	1.71293e-06	1.32657e-07	0	3.75291e-07	7.91267e-08	1.70768e-06	1.38651e-06	7.77624e-07	7.64139e-07	3.97628e-07	3.49603e-07	7.02229e-08	2.6426e-07	3.16808e-07	3.29373e-07	4.65917e-07	7.6335e-07	k__Eukaryota;p__Basidiomycota;c__Tremellomycetes;o__Tremellales;f__Cryptococcaceae
o__Thermoflexales;f__Thermoflexaceae	5.22634e-07	7.4348e-07	2.42774e-06	9.06153e-07	1.74453e-07	5.61182e-07	4.26436e-07	3.54539e-07	1.13231e-06	1.82591e-07	9.10234e-07	6.82431e-07	2.34689e-07	3.35229e-07	1.73274e-06	4.88045e-07	2.39682e-07	8.96496e-08	1.03329e-06	2.4505e-06	4.67589e-07	6.37898e-07	2.58404e-07	7.81595e-07	k__Bacteria;p__Chloroflexi;c__Thermoflexia;o__Thermoflexales;f__Thermoflexaceae
o__Ignavibacteriales;f__Melioribacteraceae	1.47228e-06	2.30441e-07	1.41029e-06	4.23036e-07	2.43323e-06	2.9243e-07	1.32055e-06	4.67466e-07	1.29742e-06	2.37041e-06	4.32869e-07	2.22895e-06	1.21369e-06	1.4165e-06	1.49331e-06	5.24566e-07	4.31335e-07	1.06398e-06	3.20242e-07	1.01331e-06	8.05861e-07	5.47942e-07	1.0758e-06	1.64084e-06	k__Bacteria;p__Ignavibacteriae;c__Ignavibacteria;o__Ignavibacteriales;f__Melioribacteraceae
o__Nevskiales;f__Algiphilaceae	2.49435e-07	3.40918e-07	1.04219e-06	2.36793e-06	0	6.00561e-07	2.97279e-07	2.22211e-07	1.56946e-06	6.24754e-08	1.87168e-07	2.1314e-07	1.28528e-06	2.36765e-07	4.10717e-07	0	3.22884e-07	0	1.3189e-06	9.59885e-07	1.13467e-06	0	2.46083e-07	1.45971e-06	k__Bacteria;p__Proteobacteria;c__Gammaproteobacteria;o__Nevskiales;f__Algiphilaceae
o__Eurotiales;f__Aspergillaceae	1.47457e-06	4.28785e-07	9.90565e-08	5.97513e-07	2.00706e-07	1.15763e-06	5.20078e-07	1.53175e-06	2.77295e-07	0	3.18938e-07	4.57633e-07	2.12043e-06	8.491e-07	8.57647e-07	2.3588e-06	1.53321e-06	3.25319e-07	1.31188e-06	4.76629e-07	6.04198e-07	2.81361e-07	5.21147e-07	5.5587e-07	k__Eukaryota;p__Ascomycota;c__Eurotiomycetes;o__Eurotiales;f__Aspergillaceae
o__Nitrospinales;f__Nitrospinaceae	1.68452e-06	6.07247e-07	7.54305e-07	1.85529e-06	1.38067e-06	5.1166e-07	1.12344e-06	1.56208e-07	7.26783e-07	4.15156e-07	1.9241e-06	5.23416e-07	5.9837e-07	3.97479e-07	2.26793e-07	2.32605e-06	1.36187e-07	0	1.2195e-06	5.66989e-07	1.39587e-07	1.64303e-06	2.18744e-07	1.60018e-06	k__Bacteria;p__Nitrospinae;c__Nitrospinia;o__Nitrospinales;f__Nitrospinaceae
o__Mucorales;f__Phycomycetaceae	3.07108e-07	5.26138e-07	9.50484e-08	1.99001e-07	0	9.21628e-07	9.02964e-08	2.3096e-06	4.05298e-07	1.02561e-07	1.06444e-06	3.1527e-07	9.14992e-07	3.59579e-07	2.54959e-07	1.51796e-06	4.00232e-07	4.19344e-07	9.74678e-08	2.95807e-07	0	0	1.22665e-06	2.8916e-07	k__Eukaryota;p__Mucoromycota;c__Unclassified;o__Mucorales;f__Phycomycetaceae
o__Georgefischeriales;f__Tilletiariaceae	1.54747e-06	2.28081e-06	6.02322e-08	0	0	2.0699e-07	4.91809e-07	0	7.8927e-07	0	1.16826e-06	2.69806e-07	1.92308e-06	5.11143e-07	1.02544e-06	6.61961e-07	2.68715e-07	1.86262e-07	3.26678e-07	3.5289e-07	5.28311e-07	8.198e-07	2.26174e-07	9.21117e-07	k__Eukaryota;p__Basidiomycota;c__Exobasidiomycetes;o__Georgefischeriales;f__Tilletiariaceae
o__Fervidicoccales;f__Fervidicoccaceae	1.59548e-07	0	0	0	2.23489e-06	3.84143e-07	4.56363e-07	0	0	6.39388e-07	0	0	0	0	2.10169e-07	6.14252e-07	1.65224e-07	0	0	3.27456e-07	0	0	0	0	k__Archaea;p__Crenarchaeota;c__Thermoprotei;o__Fervidicoccales;f__Fervidicoccaceae
o__Immundisolibacterales;f__Immundisolibacteraceae	0	3.04149e-07	0	9.26552e-08	0	0	3.53622e-07	0	2.13918e-06	0	1.85535e-07	1.0564e-07	1.8201e-07	0	0	0	9.602e-08	1.20534e-06	0	0	5.90504e-07	0	0	1.50989e-06	k__Bacteria;p__Proteobacteria;c__Gammaproteobacteria;o__Immundisolibacterales;f__Immundisolibacteraceae
o__Saccharomycetales;f__Metschnikowiaceae	2.37716e-07	2.13577e-06	7.75631e-07	1.18773e-07	0	1.43087e-07	5.66625e-07	0	1.18726e-06	0	0	0	3.97295e-07	1.12821e-07	0	2.28798e-07	4.6912e-07	0	1.19709e-07	1.71451e-07	0	1.07663e-07	0	3.40081e-07	k__Eukaryota;p__Ascomycota;c__Saccharomycetes;o__Saccharomycetales;f__Metschnikowiaceae
o__Pleurocapsales;f__Dermocarpellaceae	2.11942e-06	2.82717e-07	5.6498e-07	1.83136e-06	6.48048e-08	1.3569e-06	4.72845e-07	9.89153e-08	5.48125e-07	6.96176e-07	1.92301e-07	9.48031e-07	9.2241e-07	9.0477e-07	7.59185e-07	1.37112e-06	0	2.03225e-06	1.96995e-06	3.0729e-07	6.55555e-07	1.39854e-06	1.32529e-06	6.21449e-07	k__Bacteria;p__Cyanobacteria;c__Unclassified;o__Pleurocapsales;f__Dermocarpellaceae
o__Spirochaetales;f__Borreliaceae	3.585e-07	6.73625e-07	1.33145e-07	1.27533e-06	0	3.61355e-07	1.36115e-06	2.01682e-06	2.11051e-06	1.43668e-07	2.86941e-07	1.52282e-06	9.88504e-07	3.52979e-07	3.84246e-07	5.32799e-07	2.05457e-07	8.89492e-07	4.2319e-07	1.0694e-06	2.01777e-07	7.50519e-07	7.23474e-08	6.0419e-07	k__Bacteria;p__Spirochaetes;c__Spirochaetia;o__Spirochaetales;f__Borreliaceae
o__Saccharomycetales;f__Pichiaceae	8.16123e-08	2.00779e-06	1.57993e-07	0	0	2.04848e-07	0	3.1554e-07	3.38485e-07	8.17651e-08	1.59627e-07	1.93869e-07	4.17323e-07	7.7467e-08	0	0	0	0	1.71379e-07	3.35001e-07	0	0	0	5.88066e-07	k__Eukaryota;p__Ascomycota;c__Saccharomycetes;o__Saccharomycetales;f__Pichiaceae
o__Pleosporales;f__Didymellaceae	1.99609e-06	1.47275e-06	4.77165e-07	5.19337e-07	0	0	6.58848e-07	6.3108e-07	7.36803e-07	0	2.54188e-07	5.98719e-07	1.5117e-06	4.91858e-07	0	5.11365e-07	3.54798e-07	8.96496e-08	4.21034e-07	8.05932e-07	3.16976e-07	1.5517e-07	1.16479e-07	1.73289e-06	k__Eukaryota;p__Ascomycota;c__Dothideomycetes;o__Pleosporales;f__Didymellaceae
o__Thermoproteales;f__Thermofilaceae	3.33258e-07	6.96033e-07	8.24376e-07	1.61864e-07	2.04243e-07	1.3e-07	5.83851e-07	5.77207e-07	1.89008e-06	5.40946e-08	1.92292e-06	1.42505e-06	1.78557e-06	1.07309e-06	1.51979e-07	2.14981e-07	2.8722e-07	4.3965e-07	3.52446e-07	2.94161e-07	5.16605e-07	1.50069e-07	3.81924e-07	4.66058e-07	k__Archaea;p__Crenarchaeota;c__Thermoprotei;o__Thermoproteales;f__Thermofilaceae
o__Thermoplasmatales;f__Thermoplasmataceae	7.95133e-07	8.00171e-08	3.32117e-07	7.31287e-08	0	0	0	0	9.57421e-07	0	1.86675e-06	5.13198e-07	6.46436e-07	3.27615e-07	1.89302e-06	0	0	0	1.31676e-06	0	1.9974e-07	6.62881e-08	2.61483e-07	7.44805e-08	k__Archaea;p__Euryarchaeota;c__Thermoplasmata;o__Thermoplasmatales;f__Thermoplasmataceae
o__Helotiales;f__Sclerotiniaceae	0	0	0	0	1.93203e-07	7.97007e-07	0	1.17959e-06	0	0	0	0	0	3.14212e-07	6.54076e-07	0	1.8854e-06	3.58598e-07	0	0	0	0	0	0	k__Eukaryota;p__Ascomycota;c__Leotiomycetes;o__Helotiales;f__Sclerotiniaceae
o__Nakamurellales;f__Nakamurellaceae	2.04101e-07	1.56162e-07	6.6304e-08	2.77387e-07	7.1532e-08	1.82808e-06	2.72346e-07	4.36733e-07	1.49774e-07	8.96936e-07	2.04202e-07	8.13601e-07	4.20531e-07	2.73103e-07	1.61444e-07	2.35924e-07	3.27789e-07	1.76116e-06	7.40109e-08	2.09448e-07	6.61013e-07	8.10703e-07	1.17396e-06	3.63393e-07	k__Bacteria;p__Actinobacteria;c__Actinobacteria;o__Nakamurellales;f__Nakamurellaceae
o__Polyporales;f__Polyporaceae	1.8222e-06	1.33702e-06	0	3.33944e-07	7.0797e-08	8.09974e-07	4.95362e-07	3.6165e-07	1.11148e-06	1.90813e-07	5.5937e-07	5.94261e-07	1.04166e-06	1.10927e-06	0	3.5025e-07	8.51987e-07	6.57021e-08	4.09718e-07	3.98161e-07	3.48086e-07	3.35737e-07	3.27998e-07	1.17507e-06	k__Eukaryota;p__Basidiomycota;c__Agaricomycetes;o__Polyporales;f__Polyporaceae
o__Oscillatoriales;f__Gomontiellaceae	0	8.8766e-07	1.42379e-06	1.8043e-07	9.82745e-07	1.44787e-07	4.58688e-07	5.35721e-07	1.7035e-06	3.0124e-07	0	4.11083e-07	1.12277e-06	1.79951e-06	3.56466e-07	2.31518e-07	5.29333e-07	7.16588e-07	1.27373e-06	3.70579e-07	1.01215e-06	8.4444e-07	1.58206e-07	1.07105e-06	k__Bacteria;p__Cyanobacteria;c__Unclassified;o__Oscillatoriales;f__Gomontiellaceae
o__Myxococcales;f__Sandaracinaceae	7.63357e-08	2.99825e-07	7.08766e-08	1.10607e-07	0	2.75689e-07	0	0	8.00515e-08	0	0	3.0005e-07	3.74611e-07	1.44917e-07	2.0111e-07	1.774e-06	2.72726e-07	2.026e-07	0	6.17931e-07	1.00702e-07	6.08479e-07	2.00826e-07	1.55382e-07	k__Bacteria;p__Proteobacteria;c__Deltaproteobacteria;o__Myxococcales;f__Sandaracinaceae
o__Chroococcales;f__Cyanobacteriaceae	1.47184e-06	8.96488e-08	2.38131e-07	4.86594e-07	1.77205e-06	3.27999e-07	6.5771e-07	0	1.11675e-06	7.72031e-07	1.10032e-06	5.94672e-07	4.33359e-07	8.59659e-07	5.38355e-07	4.20067e-07	0	3.04381e-07	2.19782e-07	5.04828e-07	3.4615e-07	9.9504e-07	8.95995e-07	7.96368e-07	k__Bacteria;p__Cyanobacteria;c__Unclassified;o__Chroococcales;f__Cyanobacteriaceae
o__Chitinivibrionales;f__Chitinivibrionaceae	5.97237e-07	1.72071e-06	6.81533e-07	5.68837e-07	3.67398e-07	1.39414e-06	1.6217e-06	6.43959e-07	1.8951e-07	1.41527e-06	1.75916e-06	1.20781e-06	3.81339e-07	1.22647e-06	5.55446e-07	8.33198e-07	1.24137e-06	5.48827e-07	4.24681e-07	6.95755e-07	6.49691e-08	5.65878e-07	3.16951e-07	9.24847e-07	k__Bacteria;p__Fibrobacteres;c__Chitinivibrionia;o__Chitinivibrionales;f__Chitinivibrionaceae
o__Tilletiales;f__Tilletiaceae	1.39139e-06	3.1572e-07	0	4.43778e-07	1.8134e-07	0	4.58843e-07	1.53922e-06	1.00934e-07	0	9.62968e-08	2.19318e-07	9.44671e-08	2.74082e-07	1.13799e-06	1.68636e-06	5.21097e-07	1.04266e-07	5.44214e-07	1.97541e-07	8.7567e-08	2.6155e-07	6.6392e-07	5.4994e-07	k__Eukaryota;p__Basidiomycota;c__Exobasidiomycetes;o__Tilletiales;f__Tilletiaceae
o__Thermomicrobiales;f__Thermomicrobiaceae	1.24026e-06	2.18368e-07	7.73707e-07	1.68512e-06	4.67709e-07	5.22315e-07	1.02968e-06	0	9.12604e-07	0	1.97312e-07	2.6963e-07	1.12634e-06	1.87198e-07	4.72551e-07	0	2.0423e-07	8.54566e-08	7.54779e-07	8.52564e-07	1.61823e-06	5.40442e-07	3.64831e-07	1.40501e-06	k__Bacteria;p__Chloroflexi;c__Thermomicrobia;o__Thermomicrobiales;f__Thermomicrobiaceae
o__Methanomicrobiales;f__Methanospirillaceae	1.52671e-07	0	1.41753e-07	3.05123e-07	0	5.51378e-07	4.3296e-07	0	1.67082e-06	4.58871e-07	1.52747e-07	2.58683e-07	2.22845e-07	4.3475e-07	6.03329e-07	5.87775e-07	0	6.57311e-07	0	0	4.13137e-07	1.38291e-07	0	9.28306e-07	k__Archaea;p__Euryarchaeota;c__Methanomicrobia;o__Methanomicrobiales;f__Methanospirillaceae
o__Kineosporiales;f__Kineosporiaceae	1.63214e-06	5.54846e-08	0	1.91721e-07	0	5.74351e-07	1.15655e-07	0	0	1.01679e-07	1.01539e-07	1.38202e-07	9.98962e-08	9.66111e-08	0	5.05144e-07	5.25496e-08	0	2.95448e-07	4.78185e-07	0	2.47771e-07	1.59563e-07	0	k__Bacteria;p__Actinobacteria;c__Actinobacteria;o__Kineosporiales;f__Kineosporiaceae
o__Mesoaciditogales;f__Mesoaciditogaceae	3.8725e-07	1.59306e-06	3.39039e-07	1.45087e-07	1.42081e-07	4.39586e-07	1.16051e-07	0	3.13715e-07	5.20046e-07	6.04773e-07	8.41778e-07	3.77394e-07	6.05647e-07	1.48081e-06	5.85756e-07	6.92193e-07	0	2.61395e-07	1.87359e-07	0	1.72672e-07	1.10933e-07	8.525e-07	k__Bacteria;p__Thermotogae;c__Thermotogae;o__Mesoaciditogales;f__Mesoaciditogaceae
o__Acidithiobacillales;f__Thermithiobacillaceae	3.3258e-07	0	5.40393e-07	1.57862e-06	0	3.00281e-07	3.17097e-07	0	1.48227e-06	0	5.82302e-07	9.47291e-08	1.5505e-06	7.89218e-08	5.47622e-07	0	6.88819e-07	0	1.17236e-06	9.38554e-07	1.36161e-06	0	2.18741e-07	1.43856e-06	k__Bacteria;p__Proteobacteria;c__Acidithiobacillia;o__Acidithiobacillales;f__Thermithiobacillaceae
o__Tremellales;f__Cuniculitremaceae	2.47115e-07	1.56256e-06	7.64808e-08	0	0	0	2.35611e-07	5.53579e-07	3.72759e-07	8.25257e-08	6.19532e-08	8.57904e-07	4.5742e-07	0	0	0	5.35303e-07	0	0	2.53588e-07	0	0	0	4.74323e-07	k__Eukaryota;p__Basidiomycota;c__Tremellomycetes;o__Tremellales;f__Cuniculitremaceae
o__Unclassified;f__Spraguidae	1.55839e-06	1.32063e-06	2.24094e-07	1.62875e-07	0	6.85528e-08	6.08183e-07	4.2072e-07	5.97169e-08	5.70515e-08	1.061e-07	0	5.60932e-07	3.24799e-07	0	6.73781e-07	0	0	4.14085e-07	1.16873e-07	0	2.10107e-07	7.49063e-08	4.43951e-07	k__Eukaryota;p__Microsporidia;c__Unclassified;o__Unclassified;f__Spraguidae
o__Oceanospirillales;f__Saccharospirillaceae	1.21578e-07	3.66724e-07	7.94282e-07	3.05325e-07	4.7306e-08	9.73513e-08	6.18986e-07	1.44412e-07	8.40672e-07	6.81088e-07	1.49142e-06	1.55236e-06	1.30817e-06	1.26363e-06	4.71035e-07	4.88261e-07	5.56396e-07	8.78033e-08	6.4137e-07	9.32509e-07	3.51257e-07	3.08638e-07	2.23682e-07	8.15751e-07	k__Bacteria;p__Proteobacteria;c__Gammaproteobacteria;o__Oceanospirillales;f__Saccharospirillaceae
o__Boletales;f__Pisolithaceae	5.61778e-07	4.46598e-07	7.11835e-08	2.60526e-07	7.49478e-07	1.52319e-06	8.75275e-07	1.81345e-07	8.0398e-08	1.48486e-06	3.06816e-07	8.73476e-08	4.5083e-07	2.66622e-07	8.38392e-07	5.89048e-07	1.10808e-06	2.49156e-07	3.39128e-07	1.0187e-06	6.25348e-07	1.54962e-06	4.01653e-07	2.34082e-07	k__Eukaryota;p__Basidiomycota;c__Agaricomycetes;o__Boletales;f__Pisolithaceae
o__Hypocreales;f__Hypocreaceae	3.25949e-07	0	0	1.08571e-07	0	2.61594e-07	1.53504e-06	0	0	0	0	1.23787e-07	0	0	0	2.09147e-07	0	0	0	2.22992e-07	0	0	0	0	k__Eukaryota;p__Ascomycota;c__Sordariomycetes;o__Hypocreales;f__Hypocreaceae
o__Verrucomicrobiales;f__Verrucomicrobia subdivision 6	0	7.12631e-07	2.69564e-07	4.81555e-07	0	0	6.92026e-07	0	1.51608e-06	1.45435e-07	0	0	9.70187e-07	3.66502e-07	0	2.79434e-07	0	0	6.8128e-07	0	1.32068e-07	0	0	4.90456e-07	k__Bacteria;p__Verrucomicrobia;c__Verrucomicrobiae;o__Verrucomicrobiales;f__Verrucomicrobia subdivision 6
o__Methanobacteriales;f__Methanothermaceae	3.42679e-07	1.28239e-07	8.43948e-07	1.2599e-06	3.4647e-07	3.30893e-07	2.42858e-07	0	4.30476e-07	1.13991e-06	4.10696e-07	6.68123e-08	8.63342e-07	8.34951e-08	1.81035e-07	0	9.10918e-08	6.35265e-08	1.49683e-06	5.41604e-07	1.04037e-06	1.32796e-07	1.54277e-07	1.01461e-06	k__Archaea;p__Euryarchaeota;c__Methanobacteria;o__Methanobacteriales;f__Methanothermaceae
o__Corynebacteriales;f__Segniliparaceae	1.95689e-07	1.06984e-07	6.35932e-07	1.46661e-06	0	7.65633e-07	2.33224e-07	0	2.56519e-07	0	2.93679e-07	0	7.68263e-07	2.32187e-07	2.57776e-07	9.4174e-08	2.0265e-07	5.29973e-08	8.86904e-07	6.02447e-07	1.42429e-06	1.77257e-07	1.28706e-07	9.46026e-07	k__Bacteria;p__Actinobacteria;c__Actinobacteria;o__Corynebacteriales;f__Segniliparaceae
o__Brevinematales;f__Brevinemataceae	2.48067e-07	6.05129e-07	2.32536e-07	6.65043e-07	0	1.35322e-06	0	2.46515e-07	1.87595e-07	3.46543e-07	1.17201e-06	9.59219e-07	1.04965e-06	5.7507e-07	5.09027e-07	3.44353e-07	0	3.05981e-07	1.46117e-06	2.30048e-07	3.25502e-07	6.20373e-07	6.65596e-07	0	k__Bacteria;p__Spirochaetes;c__Spirochaetia;o__Brevinematales;f__Brevinemataceae
o__Xylariales;f__Hypoxylaceae	1.16502e-06	5.86792e-07	1.97321e-07	6.74279e-07	0	4.85173e-07	9.54712e-07	5.04864e-07	1.48576e-07	7.09721e-08	7.08745e-08	0	2.08583e-07	2.37043e-07	0	4.09092e-07	3.09168e-07	0	7.44064e-07	0	6.44493e-08	0	4.36955e-07	1.44922e-06	k__Eukaryota;p__Ascomycota;c__Sordariomycetes;o__Xylariales;f__Hypoxylaceae
o__Cytophagales;f__Amoebophilaceae	0	4.00637e-07	0	0	0	0	0	0	0	0	0	1.30145e-06	0	3.29036e-07	0	0	0	0	1.44343e-06	0	0	0	0	4.97221e-07	k__Bacteria;p__Bacteroidetes;c__Cytophagia;o__Cytophagales;f__Amoebophilaceae
o__Micrococcales;f__Jonesiaceae	2.26845e-07	0	9.56011e-08	0	0	3.97039e-07	1.0296e-07	0	1.24644e-07	1.03157e-07	0	2.46065e-07	5.51277e-07	2.00237e-07	1.56569e-07	6.86395e-07	0	0	1.0876e-07	7.93717e-07	9.8246e-08	1.43835e-06	2.84096e-07	0	k__Bacteria;p__Actinobacteria;c__Actinobacteria;o__Micrococcales;f__Jonesiaceae
o__Microbotryales;f__Microbotryaceae	2.87965e-07	3.14864e-07	1.33686e-07	0	0	0	0	0	4.52974e-07	0	0	5.52803e-07	2.82633e-07	6.83347e-07	0	0	0	1.55976e-07	0	0	0	1.30421e-07	0	1.42725e-06	k__Eukaryota;p__Basidiomycota;c__Microbotryomycetes;o__Microbotryales;f__Microbotryaceae
o__Pleosporales;f__Pleosporaceae	4.31948e-07	1.42683e-06	0	6.16625e-08	0	8.97703e-07	2.76217e-07	0	3.90988e-07	2.4729e-07	1.44923e-07	9.47291e-08	1.82968e-07	1.76951e-07	1.09524e-07	1.60052e-07	0	0	1.00488e-06	6.33234e-08	0	5.97783e-07	1.90541e-07	0	k__Eukaryota;p__Ascomycota;c__Dothideomycetes;o__Pleosporales;f__Pleosporaceae
o__Agaricales;f__Schizophyllaceae	1.41489e-06	0	0	0	2.34917e-07	1.62748e-07	3.8376e-07	0	0	0	0	0	0	0	0	3.87397e-07	0	0	0	0	0	6.1228e-08	0	0	k__Eukaryota;p__Basidiomycota;c__Agaricomycetes;o__Agaricales;f__Schizophyllaceae
o__Hydrogenophilales;f__Hydrogenophilaceae	3.76806e-07	4.49555e-07	5.44706e-07	5.13722e-07	3.12259e-07	4.50108e-07	2.20711e-07	0	6.49375e-07	6.52317e-07	7.56184e-07	1.40536e-06	8.24914e-07	2.83704e-07	1.1873e-06	5.01338e-07	2.69703e-07	2.39958e-07	1.0061e-06	8.01786e-07	4.53981e-07	1.35797e-06	3.42586e-07	8.72456e-07	k__Bacteria;p__Proteobacteria;c__Hydrogenophilalia;o__Hydrogenophilales;f__Hydrogenophilaceae
o__Micrococcales;f__Sanguibacteraceae	3.14052e-07	3.25448e-07	4.59467e-07	1.02099e-06	1.14608e-06	6.28513e-07	1.40043e-06	1.92991e-07	6.63139e-07	6.00675e-07	2.78703e-07	1.0393e-06	3.34076e-07	5.60616e-07	1.18039e-06	3.07432e-07	2.06339e-07	3.58526e-07	6.24622e-07	4.92703e-07	7.00474e-07	7.2407e-07	9.08277e-07	1.1024e-07	k__Bacteria;p__Actinobacteria;c__Actinobacteria;o__Micrococcales;f__Sanguibacteraceae
o__Acidimicrobiales;f__Microthrixaceae	1.65513e-07	0	4.99449e-07	8.26969e-08	0	1.38441e-06	7.89039e-08	0	4.33924e-08	0	4.13986e-08	4.71432e-07	1.21836e-07	7.8553e-08	0	0	0	0	0	0	0	3.74807e-08	0	1.68451e-07	k__Bacteria;p__Actinobacteria;c__Acidimicrobiia;o__Acidimicrobiales;f__Microthrixaceae
o__Desulfurococcales;f__Desulfurococcaceae	1.30805e-06	1.18653e-06	9.02259e-07	7.54177e-07	0	7.07814e-07	9.90564e-07	1.26553e-06	7.54214e-07	1.3837e-07	1.24034e-06	1.35098e-06	9.88615e-07	4.12018e-07	1.81931e-07	6.6845e-07	7.4169e-07	3.48472e-07	1.15646e-06	1.37701e-06	1.72324e-07	1.57272e-07	1.71293e-07	1.21555e-06	k__Archaea;p__Crenarchaeota;c__Thermoprotei;o__Desulfurococcales;f__Desulfurococcaceae
o__Cantharellales;f__Ceratobasidiaceae	0	2.1048e-07	0	9.47004e-07	1.12352e-07	3.47608e-07	0	1.37191e-06	0	0	0	1.09659e-07	0	0	2.53573e-07	1.85277e-07	9.96729e-08	0	0	5.92624e-07	0	0	8.86256e-07	0	k__Eukaryota;p__Basidiomycota;c__Agaricomycetes;o__Cantharellales;f__Ceratobasidiaceae
o__Halobacteriales;f__Halococcaceae	4.85202e-07	6.84341e-07	2.36014e-07	7.92391e-07	1.92737e-07	6.23243e-07	5.65531e-07	2.88164e-07	1.02681e-06	1.20781e-06	7.15513e-07	6.03058e-07	3.88943e-07	7.80041e-07	2.23671e-07	6.81476e-07	4.57352e-08	3.62809e-07	1.34718e-06	6.85857e-07	2.19451e-07	8.55559e-08	9.32161e-07	7.50831e-07	k__Archaea;p__Euryarchaeota;c__Halobacteria;o__Halobacteriales;f__Halococcaceae
o__Trichosporonales;f__Trichosporonaceae	8.97329e-07	1.20063e-06	3.81352e-07	5.88658e-07	3.20508e-08	4.9368e-07	9.20894e-07	3.87328e-07	3.15542e-07	0	1.09883e-07	5.79325e-07	9.94879e-07	3.88786e-07	3.61686e-08	5.05305e-07	9.04379e-07	1.78465e-07	1.28702e-06	1.40882e-07	6.44655e-07	1.49225e-07	1.44471e-07	1.27021e-06	k__Eukaryota;p__Basidiomycota;c__Tremellomycetes;o__Trichosporonales;f__Trichosporonaceae
o__Malasseziales;f__Malasseziaceae	1.25302e-06	1.22558e-07	5.2036e-08	6.2961e-07	0	6.76442e-07	8.24384e-07	0	1.76316e-07	0	0	1.27704e-07	1.65018e-07	5.31973e-08	0	1.66297e-07	2.72825e-07	0	3.99796e-07	3.32637e-07	4.43643e-07	7.82523e-08	1.9911e-07	2.28155e-07	k__Eukaryota;p__Basidiomycota;c__Malasseziomycetes;o__Malasseziales;f__Malasseziaceae
o__Saccharomycetales;f__Trichomonascaceae	1.23547e-06	3.10274e-07	0	1.172e-07	0	1.41192e-07	5.5912e-08	2.67407e-07	0	2.5246e-07	5.62041e-07	8.5497e-08	1.56317e-07	7.12302e-08	1.3255e-07	3.38652e-07	3.88555e-07	6.35265e-08	9.33854e-08	6.01782e-08	0	2.21094e-07	1.21968e-07	2.29122e-07	k__Eukaryota;p__Ascomycota;c__Saccharomycetes;o__Saccharomycetales;f__Trichomonascaceae
o__Venturiales;f__Sympoventuriaceae	0	0	0	0	0	0	0	0	0	0	0	0	4.76218e-07	4.60557e-07	0	0	0	0	0	2.48956e-07	0	0	0	1.23454e-06	k__Eukaryota;p__Ascomycota;c__Dothideomycetes;o__Venturiales;f__Sympoventuriaceae
o__Microascales;f__Microascaceae	6.49904e-07	0	0	1.62359e-07	0	0	3.09825e-07	0	0	8.139e-08	1.62556e-07	0	0	0	0	1.56381e-07	0	0	1.21613e-06	2.50098e-07	0	0	0	0	k__Eukaryota;p__Ascomycota;c__Sordariomycetes;o__Microascales;f__Microascaceae
o__Tremellales;f__Naemateliaceae	4.39735e-07	4.67637e-07	0	0	3.16419e-07	0	4.19264e-07	1.20206e-06	8.97012e-07	1.81051e-07	0	0	9.93254e-07	7.26161e-07	0	3.47867e-07	5.23995e-07	0	1.69873e-07	2.65808e-07	0	3.87402e-07	0	8.58299e-07	k__Eukaryota;p__Basidiomycota;c__Tremellomycetes;o__Tremellales;f__Naemateliaceae
o__Sordariales;f__Lasiosphaeriaceae	1.40555e-07	1.07579e-06	1.30503e-07	0	0	0	0	0	1.47396e-07	0	0	1.1869e-06	2.75904e-07	2.66831e-07	0	2.70563e-07	1.45554e-07	0	0	0	7.8982e-08	0	0	2.861e-07	k__Eukaryota;p__Ascomycota;c__Sordariomycetes;o__Sordariales;f__Lasiosphaeriaceae
o__Eurotiales;f__Trichocomaceae	3.43881e-07	4.78127e-07	1.01502e-07	2.81059e-07	6.69021e-08	2.75986e-07	0	1.16867e-06	5.73208e-07	0	1.09374e-07	6.22756e-07	5.3648e-07	1.03768e-07	0	0	1.13209e-07	0	1.10103e-07	5.88149e-08	3.97835e-07	1.0383e-07	0	7.78827e-07	k__Eukaryota;p__Ascomycota;c__Eurotiomycetes;o__Eurotiales;f__Trichocomaceae
o__Ophiostomatales;f__Ophiostomataceae	0	1.14371e-06	9.32181e-07	1.80215e-07	0	0	0	3.85588e-07	7.1867e-07	7.2273e-08	2.16521e-07	8.21886e-08	9.5583e-07	3.08132e-07	0	0	2.98816e-07	1.95367e-07	2.17963e-07	0	1.96892e-07	3.26715e-08	2.26174e-07	8.07605e-07	k__Eukaryota;p__Ascomycota;c__Sordariomycetes;o__Ophiostomatales;f__Ophiostomataceae
o__Unclassified;f__Nosematidae	5.35042e-08	1.11154e-06	9.93558e-08	5.34657e-08	0	0	1.02027e-07	0	0	0	0	0	0	0	0	0	0	0	0	0	0	0	0	5.4454e-08	k__Eukaryota;p__Microsporidia;c__Unclassified;o__Unclassified;f__Nosematidae
o__Nostocales;f__Symphyonemataceae	0	0	8.79325e-08	3.78548e-07	2.21099e-07	1.1401e-07	0	0	9.93152e-08	0	0	1.079e-07	2.78855e-07	0	6.23762e-07	1.09383e-06	0	0	9.5383e-08	9.71862e-08	0	0	0	3.85546e-07	k__Bacteria;p__Cyanobacteria;c__Unclassified;o__Nostocales;f__Symphyonemataceae
o__Synechococcales;f__Chamaesiphonaceae	1.53148e-07	3.47859e-07	1.18298e-07	3.48389e-07	1.23789e-07	0	0	0	3.34028e-07	1.27648e-07	1.53224e-07	2.90321e-07	1.09071e-06	2.05838e-07	1.39693e-07	2.04138e-07	9.26253e-08	6.90108e-08	6.41605e-08	3.31359e-07	5.7958e-08	0	3.74808e-07	2.1586e-07	k__Bacteria;p__Cyanobacteria;c__Unclassified;o__Synechococcales;f__Chamaesiphonaceae
o__Agaricales;f__Fistulinaceae	0	0	0	1.2824e-07	0	3.08985e-07	0	0	1.07663e-06	0	0	1.46212e-07	0	0	0	0	1.32897e-07	1.39022e-07	2.58502e-07	0	2.33512e-07	0	0	3.91832e-07	k__Eukaryota;p__Basidiomycota;c__Agaricomycetes;o__Agaricales;f__Fistulinaceae
o__Salinisphaerales;f__Salinisphaeraceae	1.43594e-07	5.23355e-08	3.55533e-07	1.05226e-06	0	1.15243e-07	9.12726e-08	0	0	1.91816e-07	5.74658e-07	0	5.63739e-07	9.08667e-08	3.78303e-07	4.60689e-07	9.91342e-08	2.59257e-07	0	5.40303e-07	0	0	6.29618e-07	1.46143e-07	k__Bacteria;p__Proteobacteria;c__Gammaproteobacteria;o__Salinisphaerales;f__Salinisphaeraceae
o__Deinococcales;f__Trueperaceae	9.37031e-08	1.45595e-07	0	8.60942e-07	3.72482e-08	7.68286e-08	0	7.81517e-07	1.00389e-07	3.75514e-07	1.27702e-07	3.63555e-08	1.30691e-07	3.43654e-07	0	3.68551e-07	2.91108e-07	0	3.2138e-07	1.04701e-06	2.90312e-08	0	1.25924e-07	0	k__Bacteria;p__Deinococcus-Thermus;c__Deinococci;o__Deinococcales;f__Trueperaceae
o__Auriculariales;f__Exidiaceae	7.3485e-08	8.01515e-07	0	2.90117e-07	0	0	2.08469e-07	1.03456e-06	1.52229e-07	0	0	8.37232e-08	1.44248e-07	1.39505e-07	5.73657e-07	5.58868e-07	2.26425e-07	0	2.92404e-07	1.48966e-07	2.64137e-07	6.65632e-08	3.819e-07	3.73948e-07	k__Eukaryota;p__Basidiomycota;c__Agaricomycetes;o__Auriculariales;f__Exidiaceae
o__Agaricales;f__Pleurotaceae	1.03415e-06	0	0	2.58352e-07	0	0	1.23251e-07	0	0	0	2.58666e-07	0	0	0	0	4.97678e-07	0	0	1.30194e-07	0	0	2.34186e-07	0	0	k__Eukaryota;p__Basidiomycota;c__Agaricomycetes;o__Agaricales;f__Pleurotaceae
o__Unclassified;f__Olpidiaceae	6.35923e-07	7.26515e-07	1.50049e-07	1.6149e-07	0	1.41192e-07	4.29287e-07	2.08967e-07	2.45986e-07	0	1.03015e-07	6.46602e-07	6.5808e-07	1.0296e-06	0	4.93363e-07	8.74104e-07	0	2.80886e-07	4.35055e-07	0	3.47223e-07	0	7.52885e-07	k__Eukaryota;p__Unclassified;c__Unclassified;o__Unclassified;f__Olpidiaceae
o__Hypocreales;f__Stachybotryaceae	0	2.9639e-07	1.6779e-07	4.51458e-07	3.16419e-07	3.26326e-07	0	0	0	1.81051e-07	9.04011e-08	1.02945e-07	0	0	4.76096e-07	1.73934e-07	1.02928e-06	0	0	9.27236e-08	8.22058e-08	4.91073e-07	0	0	k__Eukaryota;p__Ascomycota;c__Sordariomycetes;o__Hypocreales;f__Stachybotryaceae
o__Sordariales;f__Chaetomiaceae	2.68331e-07	1.02689e-06	2.49142e-07	0	0	0	0	4.78091e-07	1.40697e-07	0	0	0	2.63363e-07	1.27351e-07	0	0	0	2.90682e-07	2.70252e-07	0	0	0	0	8.19285e-07	k__Eukaryota;p__Ascomycota;c__Sordariomycetes;o__Sordariales;f__Chaetomiaceae
o__Chromatiales;f__Wenzhouxiangellaceae	4.13794e-07	3.49954e-07	6.65339e-07	0	0	0	6.83226e-07	0	1.00691e-06	0	2.13477e-07	1.2155e-07	2.09421e-07	4.05068e-07	0	0	0	0	0	2.18962e-07	9.70623e-08	0	0	6.5148e-07	k__Bacteria;p__Proteobacteria;c__Gammaproteobacteria;o__Chromatiales;f__Wenzhouxiangellaceae
o__Saccharomycetales;f__Dipodascaceae	0	9.80463e-07	0	0	0	2.69873e-07	6.41219e-07	0	0	0	0	0	0	0	0	8.63063e-07	9.28598e-07	0	0	2.30048e-07	0	2.0306e-07	0	0	k__Eukaryota;p__Ascomycota;c__Saccharomycetes;o__Saccharomycetales;f__Dipodascaceae
o__Atheliales;f__Atheliaceae	0	0	0	0	0	9.69088e-07	0	0	0	0	0	0	0	0	0	0	2.77876e-07	2.90682e-07	0	0	0	0	0	0	k__Eukaryota;p__Basidiomycota;c__Agaricomycetes;o__Atheliales;f__Atheliaceae
o__Sebacinales;f__Serendipitaceae	0	0	0	0	0	0	0	0	0	0	6.84252e-07	0	9.64691e-07	1.87825e-07	6.40245e-07	0	0	1.07179e-07	9.74678e-08	9.93105e-08	0	1.75319e-07	0	0	k__Eukaryota;p__Basidiomycota;c__Agaricomycetes;o__Sebacinales;f__Serendipitaceae
o__Polyporales;f__Phanerochaetaceae	1.84478e-07	9.07694e-07	0	0	0	0	0	0	0	0	9.22845e-08	0	0	0	1.21504e-07	0	9.55199e-08	0	0	0	0	0	1.21333e-07	0	k__Eukaryota;p__Basidiomycota;c__Agaricomycetes;o__Polyporales;f__Phanerochaetaceae
o__Unclassified;f__Poxviridae	0	0	0	0	0	0	0	0	0	0	0	8.98989e-07	0	0	0	0	0	0	0	0	7.9764e-08	0	0	0	k__Viruses;p__Unclassified;c__Unclassified;o__Unclassified;f__Poxviridae
o__Glomerellales;f__Glomerellaceae	8.76727e-07	0	0	0	0	2.11088e-07	0	0	0	0	0	0	3.44197e-07	0	0	0	0	0	0	1.79939e-07	0	1.58829e-07	0	1.78458e-07	k__Eukaryota;p__Ascomycota;c__Sordariomycetes;o__Glomerellales;f__Glomerellaceae
o__Polyporales;f__Dacryobolaceae	0	0	0	0	0	0	0	0	8.73974e-07	0	0	3.16507e-07	0	0	0	0	0	0	0	0	0	0	0	0	k__Eukaryota;p__Basidiomycota;c__Agaricomycetes;o__Polyporales;f__Dacryobolaceae
o__Neolectales;f__Neolectaceae	3.97987e-07	5.38599e-07	1.87365e-07	1.77861e-07	0	2.14271e-07	4.73289e-07	0	1.77439e-07	0	0	2.5065e-07	8.70961e-07	1.57948e-07	0	0	3.59541e-07	0	4.39307e-07	1.82651e-07	0	0	1.44695e-07	7.0671e-07	k__Eukaryota;p__Ascomycota;c__Neolectomycetes;o__Neolectales;f__Neolectaceae
o__Saccharomycetales;f__Lipomycetaceae	6.02377e-07	3.87283e-07	1.64434e-07	1.20389e-07	0	0	0	0	1.85719e-07	0	0	0	8.69097e-07	1.68103e-07	0	0	1.83398e-07	0	0	1.23631e-07	0	0	0	5.40728e-07	k__Eukaryota;p__Ascomycota;c__Saccharomycetes;o__Saccharomycetales;f__Lipomycetaceae
o__Gloeophyllales;f__Gloeophyllaceae	4.81247e-07	8.68904e-07	0	9.61801e-08	0	2.73332e-07	9.17687e-08	0	0	3.06596e-07	0	0	0	0	0	0	3.52689e-07	0	0	0	0	2.6155e-07	1.26608e-07	0	k__Eukaryota;p__Basidiomycota;c__Agaricomycetes;o__Gloeophyllales;f__Gloeophyllaceae
o__Thermoplasmatales;f__Picrophilaceae	0	7.4765e-08	0	1.36657e-07	0	1.64633e-07	2.60779e-07	0	2.98744e-07	6.85059e-08	5.90945e-07	8.65514e-07	1.34224e-07	9.01359e-08	2.70217e-07	0	2.45842e-07	0	2.06602e-07	0	1.2442e-07	2.90756e-07	0	5.52816e-07	k__Archaea;p__Euryarchaeota;c__Thermoplasmata;o__Thermoplasmatales;f__Picrophilaceae
o__Catenulisporales;f__Catenulisporaceae	1.26499e-07	0	1.17453e-07	0	0	0	8.44272e-07	0	8.57167e-07	5.06944e-07	0	1.44124e-07	0	0	0	0	0	0	0	0	0	0	0	0	k__Bacteria;p__Actinobacteria;c__Actinobacteria;o__Catenulisporales;f__Catenulisporaceae
o__Hypocreales;f__Clavicipitaceae	0	8.56147e-07	7.79307e-08	1.77016e-07	0	3.03127e-07	0	0	4.88735e-08	3.36361e-07	4.66279e-08	3.50548e-07	1.82968e-07	0	0	0	1.44788e-07	5.04869e-08	0	0	1.27203e-07	0	0	1.89729e-07	k__Eukaryota;p__Ascomycota;c__Sordariomycetes;o__Hypocreales;f__Clavicipitaceae
o__Caldisericales;f__Caldisericaceae	1.97325e-07	8.2493e-07	2.5695e-07	1.47887e-07	0	0	1.41104e-07	0	4.16411e-08	0	3.97278e-08	4.05779e-07	7.79459e-08	3.76913e-08	0	0	4.11207e-08	0	4.96842e-08	1.01247e-07	0	0	0	8.53517e-07	k__Bacteria;p__Caldiserica;c__Caldisericia;o__Caldisericales;f__Caldisericaceae
o__Agaricales;f__Agaricaceae	0	2.89017e-07	0	0	0	0	2.52021e-07	0	8.3158e-07	0	7.93371e-07	0	0	0	0	0	0	0	0	0	0	0	0	0	k__Eukaryota;p__Basidiomycota;c__Agaricomycetes;o__Agaricales;f__Agaricaceae
o__Sordariales;f__Sordariaceae	1.02964e-07	0	0	1.0289e-07	0	1.23953e-07	9.81711e-08	3.66907e-07	1.07976e-07	0	1.03015e-07	2.3462e-07	1.01058e-07	3.90938e-07	0	0	0	0	8.2961e-07	3.16985e-07	0	0	1.35441e-07	0	k__Eukaryota;p__Ascomycota;c__Sordariomycetes;o__Sordariales;f__Sordariaceae
o__Russulales;f__Peniophoraceae	6.25055e-07	0	0	2.08202e-07	0	2.50823e-07	0	0	0	0	0	2.3738e-07	0	0	0	8.02141e-07	0	0	0	0	0	0	0	0	k__Eukaryota;p__Basidiomycota;c__Agaricomycetes;o__Russulales;f__Peniophoraceae
o__Botryosphaeriales;f__Botryosphaeriaceae	8.01988e-07	5.97247e-07	0	9.36357e-08	1.0938e-07	0	1.78682e-07	2.48457e-07	5.10392e-07	0	0	0	2.97266e-07	5.86764e-07	0	0	6.73252e-07	2.26595e-07	5.74285e-07	0	0	0	0	6.26884e-07	k__Eukaryota;p__Ascomycota;c__Dothideomycetes;o__Botryosphaeriales;f__Botryosphaeriaceae
o__Xylonomycetales;f__Xylonomycetaceae	1.16512e-07	5.53851e-07	6.3488e-08	5.82143e-08	0	0	0	2.07592e-07	2.54982e-07	0	0	1.32745e-07	7.95407e-07	4.90415e-07	0	1.12141e-07	3.43569e-07	1.26217e-07	4.03009e-07	0	1.2442e-07	0	7.66312e-08	3.76345e-07	k__Eukaryota;p__Ascomycota;c__Xylonomycetes;o__Xylonomycetales;f__Xylonomycetaceae
o__Orbiliales;f__Orbiliaceae	3.89228e-07	1.69861e-07	0	0	0	0	5.56663e-07	0	0	0	0	0	1.52473e-07	7.74565e-07	0	0	1.60876e-07	0	0	0	3.54117e-07	0	0	4.74323e-07	k__Eukaryota;p__Ascomycota;c__Orbiliomycetes;o__Orbiliales;f__Orbiliaceae
o__Frankiales;f__Cryptosporangiaceae	0	0	0	0	0	0	0	0	2.78579e-07	0	1.77186e-07	1.00886e-07	0	7.56465e-07	0	0	0	0	0	0	0	0	0	0	k__Bacteria;p__Actinobacteria;c__Actinobacteria;o__Frankiales;f__Cryptosporangiaceae
o__Agaricales;f__Mycenaceae	0	0	0	7.37381e-07	0	0	0	0	0	0	0	0	6.75964e-07	0	0	0	0	0	0	0	0	0	0	0	k__Eukaryota;p__Basidiomycota;c__Agaricomycetes;o__Agaricales;f__Mycenaceae
o__Solirubrobacterales;f__Conexibacteraceae	7.32187e-07	0	0	0	5.39289e-07	1.85391e-07	2.9366e-07	0	1.61495e-07	0	3.0815e-07	0	1.51147e-07	0	0	0	0	0	0	0	0	4.1848e-07	0	0	k__Bacteria;p__Actinobacteria;c__Thermoleophilia;o__Solirubrobacterales;f__Conexibacteraceae
o__Mucorales;f__Choanephoraceae	7.2533e-07	2.23863e-07	9.50484e-08	0	0	1.07135e-07	2.54554e-07	0	1.07352e-07	0	0	2.18025e-07	7.19643e-07	9.71696e-08	0	1.71311e-07	6.87743e-07	2.21792e-07	2.06204e-07	2.73977e-07	0	1.61223e-07	1.34658e-07	6.4205e-07	k__Eukaryota;p__Mucoromycota;c__Unclassified;o__Mucorales;f__Choanephoraceae
o__Actinopolysporales;f__Actinopolysporaceae	6.51098e-08	0	3.02268e-07	3.51111e-07	9.10693e-08	9.39204e-08	4.09392e-07	0	2.04838e-07	7.03468e-07	1.30284e-07	4.59793e-07	6.39042e-08	6.18027e-08	8.57673e-08	1.25334e-07	0	7.05331e-08	1.96727e-07	1.33631e-07	0	1.76931e-07	1.02625e-07	6.62657e-08	k__Bacteria;p__Actinobacteria;c__Actinobacteria;o__Actinopolysporales;f__Actinopolysporaceae
o__Capnodiales;f__Cladosporiaceae	0	2.93396e-07	0	0	0	0	0	4.78091e-07	0	0	1.34232e-07	0	3.95044e-07	1.27351e-07	0	0	6.9469e-07	0	1.35126e-07	0	2.44126e-07	0	0	0	k__Eukaryota;p__Ascomycota;c__Dothideomycetes;o__Capnodiales;f__Cladosporiaceae
o__Agaricales;f__Omphalotaceae	0	6.88843e-07	6.49936e-08	0	0	0	0	0	0	0	0	0	4.1222e-07	1.99332e-07	0	0	1.44979e-07	0	0	0	1.2737e-07	0	0	5.69938e-07	k__Eukaryota;p__Basidiomycota;c__Agaricomycetes;o__Agaricales;f__Omphalotaceae
o__Coniochaetales;f__Coniochaetaceae	3.4101e-07	6.8344e-07	2.90177e-07	1.04101e-07	0	1.25411e-07	4.60546e-07	6.07583e-07	3.57609e-07	4.83936e-07	1.04227e-07	2.69831e-07	1.02247e-07	6.20342e-07	0	0	6.86885e-08	7.1854e-08	5.53293e-07	1.06905e-07	3.10249e-07	0	2.74069e-07	6.55609e-07	k__Eukaryota;p__Ascomycota;c__Sordariomycetes;o__Coniochaetales;f__Coniochaetaceae
o__Hymenochaetales;f__Schizoporaceae	6.78776e-07	1.34942e-07	0	6.16625e-08	0	2.22856e-07	1.76503e-07	0	1.29421e-07	0	0	1.40608e-07	0	1.75718e-07	0	1.18784e-07	6.39018e-08	0	1.86445e-07	0	0	1.11789e-07	0	6.28024e-08	k__Eukaryota;p__Basidiomycota;c__Agaricomycetes;o__Hymenochaetales;f__Schizoporaceae
[truncated: 29 more rows]

## Sheet: S7.Unigenes.relative.g
genus	J.C1	J.C2	J.C3	J.C4	J.C5	J.C6	J.C7	J.C8	J.C9	J.C10	J.C11	J.C12	J.T1	J.T2	J.T3	J.T4	J.T5	J.T6	J.T7	J.T8	J.T9	J.T10	J.T11	J.T12
[truncated: 2,256 more rows]

[truncated: 8 more sheets: S8.Unigenes.relative.s, S9.BCD_genus, S10. BCD ARO, Table S11, S12. Alpha diversity, S13. Table Genus Metastats, S14. Table Species Metastats, Sheet1]
